# Supplementary material for: Global Phylogeography and Genomic Epidemiology of Carbapenem-Resistant blaOXA-232–Carrying Klebsiella pneumoniae Sequence Type 15 Lineage
Source: Emerg Infect Dis. 2023 Nov;29(11):2246–56. doi: 10.3201/eid2911.230463 (PMC10617323; doi:10.3201/eid2911.230463)
Supplement: Appendix 1 — List of global Klebsiella pneumoniae strains used in study of carbapenem-resistant blaOXA-232–carrying K. pneumoniae ST15 lineage. [file 23-0463-Techapp-s1.xlsx]

## Sheet: Appendix Table 1
Article DOI: https://doi.org/10.3201/eid2911.230463
Global Phylogeography and Genomic Epidemiology of Carbapenem-Resistant blaOXA-232–Carrying Klebsiella pneumoniae ST15 Lineage
Appendix 2 Table 1. Metadata of the global K. pneumoniae isolates included in this study.
Strain	Host	Collection date	Location	WGS accession	Run	Assembly	BioSample	BioProject	MLST
ARLG-7463	Homo sapiens	2018	Colombia	DAFZNO000000000.1	SRR14450016	GCA_021956965.1	SAMN19016463	PRJNA658369	11
ARLG-7445	Homo sapiens	2018	Colombia	DAFZEN000000000.1	SRR14450031	GCA_021951935.1	SAMN19016449	PRJNA658369	3660
75	Homo sapiens	2013	Netherlands	CAJZSM000000000.1		GCA_916162285.1	SAMEA7746261	PRJEB41042	147
74	Homo sapiens	2013	Netherlands	CAJZRC000000000.1		GCA_916161215.1	SAMEA7746260	PRJEB41042	147
NMI206_17	Homo sapiens	2017	Poland	JABFZU000000000.1		GCA_013134675.1	SAMN14314601	PRJNA610720	11
NMI1272_14	Homo sapiens	2014	Poland	JABGBE000000000.1		GCA_013134975.1	SAMN14314565	PRJNA610720	11
SMART613	Homo sapiens	2012	Greece	DAGQCD000000000.1	DRR065619	GCA_022268455.1	SAMD00055773	PRJDB4948	147
FDAARGOS_442	Homo sapiens	2010	Canada			GCA_002636375.1	SAMN07312486	PRJNA231221	147
COL-Kpn73	Homo sapiens	2010	Colombia	NCNZ00000000.1		GCA_002855175.1	SAMN06629650	PRJNA378654	20
18-2341	Homo sapiens	2018	South Korea			GCA_011067245.1	SAMN14249374	PRJNA554399	NA
LM22-1		2016	Japan	DAGCHG000000000.1	DRR205599	GCA_022019775.1	SAMD00201313	PRJDB9227	30
EuSCAPE_ES093	Homo sapiens	2014	Spain	ULAU00000000.1		GCA_900516635.1	SAMEA3538965	PRJEB10018	11
ARLG-7407	Homo sapiens	2017	Colombia	DAFZZP000000000.1	SRR14449682	GCA_021963685.1	SAMN19016428	PRJNA658369	273
EuSCAPE_GR124	Homo sapiens	2014	Greece	UIXR00000000.1		GCA_900502295.1	SAMEA3649743	PRJEB10018	340
trace406	Homo sapiens	2011-06-21	United Kingdom	DAGLMQ000000000.1	SRR10991912	GCA_022193565.1	SAMN12774553	PRJNA564424	147
trace108	Homo sapiens	2011-06-23	United Kingdom	DAGLFT000000000.1	SRR10992144	GCA_022189945.1	SAMN12774257	PRJNA564424	147
MRSN581745	Homo sapiens	2018-01-19	Thailand	JAGYCK000000000.1		GCA_019927805.1	SAMN18874753	PRJNA717739	244
N1694	Homo sapiens	2020	Switzerland	DAFUDY000000000.1	SRR15047156	GCA_021840095.1	SAMN20064941	PRJNA744003	512
13190	Homo sapiens	2013	China			GCA_009497735.1	SAMN08366845	PRJNA407397	392
91192	Homo sapiens	2015-02-02	United Kingdom	DAGJMX000000000.1	SRR17302241	GCA_022160445.1	SAMN24019755	PRJNA788733	48
kpn_07	Homo sapiens	2020-09-15	China	JAFIRU000000000.1		GCA_018682475.1	SAMN18042957	PRJNA704477	11
2021GN-00217	Homo sapiens	2021	USA	ABEXEH000000000.1	SRR17563012	GCA_021823745.1	SAMN24849561	PRJNA288601	340
CCUG 70747	Homo sapiens	2013-08-14	Sweden			GCA_003194325.1	SAMN07602916	PRJNA401330	17
A96	Homo sapiens	2018	China	JAIXGI000000000.1		GCA_020294905.1	SAMN20500928	PRJNA750893	37
199D1	Homo sapiens	2018	France	VUBC00000000.1		GCA_008374095.1	SAMN12676103	PRJNA563544	147
195I4	Homo sapiens	2018	France	VUBH00000000.1		GCA_008374195.1	SAMN12676098	PRJNA563544	307
CCBH27156	Homo sapiens	2019-02-26	Brazil	JAECTW000000000.1		GCA_016055875.1	SAMN16776082	PRJNA677881	3512
Kp AZ 58	Homo sapiens	2012	Greece	DAGQBI000000000.1	DRR065653	GCA_022268035.1	SAMD00055807	PRJDB4948	2292
Isolate #147	Homo sapiens	2017-05-01	Vietnam	DAFWHS000000000.1	SRR13246725	GCA_021905295.1	SAMN15355783	PRJNA641536	15
ID146_19	Homo sapiens	2019	Brazil	VHOC00000000.1		GCA_009898185.1	SAMN12126189	PRJNA550382	460
Kp 02.01S	Homo sapiens	2012	Greece	DAGQBH000000000.1	DRR065654	GCA_022267995.1	SAMD00055808	PRJDB4948	147
Kp 02.29S	Homo sapiens	2010	Greece	DAGQBG000000000.1	DRR065655	GCA_022267975.1	SAMD00055809	PRJDB4948	147
59062CZ	Homo sapiens	2020-08-01	Czech Republic			GCA_020695545.1	SAMN22377431	PRJNA772913	54
59943CZ	Homo sapiens	2020-09-01	Czech Republic	JAJFCT000000000.1		GCA_020709905.1	SAMN22377433	PRJNA772913	54
ID135_19	Homo sapiens	2019	Brazil	VHOD00000000.1		GCA_009898155.1	SAMN12126279	PRJNA550382	392
JNQH473	Homo sapiens	2019-08-01	China			GCA_018604125.1	SAMN19186366	PRJNA702614	571
KP67	Homo sapiens	2011-12-01	China	JAICBK000000000.1		GCA_019492095.1	SAMN19931465	PRJNA742185	290
KA-14-61	Homo sapiens	2014	China	JAIHLZ000000000.1		GCA_019772015.1	SAMN20568163	PRJNA752009	NA
WCHKP020034	Homo sapiens	2017	China			GCA_002811335.4	SAMN07235708	PRJNA353728	273
13450	Homo sapiens	2013	China			GCA_009497715.1	SAMN08366846	PRJNA407397	1562
SCPM-O-B-8919 (12PKP/19c)	Homo sapiens	2019-10-31	Russia	JAGVVJ000000000.1		GCA_018283575.1	SAMN18878040	PRJNA269675	39
xz084	Homo sapiens	2018-10-08	China	JAHQNE000000000.1		GCA_019052975.1	SAMN19797064	PRJNA739673	252
CCBH28206	Homo sapiens	2020-08-11	Brazil	JADPHQ000000000.1		GCA_015666525.1	SAMN16776134	PRJNA677881	874
CCBH28026	Homo sapiens	2020-05-16	Brazil	JAECSM000000000.1		GCA_016054995.1	SAMN16776124	PRJNA677881	874
C3001	Homo sapiens	2017-12-15	China			GCA_017161385.1	SAMN11479267	PRJNA547702	668
CRE476	Homo sapiens	2016	Malaysia	VABC00000000.1		GCA_018108585.1	SAMN11579532	PRJNA541194	20
kpn_03	Homo sapiens	2020-08-11	China	JAFIRY000000000.1		GCA_018682505.1	SAMN18042953	PRJNA704477	11
KCJ3K270	Homo sapiens	2019-04-01	USA	VOMG00000000.1		GCA_007954075.1	SAMN12431303	PRJNA558260	1846
C2343	Homo sapiens	2017-08-07	China			GCA_010183705.1	SAMN11479261	PRJNA534178	3493
C2315	Homo sapiens	2017-10-09	China			GCA_010183725.1	SAMN11479260	PRJNA534178	3493
EuSCAPE_GR075	Homo sapiens	2014	Greece	UISE00000000.1		GCA_900500905.1	SAMEA3649694	PRJEB10018	383
EuSCAPE_GR075	Homo sapiens	2014	Greece	CABFZH000000000.1		GCA_902156555.1	SAMEA3649694	PRJEB33308	383
SMART1134	Homo sapiens	2013	Japan	DAGQAK000000000.1	DRR065641	GCA_022267155.1	SAMD00055795	PRJDB4948	14
2021QW-00115	Homo sapiens	2021	USA	ABEXDL000000000.1	SRR17621157	GCA_021810215.1	SAMN24979414	PRJNA659505	258
2021QW-00110	Homo sapiens	2021	USA	ABEXDF000000000.1	SRR17621160	GCA_021810055.1	SAMN24979411	PRJNA659505	258
SCPM-O-B-8918 (8TKP/19c)	Homo sapiens	2019-10-31	Russia	JAGUTQ000000000.1		GCA_018274405.1	SAMN18878039	PRJNA269675	39
SCPM-O-B-8917 (7TKP/19c)	Homo sapiens	2019-10-31	Russia	JAGUTR000000000.1		GCA_018274465.1	SAMN18878038	PRJNA269675	39
SCPM-O-B-8912 (11PKP/19a)	Homo sapiens	2019-10-18	Russia			GCA_018274525.2	SAMN18878033	PRJNA269675	39
SCPM-O-B-8914 (4PKP/19c)	Homo sapiens	2019-10-31	Russia	JAGUTT000000000.1		GCA_018274545.1	SAMN18878035	PRJNA269675	39
SCPM-O-B-8923 (3TKP/19g)	Homo sapiens	2019-11-21	Russia			GCA_018383785.2	SAMN18928741	PRJNA269675	39
not collected	Homo sapiens	2021-01-01	USA	ABEYEW000000000.1	SRR16492555	GCA_021903415.1	SAMN22404354	PRJNA288601	NA
2020GO-00072	Homo sapiens	2020	USA	ABFBAB000000000.1	SRR12903828	GCA_022144045.1	SAMN16552556	PRJNA288601	231
ST147	Homo sapiens	2018	USA	DAFYTQ000000000.1	SRR14402749	GCA_021945755.1	SAMN18977114	PRJNA686897	147
not collected	Homo sapiens	2019-01-14	USA	ABEYDU000000000.1	SRR16610162	GCA_021902635.1	SAMN22568347	PRJNA288601	307
2021CK-01339	Homo sapiens	2021-07-16	USA	ABEYHP000000000.1	SRR15948201	GCA_021906615.1	SAMN21493865	PRJNA288601	243
KPN11	Homo sapiens	2017-06-09	China	JAKCXX000000000.1		GCA_021458415.1	SAMN23497920	PRJNA784329	11
KPN9	Homo sapiens	2017-05-30	China	JAKCXV000000000.1		GCA_021458465.1	SAMN23497918	PRJNA784329	11
JS187	Homo sapiens	2008-12-09	China			GCA_002848565.1	SAMN08180799	PRJNA422509	11
210-17	Homo sapiens	2017-01-06	Germany	DAGMVX000000000.1	ERR3515860	GCA_022212285.1	SAMEA5949558	PRJEB34353	39
20180138	Homo sapiens	2018-02-09	Spain	JAHQXR000000000.1		GCA_019218585.1	SAMN19795653	PRJNA738337	392
SMART1143	Homo sapiens	2013	Hungary	DAGQBN000000000.1	DRR065645	GCA_022268155.1	SAMD00055799	PRJDB4948	2290
ENT569	Homo sapiens	2013-08-11	Singapore	DAGKIT000000000.1	SRR9217885	GCA_022172345.1	SAMN11979438	PRJNA547865	1318
colony20211102	Homo sapiens	2020-11-02	China	JAIWWF000000000.1		GCA_020251425.1	SAMN21841545	PRJNA766297	1822
2021GN-00351	Homo sapiens	2021	USA	ABEXAX000000000.1	SRR17785559	GCA_021773945.1	SAMN25335188	PRJNA288601	147
NJJYYY54-CR	Homo sapiens	2015-09-19	China	RZLD00000000.1		GCA_006130495.1	SAMN10600538	PRJNA510171	15
Klebsiella pneumoniae ARLG-7409	Homo sapiens	2017	Colombia	DAFZZQ000000000.1	SRR14449681	GCA_021963665.1	SAMN19016429	PRJNA658369	17
KPN11	Homo sapiens	2017-06-09	China	JAJOBR000000000.1		GCA_021521095.1	SAMN23526088	PRJNA785065	11
KPN9	Homo sapiens	2017-05-30	China	JAJOBT000000000.1		GCA_021521105.1	SAMN23526086	PRJNA785065	11
160	Homo sapiens	2017	Netherlands	CAJZQU000000000.1		GCA_916161285.1	SAMEA7746316	PRJEB41042	37
A0317	Homo sapiens	2012-04-01	Spain	JAHQXS000000000.1		GCA_019218575.1	SAMN19795654	PRJNA738337	15
B0404	Homo sapiens	2012-04-01	Spain	JAHQXU000000000.1		GCA_019218545.1	SAMN19795656	PRJNA738337	11
CRKP380	Homo sapiens	2019-08-21	China	WVUE00000000.1		GCA_009856855.1	SAMN13735565	PRJNA598967	11
2020GO-0186	Homo sapiens	2021	USA	ABEYQW000000000.1	SRR14433891	GCA_021970975.1	SAMN19022476	PRJNA288601	17
PS292	Homo sapiens	2016	Pakistan	DAFVXP000000000.1	ERR5751896	GCA_021896655.1	SAMEA8581628	PRJEB40861	8
39	Homo sapiens	2018	Spain	CAJNUJ000000000.1		GCA_905330355.1	SAMEA8065725	PRJEB42440	39
k2325	Homo sapiens	2010	United Kingdom	FLGE00000000.1		GCA_900085555.1	SAMEA2273810	PRJEB5065	15
1083	Homo sapiens	2018	Spain	CAJNTW000000000.1		GCA_905330195.1	SAMEA8065708	PRJEB42440	1083
kpnneo_32	Homo sapiens	2013-09-25	Greece	DAFVQQ000000000.1	ERR5903322	GCA_021878755.1	SAMEA8719955	PRJEB44870	17
KpPB	Homo sapiens	2016	Austria	QWWE00000000.1		GCA_003583225.1	SAMN09926233	PRJNA488173	985
1080-16	Homo sapiens	2016-09-01	Germany	DAGMVY000000000.1	ERR3515856	GCA_022212385.1	SAMEA5949554	PRJEB34353	39
Klebsiella pneumoniae ARLG-7005	Homo sapiens	2018	China	DAFZKW000000000.1	SRR14450134	GCA_021955405.1	SAMN19016184	PRJNA658369	11
AUSMDU00007424	Homo sapiens	2012	Australia	DAFXVL000000000.1	SRR15098116	GCA_021931355.1	SAMN20033414	PRJNA529744	478
KPCRETH06	Homo sapiens	2016-04-01	Thailand	NQAO00000000.1		GCA_002246675.1	SAMN07450550	PRJNA389557	1770
20118	Homo sapiens	2017	China	RXMC00000000.1		GCA_005504135.1	SAMN10516705	PRJNA507924	3928
C2601	Homo sapiens	2017-01-17	China			GCA_010183665.1	SAMN11479263	PRJNA534178	15
2021QW-00010	Homo sapiens	2021	USA	ABEYTW000000000.1	SRR14197424	GCA_021988315.1	SAMN18683847	PRJNA659505	327
xz082	Homo sapiens	2018-10-02	China	JAHQNC000000000.1		GCA_019053075.1	SAMN19797062	PRJNA739673	4855
LBMM1302	Homo sapiens	2016-05-01	Spain	PDLU00000000.1		GCA_002903925.1	SAMN07782046	PRJNA414210	11
FUJ80204	Homo sapiens	2019-09-10	Japan	DAFWGH000000000.1	SRR16108339	GCA_021902415.1	SAMN21893169	PRJNA767190	517
FUJ80177	Homo sapiens	2018-10-30	Japan	DAFWGD000000000.1	SRR16108355	GCA_021902295.1	SAMN21893154	PRJNA767190	517
75712	Homo sapiens	2014-11-13	United Kingdom	DAFTVE000000000.1	SRR17308559	GCA_021804145.1	SAMN24297021	PRJNA788733	15
229901	Homo sapiens	2016-01-31	United Kingdom	DAGGCH000000000.1	SRR17302681	GCA_022100215.1	SAMN24019604	PRJNA788733	15
ur17046257	Homo sapiens	2017	Germany	JAFHJN000000000.1		GCA_018420495.1	SAMN17373128	PRJNA692829	395
sc17288868	Homo sapiens	2017	Germany	JAFHPJ000000000.1		GCA_018438505.1	SAMN17371867	PRJNA692829	395
81	Homo sapiens	2013	Netherlands	CAJZQS000000000.1		GCA_916160925.1	SAMEA7746265	PRJEB41042	502
EuSCAPE_RO093	Homo sapiens	2014	Romania	UJFY00000000.1		GCA_900504425.1	SAMEA3721003	PRJEB10018	383
AUSMDU00006348	Homo sapiens	2017	Australia	DAFYAD000000000.1	SRR15097987	GCA_021933855.1	SAMN20033399	PRJNA529744	478
SWMUA1	Homo sapiens	2017-12-19	China	JACVMP000000000.1		GCA_014529835.1	SAMN16069914	PRJNA661712	5563
SWMUC3	Homo sapiens	2017-12-16	China	JACVMO000000000.1		GCA_014529865.1	SAMN16069894	PRJNA661701	5563
SWMUB2	Homo sapiens	2017-12-11	China	JACVMQ000000000.1		GCA_014529925.1	SAMN16069915	PRJNA661713	5563
CDC0161	Homo sapiens	2020-11-02	China	JAIWWA000000000.1		GCA_020251765.1	SAMN21841540	PRJNA766297	NA
KP19016AIH	Homo sapiens	2019	Japan	DAFUFQ000000000.1	DRR281101	GCA_021849565.1	SAMD00287427	PRJDB11378	268
KP19019AIH	Homo sapiens	2019	Japan	DAFUFN000000000.1	DRR281104	GCA_021849535.1	SAMD00287430	PRJDB11378	268
CRE12	Homo sapiens	2014-01-08	USA	PXLK00000000.1		GCA_003401015.1	SAMN08623788	PRJNA436373	48
K7112	Homo sapiens	2011-03-13	China	JACNSM000000000.1		GCA_014284795.1	SAMN15831981	PRJNA657553	147
K7113	Homo sapiens	2011-04-10	China	JACNSN000000000.1		GCA_014284975.1	SAMN15831982	PRJNA657553	147
KP46	Homo sapiens	2017-12-14	China			GCA_021397585.1	SAMN24255899	PRJNA553055	15
SRRSH43	homo	2017	China	CABWRH000000000.1		GCA_902507545.1	SAMEA6099416	PRJEB34922	30
2019GO-00056	Homo sapiens	2019	USA	ABFBHQ000000000.1	SRR11594611	GCA_022182185.1	SAMN14669246	PRJNA288601	45
KPN47	Homo sapiens	2018-03-07	China	JAKCZH000000000.1		GCA_021457685.1	SAMN23497956	PRJNA784329	11
KPN47	Homo sapiens	2018-03-07	China	JAJOAH000000000.1		GCA_021519135.1	SAMN23526124	PRJNA785065	11
2021GN-00376	Homo sapiens	2021	USA	ABEXCN000000000.1	SRR17682116	GCA_021808905.1	SAMN25144478	PRJNA288601	562
3754STDY6292969	Homo sapiens	2014-02-26	Turkey	UJWM00000000.2		GCA_900508725.2	SAMEA3729780	PRJEB10018	525
sp17015437	Homo sapiens	2017	Germany	JAFHQW000000000.1		GCA_018445695.1	SAMN17371906	PRJNA692829	395
11	Homo sapiens	2018	Spain	CAJOWG000000000.1		GCA_905333985.1	SAMEA8158448	PRJEB42440	11
bacteria	Homo sapiens	2020-01-01	Germany	DAFTZR000000000.1	ERR5442539	GCA_021820205.1	SAMEA8218430	PRJEB43550	3659
Kp 10 VIM	Homo sapiens	2008	Turkey	DAGQDE000000000.1	DRR065582	GCA_022268935.1	SAMD00055736	PRJDB4948	43
KpWT		2016-07-31	Austria	QWVW00000000.1		GCA_003583095.1	SAMN09926232	PRJNA488173	985
SMART878	Homo sapiens	2013	Philippines	DAGQBT000000000.1	DRR065633	GCA_022268255.1	SAMD00055787	PRJDB4948	14
Kp 05.03S	Homo sapiens	2010	Philippines	DAGQCW000000000.1	DRR065592	GCA_022268775.1	SAMD00055746	PRJDB4948	2286
C51	Homo sapiens	2014-05-30	Australia			GCA_008931345.1	SAMN12289282	PRJNA550014	12
20190026	Homo sapiens	2019-01-11	Spain	VSKG00000000.1		GCA_008867625.1	SAMN12572048	PRJNA560207	15
20190026	Homo sapiens	2019-01-11	Spain	JAHQXQ000000000.1		GCA_019218565.1	SAMN19795652	PRJNA738337	15
US-VA-2007	Homo sapiens	2007	USA	DAGSFV000000000.1	SRR1561359	GCA_022300675.1	SAMN02927869	PRJNA252957	45
SWMUF35	Homo sapiens	2018-10-30	China			GCA_016758865.1	SAMN16707277	PRJNA675412	5563
C28	Homo sapiens	2010-06-29	Australia	DAGHWH000000000.1	SRR9696995	GCA_022130165.1	SAMN12289344	PRJNA550014	29
A708	Homo sapiens	2014	China			GCA_008807175.1	SAMN08388679	PRJNA407397	3876
C2974	Homo sapiens	2016-10-18	China			GCA_010183605.1	SAMN11479266	PRJNA534178	15
C2972	Homo sapiens	2016-10-29	China			GCA_010183625.1	SAMN11479265	PRJNA534178	15
HA-99	Homo sapiens	2015	China	PJOT00000000.1		GCA_002845065.1	SAMN08176475	PRJNA422332	11
KPN85	Homo sapiens	2018-08-21	China	JAKDAP000000000.1		GCA_021456945.1	SAMN23497993	PRJNA784329	11
KPN83	Homo sapiens	2018-08-05	China	JAKDAN000000000.1		GCA_021456965.1	SAMN23497991	PRJNA784329	11
KPN56	Homo sapiens	2018-04-13	China	JAKCZO000000000.1		GCA_021457565.1	SAMN23497964	PRJNA784329	11
KPN85	Homo sapiens	2018-08-21	China	JAJNZB000000000.1		GCA_021517985.1	SAMN23526161	PRJNA785065	11
KPN83	Homo sapiens	2018-08-05	China	JAJNZD000000000.1		GCA_021518115.1	SAMN23526159	PRJNA785065	11
KPN56	Homo sapiens	2018-04-13	China	JAJOAC000000000.1		GCA_021518955.1	SAMN23526132	PRJNA785065	11
EuSCAPE_HU012	Homo sapiens	2013	Hungary	ULBD00000000.1		GCA_900516715.1	SAMEA3538764	PRJEB10018	15
32331	Homo sapiens	2014-01-17	United Kingdom	DAGGFM000000000.1	SRR17302438	GCA_022101795.1	SAMN24019722	PRJNA788733	15
50667959	Homo sapiens	2012	Norway	LNHV00000000.1		GCA_001463185.1	SAMN04158304	PRJNA295003	1466
SMART338	Homo sapiens	2011	Spain	DAGQCM000000000.1	DRR065608	GCA_022268595.1	SAMD00055762	PRJDB4948	35
16UC160001117	Homo sapiens	2016-01-25	Qatar	DAGDJW000000000.1	SRR12569953	GCA_022055965.1	SAMN15813771	PRJNA656934	11
2016CRE_82	Homo sapiens	2016	Singapore	DAGCOQ000000000.1	SRR13077331	GCA_022027715.1	SAMN16824707	PRJNA674942	70
Kp 4 IMP	Homo sapiens	2009	Australia	DAGQDI000000000.1	DRR065577	GCA_022269035.1	SAMD00055731	PRJDB4948	478
AUSMDU00016006	Homo sapiens	2018	Australia	DAFYCJ000000000.1	SRR15097925	GCA_021934995.1	SAMN20033460	PRJNA529744	478
AUSMDU00027811	Homo sapiens	2019	Australia	DAFXVO000000000.1	SRR15098114	GCA_021931395.1	SAMN20033559	PRJNA529744	1905
KP294	Homo sapiens	2020-05-30	China			GCA_020080145.1	SAMN21399028	PRJNA757181	37
WP4-S18-CRE-04		2018-08-06	Japan			GCA_014170935.1	SAMD00194474	PRJDB6962	29
K7111	Homo sapiens	2011-03-26	China	JACNSL000000000.1		GCA_014284905.1	SAMN15831980	PRJNA657553	1697
C32	Homo sapiens	2011-08-28	Australia	DAGHWG000000000.1	SRR9696996	GCA_022130015.1	SAMN12289330	PRJNA550014	86
256965	Homo sapiens	2016-04-10	United Kingdom	DAGHCC000000000.1	SRR17304056	GCA_022116235.1	SAMN24020646	PRJNA788733	253
ST147	Homo sapiens	2012-07-01	Australia	JXBF00000000.1		GCA_000817855.1	SAMN03271887	PRJNA270953	147
7041	Homo sapiens	2017	China	RXMP00000000.1		GCA_005504155.1	SAMN10516692	PRJNA507924	1582
ST147	Homo sapiens	2019	USA	DAFYUT000000000.1	SRR14402706	GCA_021946415.1	SAMN18977153	PRJNA686897	147
2021GN-00029	Homo sapiens	2021	USA	ABEYPM000000000.1	SRR14613504	GCA_021942015.1	SAMN19296578	PRJNA288601	147
ARLG-7438	Homo sapiens	2017	Colombia	DAFZNQ000000000.1	SRR14450037	GCA_021956765.1	SAMN19016444	PRJNA658369	25
2019GO-00016	Homo sapiens	2019	USA	ABFBHY000000000.1	SRR11594655	GCA_022182485.1	SAMN14669206	PRJNA288601	514
2021GO-0136	Homo sapiens	2021	USA	ABEYGO000000000.1	SRR16200913	GCA_021904395.1	SAMN22045176	PRJNA288601	2108
2021GN-00068	Homo sapiens	2021	USA	ABEXCT000000000.1	SRR17657425	GCA_021809165.1	SAMN25076875	PRJNA288601	258
kpn_01	Homo sapiens	2020-08-04	China	JAFISA000000000.1		GCA_018682545.1	SAMN18042951	PRJNA704477	11
11	Homo sapiens	2018	Spain	CAJNLH000000000.1		GCA_905232505.1	SAMEA7962741	PRJEB42440	11
EuSCAPE_HU002	Homo sapiens	2013	Hungary	ULCP00000000.1		GCA_900517085.1	SAMEA3538749	PRJEB10018	15
EuSCAPE_HU003	Homo sapiens	2013	Hungary	ULCS00000000.1		GCA_900517135.1	SAMEA3538751	PRJEB10018	15
EuSCAPE_HU007	Homo sapiens	2013	Hungary	ULAD00000000.1		GCA_900516445.1	SAMEA3538757	PRJEB10018	15
EuSCAPE_HU015	Homo sapiens	2013	Hungary	ULBK00000000.1		GCA_900516755.1	SAMEA3538768	PRJEB10018	15
EuSCAPE_HU018	Homo sapiens	2013	Hungary	ULBM00000000.1		GCA_900516785.1	SAMEA3538773	PRJEB10018	15
EuSCAPE_HU019	Homo sapiens	2013	Hungary	ULBO00000000.1		GCA_900516805.1	SAMEA3538774	PRJEB10018	15
EuSCAPE_HU021	Homo sapiens	2013	Hungary	ULBP00000000.1		GCA_900516845.1	SAMEA3538778	PRJEB10018	15
32324	Homo sapiens	2014-01-20	United Kingdom	DAGGPI000000000.1	SRR17304038	GCA_022108375.1	SAMN24020893	PRJNA788733	15
11	Homo sapiens	2018	Spain	CAJNRN000000000.1		GCA_905322505.1	SAMEA8065690	PRJEB42440	11
EuSCAPE_ES187	Homo sapiens	2014	Spain	UISK00000000.1		GCA_900500935.1	SAMEA3649503	PRJEB10018	147
EuSCAPE_HR001	Homo sapiens	2014	Croatia	UJKO00000000.1		GCA_900505635.1	SAMEA3721068	PRJEB10018	15
US-WA-2010	Homo sapiens	2010	USA	DAGSFQ000000000.1	SRR1561362	GCA_022300715.1	SAMN02927872	PRJNA252957	147
SK	Homo sapiens	2012	Egypt	RXLX00000000.1		GCA_003966075.1	SAMN10141027	PRJNA493667	101
HM	Homo sapiens	2012	Egypt	RXLW00000000.1		GCA_003966135.1	SAMN10141025	PRJNA493667	101
ST15-VIM1	Homo sapiens	2014	Spain	WRXI00000000.1		GCA_009746405.1	SAMN13337932	PRJNA565865	15
K47	Homo sapiens	2012	Portugal	NXBM00000000.1		GCA_013620875.1	SAMN07682353	PRJNA408270	15
EuSCAPE_HU016	Homo sapiens	2013	Hungary	ULBJ00000000.1		GCA_900516775.1	SAMEA3538770	PRJEB10018	15
EuSCAPE_HU023	Homo sapiens	2013	Hungary	ULBQ00000000.1		GCA_900516825.1	SAMEA3538781	PRJEB10018	15
SMART1002	Homo sapiens	2013	Taiwan	DAGQBR000000000.1	DRR065636	GCA_022268175.1	SAMD00055790	PRJDB4948	681
k2286	Homo sapiens	2010	United Kingdom	FLFU00000000.1		GCA_900085455.1	SAMEA2273800	PRJEB5065	54
EuSCAPE_HU013	Homo sapiens	2013	Hungary	ULBI00000000.1		GCA_900516745.1	SAMEA3538765	PRJEB10018	15
NRZ-38696	Homo sapiens	2017	Germany	JAFHOE000000000.1		GCA_018439125.1	SAMN17371836	PRJNA692829	16
Survcare044	Homo sapiens	2017	Germany	JAFHSU000000000.1		GCA_018444705.1	SAMN17371956	PRJNA692829	16
K167	Homo sapiens	2015-06-19	Spain	DAGKAB000000000.1	SRR11585197	GCA_022167485.1	SAMN14640213	PRJNA626430	34
C-1/408/18	Homo sapiens	2018-05-01	India	DAFWTW000000000.1	SRR12681409	GCA_021911755.1	SAMN15908364	PRJNA658789	395
SMART498	Homo sapiens	2011	United Kingdom	DAGQCG000000000.1	DRR065615	GCA_022268495.1	SAMD00055769	PRJDB4948	101
179KP-HG	Homo sapiens	2016-08-25	Spain	DAFXUD000000000.1	ERR6293448	GCA_021930355.1	SAMEA8391939	PRJEB37504	437
Isolate #49	Homo sapiens	2018-01-01	Viet Nam	DAFWJA000000000.1	SRR13246654	GCA_021905915.1	SAMN15355685	PRJNA641536	16
MRSN849870	Homo sapiens	2020-08-01	Italy	DAFYOO000000000.1	SRR14348094	GCA_021943015.1	SAMN18913950	PRJNA725484	147
ST147	Homo sapiens	2018	USA	DAFYUQ000000000.1	SRR14402726	GCA_021946315.1	SAMN18977135	PRJNA686897	147
not collected	Homo sapiens	2021-12-02	USA	ABEXAS000000000.1	SRR17762362	GCA_021773775.1	SAMN25279865	PRJNA288601	258
KP19-3088	Homo sapiens	2019-11-18	China			GCA_014961485.1	SAMN16418314	PRJNA668675	2667
KP19-3023	Homo sapiens	2019-10-27	China			GCA_015238555.1	SAMN16418109	PRJNA668652	2667
KP18-2110-2	Homo sapiens	2018-11-30	China			GCA_020535145.1	SAMN21156845	PRJNA540114	2667
2021GO-0062	Homo sapiens	2021	USA	ABEYMM000000000.1	SRR15150503	GCA_021930695.1	SAMN20244388	PRJNA288601	13
Klebsiella pneumoniae ARLG-6672	Homo sapiens	2017	China	DAFZMS000000000.1	SRR14450063	GCA_021956445.1	SAMN19015930	PRJNA658369	11
NUHL30457	Homo sapiens	2016-10-24	China			GCA_002944845.1	SAMN08455837	PRJNA432625	86
SDWK28		2018	China	JAIBZZ000000000.1		GCA_020177995.1	SAMN19981588	PRJNA713411	11
SDWK10		2018	China	JAICAR000000000.1		GCA_020178415.1	SAMN19981570	PRJNA713411	11
KpApr172	Homo sapiens	2018	China	WUJI00000000.1		GCA_009823655.1	SAMN13679093	PRJNA549322	11
kpn-hnqyy	Homo sapiens	2021-01-06	China			GCA_018314145.1	SAMN18920621	PRJNA726009	11
C2660	Homo sapiens	2017-08-01	China			GCA_010183645.1	SAMN11479264	PRJNA534178	11
109	Homo sapiens	2010-01-30	Brazil	QXMY00000000.1		GCA_016881585.1	SAMN09981202	PRJNA489262	11
CNR128G5	Homo sapiens	2017-01-08	France	DAGKTJ000000000.1	SRR11362725	GCA_022182285.1	SAMN14419403	PRJNA613777	383
MRSN849782	Homo sapiens	2019-10-29	Italy	DAFYOY000000000.1	SRR14348084	GCA_021943055.1	SAMN18913941	PRJNA725484	147
sam_NRZ-45919a		2018	Germany	DAGKZG000000000.1	ERR3771749	GCA_022186225.1	SAMEA6427924	PRJEB35890	147
SMART882	Homo sapiens	2013	Philippines	DAGQBU000000000.1	DRR065634	GCA_022268215.1	SAMD00055788	PRJDB4948	14
Kp 5 IMP	Homo sapiens	2009	Australia	DAGQDG000000000.1	DRR065578	GCA_022269075.1	SAMD00055732	PRJDB4948	478
13DU005221	Homo sapiens	2013	Singapore	DAFTXV000000000.1	SRR13873354	GCA_021819405.1	SAMN17981671	PRJNA577535	429
MS14448	Homo sapiens	2017	Australia	DAGCVX000000000.1	SRR8789023	GCA_022041215.1	SAMN11262767	PRJNA383436	5078
247303	Homo sapiens	2016-03-31	United Kingdom	DAFTVQ000000000.1	SRR17308497	GCA_021806715.1	SAMN24297250	PRJNA788733	253
EuSCAPE_TR209	Homo sapiens	2013	Turkey	UJWU00000000.1		GCA_900508805.1	SAMEA3729792	PRJEB10018	15
20180138	Homo sapiens	2018-02-09	Spain	VSKF00000000.1		GCA_008867635.1	SAMN12572047	PRJNA560207	392
SMART339	Homo sapiens	2011	Spain	DAGQCK000000000.1	DRR065609	GCA_022268575.1	SAMD00055763	PRJDB4948	15
SMART629	Homo sapiens	2012	South Africa	DAGQCF000000000.1	DRR065620	GCA_022268395.1	SAMD00055774	PRJDB4948	20
MRSN849854	Homo sapiens	2020-07-11	Italy	DAFYNL000000000.1	SRR14348092	GCA_021942255.1	SAMN18913948	PRJNA725484	147
2020HL-00739	Homo sapiens	2020	USA	ABEZLG000000000.1	SRR13159134	GCA_022033975.1	SAMN16940795	PRJNA288601	258
AUSMDU00043607	Homo sapiens	2020	Australia	DAFXZE000000000.1	SRR15098013	GCA_021933275.1	SAMN20033650	PRJNA529744	258
EuSCAPE_HU005	Homo sapiens	2013	Hungary	UKZN00000000.1		GCA_900516325.1	SAMEA3538754	PRJEB10018	15
EuSCAPE_HU008	Homo sapiens	2013	Hungary	ULAS00000000.1		GCA_900516595.1	SAMEA3538758	PRJEB10018	15
EuSCAPE_HU010	Homo sapiens	2013	Hungary	ULBB00000000.1		GCA_900516665.1	SAMEA3538761	PRJEB10018	15
EuSCAPE_HU011	Homo sapiens	2013	Hungary	ULBE00000000.1		GCA_900516725.1	SAMEA3538762	PRJEB10018	15
EuSCAPE_HU029	Homo sapiens	2014	Hungary	ULBV00000000.1		GCA_900516905.1	SAMEA3538789	PRJEB10018	15
EuSCAPE_HU036	Homo sapiens	2013	Hungary	ULCC00000000.1		GCA_900516935.1	SAMEA3538806	PRJEB10018	15
26624	Homo sapiens	2014-06-15	United Kingdom	DAFTQH000000000.1	SRR17308779	GCA_021827025.1	SAMN24297475	PRJNA788733	15
32370	Homo sapiens	2014-07-12	United Kingdom	DAFTMM000000000.1	SRR17308999	GCA_021782415.1	SAMN24297161	PRJNA788733	15
179781	Homo sapiens	2015-09-20	United Kingdom	DAGJOP000000000.1	SRR17302136	GCA_022161325.1	SAMN24019100	PRJNA788733	15
152558	Homo sapiens	2015-08-09	United Kingdom	DAGJOO000000000.1	SRR17302138	GCA_022161305.1	SAMN24019098	PRJNA788733	15
202360	Homo sapiens	2015-12-07	United Kingdom	DAGJMN000000000.1	SRR17302256	GCA_022160125.1	SAMN24019742	PRJNA788733	15
205883	Homo sapiens	2015-12-13	United Kingdom	DAGGEG000000000.1	SRR17302508	GCA_022101175.1	SAMN24019313	PRJNA788733	15
50495	Homo sapiens	2014-08-02	United Kingdom	DAGJHD000000000.1	SRR17302550	GCA_022157345.1	SAMN24019476	PRJNA788733	15
202353	Homo sapiens	2015-11-28	United Kingdom	DAGGDP000000000.1	SRR17302585	GCA_022100795.1	SAMN24018998	PRJNA788733	15
191824	Homo sapiens	2015-11-03	United Kingdom	DAGIKK000000000.1	SRR17302782	GCA_022144945.1	SAMN24018820	PRJNA788733	15
168438	Homo sapiens	2015-09-03	United Kingdom	DAGIKE000000000.1	SRR17303574	GCA_022144845.1	SAMN24021145	PRJNA788733	15
44657	Homo sapiens	2014-07-29	United Kingdom	DAGIUI000000000.1	SRR17303620	GCA_022150605.1	SAMN24020239	PRJNA788733	15
40747	Homo sapiens	2014-08-04	United Kingdom	DAGGTX000000000.1	SRR17303952	GCA_022110755.1	SAMN24020387	PRJNA788733	15
162028	Homo sapiens	2015-08-24	United Kingdom	DAGGXJ000000000.1	SRR17304182	GCA_022113175.1	SAMN24020792	PRJNA788733	15
50496	Homo sapiens	2014-08-03	United Kingdom	DAGITX000000000.1	SRR17304189	GCA_022150425.1	SAMN24020353	PRJNA788733	15
202357	Homo sapiens	2015-12-02	United Kingdom	DAGHAF000000000.1	SRR17304311	GCA_022115275.1	SAMN24020727	PRJNA788733	15
40735	Homo sapiens	2014-07-31	United Kingdom	DAGGQX000000000.1	SRR17304432	GCA_022109175.1	SAMN24020992	PRJNA788733	15
196971	Homo sapiens	2015-11-25	United Kingdom	DAGHPG000000000.1	SRR17304447	GCA_022124145.1	SAMN24020979	PRJNA788733	15
60488	Homo sapiens	2014-09-09	United Kingdom	DAGIZB000000000.1	SRR17304484	GCA_022153045.1	SAMN24020312	PRJNA788733	15
146935	Homo sapiens	2015-07-26	United Kingdom	DAGGJZ000000000.1	SRR17304517	GCA_022104075.1	SAMN24020858	PRJNA788733	15
EuSCAPE_ES080	Homo sapiens	2013	Spain	ULAR00000000.1		GCA_900516585.1	SAMEA3538952	PRJEB10018	15
EuSCAPE_ES133	Homo sapiens	2014	Spain	UITI00000000.1		GCA_900501155.1	SAMEA3649449	PRJEB10018	15
76	Homo sapiens	2013	Netherlands	CAJZRV000000000.1		GCA_916161845.1	SAMEA7746262	PRJEB41042	383
SMART22	Homo sapiens	2009	Spain	DAGQDJ000000000.1	DRR065574	GCA_022269055.1	SAMD00055728	PRJDB4948	1
Kp 13 VIM	Homo sapiens	2009	Spain	DAGQDD000000000.1	DRR065584	GCA_022268955.1	SAMD00055738	PRJDB4948	1
EuSCAPE_HR068	Homo sapiens	2013	Croatia	UJML00000000.1		GCA_900506105.1	SAMEA3721100	PRJEB10018	15
EuSCAPE_HR092	Homo sapiens	2014	Croatia	UJHZ00000000.1		GCA_900504975.1	SAMEA3721124	PRJEB10018	15
EuSCAPE_HR104	Homo sapiens	2014	Croatia	UJIF00000000.1		GCA_900505035.1	SAMEA3721134	PRJEB10018	15
NEF123	Homo sapiens	2017	Italy	WODZ00000000.1		GCA_015626975.1	SAMN13195772	PRJNA587603	4525
not collected	Homo sapiens	2021-12-01	USA	ABEXED000000000.1	SRR17577002	GCA_021819455.1	SAMN24519858	PRJNA288601	405
not collected	Homo sapiens	2021-12-17	USA	ABEXAU000000000.1	SRR17762364	GCA_021773495.1	SAMN25279863	PRJNA288601	405
not collected	Homo sapiens	2021-12-23	USA	ABEXAV000000000.1	SRR17762367	GCA_021773475.1	SAMN25279860	PRJNA288601	405
1711085	Homo sapiens	2015	Greece	WULW00000000.1		GCA_009826655.1	SAMN13675303	PRJNA597427	323
Kp1	Homo sapiens	2005-10-06	Spain			GCA_910589455.1	SAMEA7708245	PRJEB41835	39
SMART830	Homo sapiens	2012	Spain	DAGQBX000000000.1	DRR065629	GCA_022268355.1	SAMD00055783	PRJDB4948	11
SMART831	Homo sapiens	2012	Spain	DAGQBV000000000.1	DRR065630	GCA_022268275.1	SAMD00055784	PRJDB4948	11
FDAARGOS_127	Homo sapiens	2013-11-30	USA	LORW00000000.2		GCA_001471625.2	SAMN03996268	PRJNA231221	258
ISMETTKLB80	Homo sapiens	2015	Italy	JAEQHC000000000.1		GCA_017971825.1	SAMN17160122	PRJNA687927	661
4095	Homo sapiens	2017	China	RXMR00000000.1		GCA_005504195.1	SAMN10516690	PRJNA507924	347
Isolate #112	Homo sapiens	2017-04-01	Viet Nam	DAFWGZ000000000.1	SRR13246763	GCA_021904875.1	SAMN15355748	PRJNA641536	15
Isolate #101	Homo sapiens	2017-04-01	Viet Nam	DAFWGV000000000.1	SRR13246775	GCA_021904735.1	SAMN15355737	PRJNA641536	15
N1086	Homo sapiens	2020	Switzerland	DAFUCS000000000.1	SRR15047250	GCA_021836905.1	SAMN20064855	PRJNA744003	247
1083-16	Homo sapiens	2016-09-20	Germany	DAGMVW000000000.1	ERR3515858	GCA_022212365.1	SAMEA5949556	PRJEB34353	39
C2414	Homo sapiens	2017-10-18	China			GCA_010183685.1	SAMN11479262	PRJNA534178	11
2021DK-00045	Homo sapiens	2021	USA	ABEYSB000000000.1	SRR14319638	GCA_021973635.1	SAMN18823018	PRJNA288601	258
not collected	Homo sapiens	2021-01-01	USA	ABEYEX000000000.1	SRR16492554	GCA_021903435.1	SAMN22404355	PRJNA288601	258
not collected	Homo sapiens	2021-11-02	USA	ABEXAZ000000000.1	SRR17818575	GCA_021773755.1	SAMN25337359	PRJNA288601	258
NJGLYY3654-CR	Homo sapiens	2015-03-17	China	RZMJ00000000.1		GCA_006130095.1	SAMN10600576	PRJNA510171	11
13223	Homo sapiens	2017	China	RXMK00000000.1		GCA_005504185.1	SAMN10516697	PRJNA507924	11
KP137060	Homo sapiens	2019-11-15	China	JABJWR000000000.1		GCA_015228705.1	SAMN14944066	PRJNA633438	11
KPC-2	Homo sapiens	2020-12-28	China			GCA_019444195.1	SAMN19312573	PRJNA742859	11
SDWK42		2019	China	JAIBZL000000000.1		GCA_020177755.1	SAMN19981602	PRJNA713411	11
SDWK2		2018	China	JAICAZ000000000.1		GCA_020178575.1	SAMN19981562	PRJNA713411	11
KP200731214	Homo sapiens	2020-05-20	China			GCA_020520225.1	SAMN21849102	PRJNA766492	11
JNKPN26	Homo sapiens	2019-02-28	China			GCA_021398155.1	SAMN24425642	PRJNA792451	11
Kp 3 IMP	Homo sapiens	2009	Philippines	DAGQDL000000000.1	DRR065576	GCA_022269095.1	SAMD00055730	PRJDB4948	626
clinical isolate	Homo sapiens	2012	Germany	DAGOGN000000000.1	ERR1761549	GCA_022237965.1	SAMEA29271418	PRJEB18621	147
TUM12139	Homo sapiens	2012-01-12	Japan			GCA_019703225.1	SAMD00323042	PRJDB11646	258
Klebsiella pneumoniae ARLG-4551	Homo sapiens	2016	USA	DAGILR000000000.1	SRR12509495	GCA_022145785.1	SAMN15868654	PRJNA658369	258
Isolate #108	Homo sapiens	2017-04-01	Viet Nam	DAFWGY000000000.1	SRR13246768	GCA_021904835.1	SAMN15355744	PRJNA641536	15
CAV2019		2014-04-01	USA	DAGIIS000000000.1	SRR6128496	GCA_022143045.1	SAMN09205483	PRJNA411762	196
CAV1964		2014-03-01	USA	DAGIIM000000000.1	SRR6128548	GCA_022142925.1	SAMN09205499	PRJNA411762	196
trace524	Homo sapiens	2013-03-04	United Kingdom	DAGLDM000000000.1	SRR10992201	GCA_022188705.1	SAMN12774314	PRJNA564424	258
Klebsiella pneumoniae ARLG-4222	Homo sapiens	2017	USA	DAGJWF000000000.1	SRR12508736	GCA_022165385.1	SAMN15868327	PRJNA658369	258
MRSN849900	Homo sapiens	2020-08-25	Italy	DAFYOM000000000.1	SRR14348097	GCA_021942975.1	SAMN18913953	PRJNA725484	147
hkcpe98	Homo sapiens	2014-04-02	Hong Kong	DAGHDP000000000.1	SRR12517416	GCA_022116775.1	SAMN15904767	PRJNA595034	38
SMART372	Homo sapiens	2011	Saudi Arabia	DAGQCI000000000.1	DRR065611	GCA_022268535.1	SAMD00055765	PRJDB4948	101
Klebsiella pneumoniae ARLG-6624	Homo sapiens	2017	China	DAFZFC000000000.1	SRR14450105	GCA_021952215.1	SAMN19015892	PRJNA658369	2695
16B25	Homo sapiens	2018-12-01	China	JAKCIX000000000.1		GCA_021416085.1	SAMN21237559	PRJNA760898	5388
TUM14024	Homo sapiens	2014-01-08	Japan	BIHD00000000.1		GCA_004311325.1	SAMD00129534	PRJDB7163	730
7005	Homo sapiens	2017	China	RXMQ00000000.1		GCA_005503945.1	SAMN10516691	PRJNA507924	1441
EuSCAPE_TR252	Homo sapiens	2013	Turkey	UJXW00000000.1		GCA_900508995.1	SAMEA3729852	PRJEB10018	15
EuSCAPE_TR253	Homo sapiens	2013	Turkey	UJXN00000000.1		GCA_900509005.1	SAMEA3729853	PRJEB10018	15
10MC170001579	Homo sapiens	2017-03-14	Qatar	DAGDHX000000000.1	SRR12570051	GCA_022055005.1	SAMN15813808	PRJNA656934	196
PP-BR1050-3	Homo sapiens	2016	Pakistan	JAJAAW000000000.1		GCA_021503115.1	SAMN21922867	PRJNA767644	11
xz049	Homo sapiens	2016-10-08	China	JAHQLW000000000.1		GCA_019053475.1	SAMN19797030	PRJNA739673	11
10RC170001806	Homo sapiens	2017-03-19	Qatar	DAGDIZ000000000.1	SRR12570002	GCA_022055605.1	SAMN15813811	PRJNA656934	147
199869	Homo sapiens	2015-10-22	United Kingdom	DAGGCT000000000.1	SRR17302638	GCA_022100355.1	SAMN24019672	PRJNA788733	588
ARGID_18508	Homo sapiens	2014	United Kingdom	CAKLPH000000000.1		GCA_922832455.1	SAMEA11351127	PRJEB48990	25
39904	Homo sapiens	2013	USA	NDBZ00000000.1		GCA_002181635.1	SAMN06218037	PRJNA479772	3585
sam_206I3		2019	France	DAGKYF000000000.1	ERR3771795	GCA_022185565.1	SAMEA6427971	PRJEB35890	147
2020GO-00048	Homo sapiens	2020	USA	ABFAZY000000000.1	SRR12903855	GCA_022143965.1	SAMN16552532	PRJNA288601	513
ISMETTKLB67	Homo sapiens	2015	Italy	JAEQGP000000000.1		GCA_017972025.1	SAMN17160109	PRJNA687927	307
SMART341	Homo sapiens	2011	Spain	DAGQCJ000000000.1	DRR065610	GCA_022268555.1	SAMD00055764	PRJDB4948	11
29163	Homo sapiens	2014-01-21	United Kingdom	DAGHEB000000000.1	SRR17303967	GCA_022117295.1	SAMN24020373	PRJNA788733	15
A03/17	Homo sapiens	2012-04-01	Spain	VSJP00000000.1		GCA_008868035.1	SAMN12572031	PRJNA560207	15
Kp 14 VIM	Homo sapiens	2009	Spain	DAGQDC000000000.1	DRR065585	GCA_022268975.1	SAMD00055739	PRJDB4948	1
1_GR_13	Homo sapiens	2013-02-18	Greece			GCA_001701425.2	SAMN04868721	PRJNA307517	147
NEF112	Homo sapiens	2017	Italy	WOEC00000000.1		GCA_015626965.1	SAMN13195769	PRJNA587603	37
NEF48	Homo sapiens	2017	Italy	WOEF00000000.1		GCA_015627065.1	SAMN13195766	PRJNA587603	37
not collected	Homo sapiens	2021-12-14	USA	ABEXBA000000000.1	SRR17762366	GCA_021773915.1	SAMN25279861	PRJNA288601	405
MRSN511348	Homo sapiens	2014-02-24	Jordan	JAGYCY000000000.1		GCA_019928075.1	SAMN18874739	PRJNA717739	14
SMART1412	Homo sapiens	2014	Hungary	DAGQBJ000000000.1	DRR065650	GCA_022268055.1	SAMD00055804	PRJDB4948	15
162	Homo sapiens	2017	Netherlands	CAJZTI000000000.1		GCA_916163705.1	SAMEA7746318	PRJEB41042	14
71768	Homo sapiens	2014-11-12	United Kingdom	DAGHLF000000000.1	SRR17303852	GCA_022121645.1	SAMN24021126	PRJNA788733	1829
42193		2013	USA	JZYI00000000.1		GCA_000957275.1	SAMN03283649	PRJNA259658	NA
28944		2010	USA	LAAX00000000.1		GCA_000957485.1	SAMN03283312	PRJNA259658	NA
42193	Homo sapiens	2013	USA	NDEY00000000.1		GCA_002182075.1	SAMN06218053	PRJNA479772	NA
CRK0327	Homo sapiens	2015	USA	PTIH00000000.2		GCA_002936875.2	SAMN08513480	PRJNA433394	2891
ME160218	Homo sapiens	2016	Ireland	DAGOEN000000000.1	ERR1830481	GCA_022235885.1	SAMEA88381918	PRJEB19229	922
Klebsiella pneumoniae ARLG-4308	Homo sapiens	2017	USA	DAGJXS000000000.1	SRR12508619	GCA_022166205.1	SAMN15868368	PRJNA658369	258
PCMP_H450_patient351_facilityB	Homo sapiens	2015	USA	DAGMWY000000000.1	SRR10116805	GCA_022220225.1	SAMN12745878	PRJNA415194	258
181960	Homo sapiens	2015-10-10	United Kingdom	DAGGLJ000000000.1	SRR17303737	GCA_022104855.1	SAMN24020652	PRJNA788733	147
Klebsiella pneumoniae	Homo sapiens	2016-04-20	Spain	CABHKJ000000000.1		GCA_902166865.1	SAMEA5763085	PRJEB30771	437
552	Homo sapiens	2012-12-24	Russia	DAGQNR000000000.1	SRR6480136	GCA_022274635.1	SAMN08359331	PRJNA429779	340
MyNCGM499	Homo sapiens	2017	Myanmar	DAGMOO000000000.1	DRR198050	GCA_022208245.1	SAMD00193211	PRJDB8975	101
PP-BR326-1	Homo sapiens	2016	Pakistan	JAJAAR000000000.1		GCA_021502995.1	SAMN21922873	PRJNA767644	11
sam_NRZ-28151		2016	Germany	DAGKZL000000000.1	ERR3771735	GCA_022186305.1	SAMEA6427902	PRJEB35890	11
K.pneumoniae_ST147_NDM1_OXA48	Homo sapiens	2016-04-22	Spain	DAFVEP000000000.1	ERR2704616	GCA_021871275.1	SAMEA4795087	PRJEB27805	147
Klebsiella pneumoniae ARLG-3640	Homo sapiens	2016	USA	DAGJBH000000000.1	SRR12509594	GCA_022154285.1	SAMN15868597	PRJNA658369	147
1080	Homo sapiens	2015-01-10	Russia	DAGQNN000000000.1	SRR6480143	GCA_022274535.1	SAMN08359268	PRJNA429779	147
	Homo sapiens	2013	Norway	DAFVVG000000000.1	ERR6847232	GCA_021895395.1	SAMEA8949429	PRJEB27256	17
XH215	Homo sapiens	2014-06-06	China	JUBD00000000.1		GCA_001699045.1	SAMN03223382	PRJNA261555	17
AUSMDU00040866	Homo sapiens	2020	Australia	DAFXYP000000000.1	SRR15098031	GCA_021932955.1	SAMN20033634	PRJNA529744	3480
AUSMDU00027069	Homo sapiens	2019	Australia	DAFXVG000000000.1	SRR15098121	GCA_021931235.1	SAMN20033553	PRJNA529744	1805
MS5292	Homo sapiens	2010	Japan	DAFVKN000000000.1	DRR320011	GCA_021875135.1	SAMD00399225	PRJDB12075	4994
E126	Homo sapiens	2015-12-01	Japan	DAGMHT000000000.1	DRR192203	GCA_022204705.1	SAMD00186856	PRJDB6565	16
K7085	Homo sapiens	2008-09-15	China	JACNRT000000000.1		GCA_014286855.1	SAMN15831962	PRJNA657553	337
WI-02	bovine	2014-08-26	USA	DAGIDZ000000000.1	SRR10694539	GCA_022140605.1	SAMN13523786	PRJNA594602	867
sam_H152700648		2015	United Kingdom	DAGKZN000000000.1	ERR3771730	GCA_022186345.1	SAMEA6427895	PRJEB35890	147
sam_187C5		2018	France	DAGKYH000000000.1	ERR3771791	GCA_022185725.1	SAMEA6427965	PRJEB35890	2084
446	Homo sapiens	2021-11-08	Russia	JAJQTU000000000.1		GCA_021229935.1	SAMN23961638	PRJNA788329	147
20866	Homo sapiens	2014-01-28	United Kingdom	DAFTPY000000000.1	SRR17308795	GCA_021788445.1	SAMN24297403	PRJNA788733	48
ARGID_27778	Homo sapiens	2018	United Kingdom	CAKLPA000000000.1		GCA_922829415.1	SAMEA11351047	PRJEB48990	1124
Kpngiani7132482	Homo sapiens	2016	Italy	CACSEA000000000.1		GCA_902704705.1	SAMEA104414826	PRJEB22890	37
KN-ST309	Homo sapiens	2009	Argentina	PDFF00000000.1		GCA_009928575.1	SAMN07773552	PRJNA413888	309
NB05	Homo sapiens	2021-05-11	China			GCA_022059905.1	SAMN25529517	PRJNA802323	11
2021GO-0003	Homo sapiens	2021	USA	ABEYRB000000000.1	SRR14433878	GCA_021971015.1	SAMN19022496	PRJNA288601	26
4079	Homo sapiens	2017	China	RXMS00000000.1		GCA_005503975.1	SAMN10516689	PRJNA507924	11
2021GN-00326	Homo sapiens	2021	USA	ABEXBB000000000.1	SRR17785564	GCA_021773935.1	SAMN25335183	PRJNA288601	258
KPWX136	Homo sapiens	2020-10-15	China			GCA_016812055.1	SAMN17372728	PRJNA692837	11
	Homo sapiens	2019-03-16	China	DAFWAV000000000.1	SRR16242793	GCA_021899215.1	SAMN22136669	PRJNA769451	11
JNKPN29	Homo sapiens	2019-03-06	China	DAFWAU000000000.1	SRR16242795	GCA_021899195.1	SAMN22136667	PRJNA769451	11
JNKPN26	Homo sapiens	2019-02-28	China	DAFWAP000000000.1	SRR16242798	GCA_021899135.1	SAMN22136664	PRJNA769451	11
JNKPN24	Homo sapiens	2019-02-15	China	DAFWAN000000000.1	SRR16242799	GCA_021899115.1	SAMN22136663	PRJNA769451	11
Isolate #92	Homo sapiens	2017-03-01	Viet Nam	DAFWJT000000000.1	SRR13246606	GCA_021906295.1	SAMN15355728	PRJNA641536	15
kpneu051	Homo sapiens	2011-11-21	Switzerland	UWYK00000000.1		GCA_900608425.1	SAMEA4916126	PRJEB28660	258
258	Homo sapiens	2015	Spain	CAJMWE000000000.1		GCA_905219335.1	SAMEA7853288	PRJEB42440	258
307	Homo sapiens	2016	USA	DAGQIG000000000.1	SRR6844959	GCA_022271735.1	SAMN08720229	PRJNA438531	307
BOT-EMO	Homo sapiens	2017-03-18	Italy	UBJB00000000.1		GCA_900465385.1	SAMEA104168632	PRJEB21871	1519
Klebsiella pneumoniae ARLG-4269	Homo sapiens	2017	USA	DAGJUW000000000.1	SRR12508821	GCA_022164665.1	SAMN15868282	PRJNA658369	258
BOT-CA-R	Homo sapiens	2017-03-14	Italy	UBJA00000000.1		GCA_900465375.1	SAMEA104168631	PRJEB21871	1519
Klebsiella pneumoniae ARLG-8109	Homo sapiens	2018	USA	DAFZHA000000000.1	SRR14450252	GCA_021953565.1	SAMN19016758	PRJNA658369	258
2020HL-00858	Homo sapiens	2020	USA	ABEZKC000000000.1	SRR13183142	GCA_022033395.1	SAMN16982403	PRJNA288601	76
P18	Homo sapiens	2016	Brazil	DAGCIU000000000.1	ERR4822803	GCA_022023295.1	SAMEA7556465	PRJEB41225	29
ISMETTKLB23	Homo sapiens	2013	Italy	JAEQEY000000000.1		GCA_017972915.1	SAMN17160065	PRJNA687927	234
ISMETTKLB22	Homo sapiens	2013	Italy	JAEQEX000000000.1		GCA_017972975.1	SAMN17160064	PRJNA687927	17
ISMETTKLB160	Homo sapiens	2017	Italy	JAEQKD000000000.1		GCA_017974345.1	SAMN17160202	PRJNA687927	17
ARGID_22065	Homo sapiens	2015	United Kingdom	CAKLOL000000000.1		GCA_922826275.1	SAMEA11350993	PRJEB48990	922
trace586	Homo sapiens	2010-07-16	United Kingdom	DAGLVS000000000.1	SRR10991646	GCA_022198225.1	SAMN12774328	PRJNA564424	14
trace379	Homo sapiens	2011-09-21	United Kingdom	DAGLRP000000000.1	SRR10991765	GCA_022196145.1	SAMN12774447	PRJNA564424	200
trace89	Homo sapiens	2011-06-21	United Kingdom	DAGLHT000000000.1	SRR10992070	GCA_022190985.1	SAMN12774183	PRJNA564424	240
KAM260		2018	Japan			GCA_013426775.1	SAMD00235346	PRJDB7521	3026
Canada-2009d	Homo sapiens	2009	Canada	DAGSMS000000000.1	SRR1561214	GCA_022304315.1	SAMN02927724	PRJNA252957	2982
sam_NRZ-20830		2015	Germany	DAGKZK000000000.1	ERR3771734	GCA_022186325.1	SAMEA6427899	PRJEB35890	147
Kpngiani7132487	Homo sapiens	2016	Italy	CACSDS000000000.1		GCA_902704635.1	SAMEA104414831	PRJEB22890	253
K46-62	Homo sapiens	2007	Norway	LNGO00000000.1		GCA_001462535.1	SAMN04158271	PRJNA295003	3708
SMART322	Homo sapiens	2011	Philippines	DAGQCR000000000.1	DRR065602	GCA_022268715.1	SAMD00055756	PRJDB4948	14
SMART325	Homo sapiens	2011	Philippines	DAGQCQ000000000.1	DRR065604	GCA_022268695.1	SAMD00055758	PRJDB4948	14
	Homo sapiens	2013	Australia			GCA_002741685.1	SAMN06112197	PRJNA351909	340
INF157	Homo sapiens	2013	Australia	DAGDCG000000000.1	SRR5082482	GCA_022049245.1	SAMN06112236	PRJNA351909	340
INF158	Homo sapiens	2013	Australia	DAGDCD000000000.1	SRR5082491	GCA_022049145.1	SAMN06112215	PRJNA351909	340
SCPM-O-B-9221 (B-16K/19)	Homo sapiens	2019-01-09	Russia	JAGVVS000000000.1		GCA_018283625.1	SAMN18898208	PRJNA269675	147
2021AS-000150	Homo sapiens	2021	USA	ABEXIU000000000.1	SRR17282459	GCA_021854275.1	SAMN24252797	PRJNA776024	147
BA32175	Homo sapiens	2019	India	JAARNP000000000.1		GCA_019483305.1	SAMN14419360	PRJNA613369	231
BM1218	Homo sapiens	2019	India	JAARNR000000000.1		GCA_019483485.1	SAMN14419358	PRJNA613369	231
clinical isolate	Homo sapiens	2010	Germany	DAGOHG000000000.1	ERR1761526	GCA_022238765.1	SAMEA29254168	PRJEB18621	512
ST15	Homo sapiens	2015-10-28	Viet Nam	DAGQIO000000000.1	SRR6208325	GCA_022271855.1	SAMN07735418	PRJNA413040	15
Italy-Palermo-2009d	Homo sapiens	2009	Italy	DAGSKV000000000.1	SRR1561248	GCA_022303335.1	SAMN02927758	PRJNA252957	258
CAV1947		2014-02-01	USA			GCA_003146685.1	SAMN09205495	PRJNA411762	196
ENT589	Homo sapiens	2013-08-16	Singapore	DAGKIQ000000000.1	SRR9217890	GCA_022172425.1	SAMN11979453	PRJNA547865	841
US-GA-2009c	Homo sapiens	2009	USA	DAGSHY000000000.1	SRR1561311	GCA_022301895.1	SAMN02927821	PRJNA252957	258
hkcpe38	Homo sapiens	2016-01-28	Hong Kong	DAGDDJ000000000.1	SRR12517482	GCA_022049955.1	SAMN15904707	PRJNA595034	258
Klebsiella pneumoniae ARLG-7237	Homo sapiens	2018	Colombia	DAFZTQ000000000.1	SRR14449867	GCA_021959945.1	SAMN19016348	PRJNA658369	462
4965	Homo sapiens	2016	Brazil	VHOM00000000.1		GCA_006517515.1	SAMN09272522	PRJNA377546	11
KPN188	Homo sapiens	2012-02-09	USA	DAGEPM000000000.1	SRR5386406	GCA_022074865.1	SAMN06437199	PRJNA376414	307
Israel-2007a	Homo sapiens	2007	Israel	DAGSLZ000000000.1	SRR1561235	GCA_022303935.1	SAMN02927745	PRJNA252957	512
CAVp103	Homo sapiens	2014-11-01	USA	DAGIHQ000000000.1	SRR7160687	GCA_022142505.1	SAMN09205474	PRJNA411762	196
196988	Homo sapiens	2015-11-27	United Kingdom	DAGGOL000000000.1	SRR17304098	GCA_022107475.1	SAMN24020551	PRJNA788733	105
C539	Homo sapiens	2017-03-16	Thailand	DAGBOF000000000.1	DRR150592	GCA_021986275.1	SAMD00138047	PRJDB5929	16
sam_160E4		2018	France	DAGKYL000000000.1	ERR3771784	GCA_022185705.1	SAMEA6427959	PRJEB35890	147
SIKP159	Homo sapiens	2017-11-22	Thailand	STBS00000000.1		GCA_004831555.1	SAMN11399459	PRJNA532291	16
SIKP144	Homo sapiens	2017-11-24	Thailand	STCM00000000.1		GCA_004832455.1	SAMN11399473	PRJNA532291	16
271206	Homo sapiens	2016-05-29	United Kingdom	DAGGIZ000000000.1	SRR17302183	GCA_022103615.1	SAMN24019692	PRJNA788733	16
Survcare105	Homo sapiens	2018	Germany	JAFHVM000000000.1		GCA_018442765.1	SAMN17372026	PRJNA692829	147
sam_2019-639		2019	Netherlands	DAGKXZ000000000.1	ERR3772338	GCA_022185495.1	SAMEA6428158	PRJEB35890	147
microbial	Homo sapiens	2020	USA	ABEYXG000000000.1	SRR13741192	GCA_022016535.1	SAMN17980692	PRJNA288601	147
BP10172	Homo sapiens	2019	India	JAAXMY000000000.1		GCA_019683915.1	SAMN14419366	PRJNA613369	196
403161-15	Homo sapiens	2015	Switzerland	VNPX00000000.1		GCA_020119675.1	SAMN12212183	PRJNA543274	392
113	Homo sapiens	2015	Netherlands	CAJZSP000000000.1		GCA_916161735.1	SAMEA7746295	PRJEB41042	383
Whole Organism	Homo sapiens	2021-09-24	USA	ABEXSO000000000.1	SRR17125465	GCA_021880255.1	SAMN23611005	PRJNA288601	2648
sam_214A8		2019	France	DAGKYD000000000.1	ERR3771797	GCA_022185575.1	SAMEA6427977	PRJEB35890	147
sam_232J2		2019	France	DAGKXY000000000.1	ERR3771802	GCA_022185485.1	SAMEA6427987	PRJEB35890	383
NMI2569_16	Homo sapiens	2016	Poland	JABGAE000000000.1		GCA_013134695.1	SAMN14314591	PRJNA610720	11
AATZP		2014	USA			GCA_001648215.1	SAMN03455970	PRJNA279650	147
1018775		2017	Thailand	RDWK00000000.1		GCA_003687955.1	SAMN10252245	PRJNA497260	16
SIKP003	Homo sapiens	2016-05-18	Thailand	SSZN00000000.1		GCA_004830715.1	SAMN11399330	PRJNA532291	16
SIKP005	Homo sapiens	2016-08-31	Thailand	SSYQ00000000.1		GCA_004830915.1	SAMN11399328	PRJNA532291	16
SIKP006	Homo sapiens	2016-10-06	Thailand	SSYR00000000.1		GCA_004830965.1	SAMN11399327	PRJNA532291	16
SIKP093	Homo sapiens	2016-01-13	Thailand	STAX00000000.1		GCA_004831665.1	SAMN11399406	PRJNA532291	16
SIKP049	Homo sapiens	2018-01-26	Thailand	STAZ00000000.1		GCA_004831945.1	SAMN11399400	PRJNA532291	16
SIKP050	Homo sapiens	2018-01-26	Thailand	STBA00000000.1		GCA_004832135.1	SAMN11399399	PRJNA532291	16
SIKP104	Homo sapiens	2016-10-18	Thailand	STCX00000000.1		GCA_004832355.1	SAMN11399453	PRJNA532291	16
SIKP118	Homo sapiens	2017-08-24	Thailand	STDJ00000000.1		GCA_004832745.1	SAMN11399440	PRJNA532291	16
SIKP119	Homo sapiens	2017-08-31	Thailand	STDK00000000.1		GCA_004832765.1	SAMN11399439	PRJNA532291	16
SIKP010	Homo sapiens	2017-08-15	Thailand	SWMC00000000.1		GCA_005145975.1	SAMN11399323	PRJNA532291	16
268549	Homo sapiens	2016-05-26	United Kingdom	DAGIRL000000000.1	SRR17303640	GCA_022148925.1	SAMN24020913	PRJNA788733	16
77282	Homo sapiens	2014-12-10	United Kingdom	DAGGFR000000000.1	SRR17302429	GCA_022101875.1	SAMN24019730	PRJNA788733	461
Klebsiella_pneumoniae_2020CK-00180	Homo sapiens	2020-05-05	USA	ABFBCO000000000.1	SRR12519148	GCA_022169945.1	SAMN15907115	PRJNA288601	307
Klebsiella pneumoniae ARLG-7884	Homo sapiens	2017	USA	DAFZQG000000000.1	SRR14449930	GCA_021958745.1	SAMN19016666	PRJNA658369	14
ISMETTKLB72	Homo sapiens	2015	Italy	JAEQGU000000000.1		GCA_017971975.1	SAMN17160114	PRJNA687927	395
ST15	Homo sapiens	2017	USA	DAFYYC000000000.1	SRR14402566	GCA_021948115.1	SAMN18977253	PRJNA686897	15
Survcare226	Homo sapiens	2019	Germany	JAFHYX000000000.1		GCA_018447115.1	SAMN17372117	PRJNA692829	595
NR3765	Homo sapiens	2015	USA	DAGQHP000000000.1	SRR6844989	GCA_022271295.1	SAMN08720183	PRJNA438531	NA
KP1	Homo sapiens	2005-10-06	Spain	DAGKTS000000000.1	SRR11362720	GCA_022182605.1	SAMN14419408	PRJNA613777	39
SMART307	Homo sapiens	2010	Spain	DAGQCU000000000.1	DRR065596	GCA_022268815.1	SAMD00055750	PRJDB4948	11
SMART832	Homo sapiens	2012	Spain	DAGQBW000000000.1	DRR065631	GCA_022268315.1	SAMD00055785	PRJDB4948	11
B04/04	Homo sapiens	2012-04-01	Spain	VSJM00000000.1		GCA_008868075.1	SAMN12572028	PRJNA560207	11
ST11-VIM1	Homo sapiens	2014	Spain	WRXC00000000.1		GCA_009746285.1	SAMN13337938	PRJNA565865	11
E039	Homo sapiens	2015-12-01	Japan	DAGMMY000000000.1	DRR120563	GCA_022207465.1	SAMD00108713	PRJDB6565	107
E250	Homo sapiens	2015-12-01	Japan	DAGMMC000000000.1	DRR120596	GCA_022207025.1	SAMD00108748	PRJDB6565	107
E031	Homo sapiens	2015-12-01	Japan	DAGMIR000000000.1	DRR192196	GCA_022205185.1	SAMD00186849	PRJDB6565	107
E201	Homo sapiens	2015-12-01	Japan	DAGMHJ000000000.1	DRR192210	GCA_022204625.1	SAMD00186863	PRJDB6565	107
E202	Homo sapiens	2015-12-01	Japan	DAGMIO000000000.1	DRR192211	GCA_022205145.1	SAMD00186864	PRJDB6565	107
AUSMDU00034811	Homo sapiens	2019	Australia	DAFXWZ000000000.1	SRR15098074	GCA_021932195.1	SAMN20033596	PRJNA529744	37
18B143	Homo sapiens	2018-12-01	China	JAKCFS000000000.1		GCA_021414385.1	SAMN21237642	PRJNA760898	76
E085	Homo sapiens	2015-12-01	Japan	DAGMMT000000000.1	DRR120570	GCA_022207365.1	SAMD00108720	PRJDB6565	490
E134	Homo sapiens	2015-12-01	Japan	DAGMHO000000000.1	DRR192206	GCA_022204665.1	SAMD00186859	PRJDB6565	11
C19	Homo sapiens	2009-07-09	Australia	DAGHWF000000000.1	SRR9697001	GCA_022130105.1	SAMN12289302	PRJNA550014	3172
XPY193	Homo sapiens	2016-09-04	China	PCFT00000000.1		GCA_002740705.1	SAMN07718223	PRJNA412559	34
Klebsiella_pneumoniae_2022CK-00051	Homo sapiens	2022-01-11	USA	ABFAUV000000000.1	SRR17944016	GCA_022107175.1	SAMN25755485	PRJNA288601	147
carbapenem-resistant blaNDM-1	Homo sapiens	2012	USA			GCA_000739495.1	SAMN02777842	PRJNA248655	395
P-7/233/18	Homo sapiens	2018-05-01	India	DAFWWJ000000000.1	SRR12681416	GCA_021913505.1	SAMN15908358	PRJNA658789	147
10BC170031786	Homo sapiens	2017-09-12	Qatar	DAGDKT000000000.1	SRR12569212	GCA_022056505.1	SAMN15813846	PRJNA656934	1998
MRSN752447	Homo sapiens	2019-10-01	Italy	DAFYPZ000000000.1	SRR14348056	GCA_021943755.1	SAMN18913885	PRJNA725484	147
MRSN849812	Homo sapiens	2020-02-18	Italy	DAFYOR000000000.1	SRR14348088	GCA_021943215.1	SAMN18913944	PRJNA725484	147
MRSN752261	Homo sapiens	2019-08-24	Italy	DAFYND000000000.1	SRR14348130	GCA_021942115.1	SAMN18913869	PRJNA725484	147
PP282	Homo sapiens	2016	Pakistan	DAFVWW000000000.1	ERR5751982	GCA_021896245.1	SAMEA8581542	PRJEB40861	2667
VNCKp72	Homo sapiens	2015	Viet Nam	DAGQMA000000000.1	DRR076969	GCA_022273695.1	SAMD00066874	PRJDB5317	15
9	Homo sapiens	2012-10-08	USA	ABFCYE000000000.1	SRR3221668	GCA_022315655.1	SAMN04448227	PRJNA296771	14
HUMB 15074	Homo sapiens	2015	Russia	SOVX00000000.1		GCA_016137255.1	SAMN11081227	PRJNA525009	258
93404	Homo sapiens	2015-02-11	United Kingdom	DAGGBB000000000.1	SRR17302715	GCA_022099515.1	SAMN24019515	PRJNA788733	1124
99026	Homo sapiens	2015-03-11	United Kingdom	DAFTNM000000000.1	SRR17308899	GCA_021782965.1	SAMN24297078	PRJNA788733	34
124936	Homo sapiens	2015-06-02	United Kingdom	DAGIZY000000000.1	SRR17301906	GCA_022153585.1	SAMN24019452	PRJNA788733	34
162029	Homo sapiens	2015-08-21	United Kingdom	DAGJNK000000000.1	SRR17302194	GCA_022160725.1	SAMN24019682	PRJNA788733	34
93409	Homo sapiens	2015-02-11	United Kingdom	DAGHBB000000000.1	SRR17303561	GCA_022115675.1	SAMN24021157	PRJNA788733	34
trace325	Homo sapiens	2010-09-27	United Kingdom	DAGLLU000000000.1	SRR10991942	GCA_022193145.1	SAMN12774055	PRJNA564424	588
HSP82	Homo sapiens	2016-11-18	Brazil	SBDO00000000.1		GCA_011038195.1	SAMN10592666	PRJNA510003	16
HSP75	Homo sapiens	2016-10-26	Brazil	SBDQ00000000.1		GCA_011038265.1	SAMN10592664	PRJNA510003	16
KLP00215	Homo sapiens	2017	USA	JADRSN000000000.1		GCA_015720005.1	SAMN10435755	PRJNA475751	405
ISMETTKLB66	Homo sapiens	2015	Italy	JAEQGO000000000.1		GCA_017972035.1	SAMN17160108	PRJNA687927	307
ISMETTKLB83	Homo sapiens	2015	Italy	JAEQHE000000000.1		GCA_017975885.1	SAMN17160125	PRJNA687927	307
Klebsiella pneumoniae ARLG-8107	Homo sapiens	2017	USA	DAFZGX000000000.1	SRR14450253	GCA_021953525.1	SAMN19016757	PRJNA658369	2492
Kpngiani7132610	Homo sapiens	2016	Italy	CACSBD000000000.1		GCA_902704075.1	SAMEA104414966	PRJEB22890	1507
Kpngiani7132479	Homo sapiens	2016	Italy	CACSDD000000000.1		GCA_902704495.1	SAMEA104414823	PRJEB22890	307
trace63	Homo sapiens	2011-09-24	United Kingdom	DAGLEN000000000.1	SRR10992167	GCA_022189285.1	SAMN12774280	PRJNA564424	534
Klebsiella pneumoniae ARLG-4160	Homo sapiens	2016	USA	DAGIYK000000000.1	SRR12509109	GCA_022152775.1	SAMN15868141	PRJNA658369	17
Klebsiella aerogenes ARLG-4500	Homo sapiens	2017	USA	DAGIKX000000000.1	SRR12509567	GCA_022145325.1	SAMN15868621	PRJNA658369	NA
130002	Homo sapiens	2020-04-01	China			GCA_015318225.2	SAMN15546747	PRJNA353728	29
CPE8		2019	not collected	JACYGR000000000.1		GCA_015356365.1	SAMN16125016	PRJNA662907	512
hkcpe85	Homo sapiens	2014-05-08	Hong Kong	JACSXV000000000.1		GCA_015476805.1	SAMN15904754	PRJNA595034	258
37486	Homo sapiens	2014-07-17	United Kingdom	DAGIJG000000000.1	SRR17302819	GCA_022143665.1	SAMN24019256	PRJNA788733	1824
35003		2012	USA	LAAC00000000.1		GCA_000957705.1	SAMN03283620	PRJNA259658	NA
41965	Homo sapiens	2013	USA	NDEB00000000.1		GCA_002181485.1	SAMN06218060	PRJNA479772	258
CRK0050	Homo sapiens	2014	USA	NFAG00000000.2		GCA_002184955.2	SAMN06812624	PRJNA339843	188
CRK0371	Homo sapiens	2013	USA	PTGG00000000.2		GCA_002935505.2	SAMN08513436	PRJNA433394	54
CRK0308	Homo sapiens	2015	USA	PTHO00000000.2		GCA_002935955.2	SAMN08513499	PRJNA433394	258
KPN1740	Homo sapiens	2014-10-09	USA	DAGFCJ000000000.1	SRR5385994	GCA_022082035.1	SAMN06438680	PRJNA376414	3660
trace462	Homo sapiens	2010-10-07	United Kingdom	DAGLLF000000000.1	SRR10991959	GCA_022192765.1	SAMN12774072	PRJNA564424	27
trace551	Homo sapiens	2010-11-27	United Kingdom	DAGLIK000000000.1	SRR10992052	GCA_022191325.1	SAMN12774165	PRJNA564424	27
91197	Homo sapiens	2015-02-05	United Kingdom	DAGJIW000000000.1	SRR17302489	GCA_022158185.1	SAMN24019330	PRJNA788733	922
402949-11	Homo sapiens	2011	Switzerland	VNPU00000000.1		GCA_020119735.1	SAMN12212180	PRJNA543274	258
HUMB 15111	Homo sapiens	2015	Russia	SOXY00000000.1		GCA_016136215.1	SAMN11081263	PRJNA525009	340
sc18328822	Homo sapiens	2018	Germany	JAFHPS000000000.1		GCA_018446215.1	SAMN17371876	PRJNA692829	11
AUH-KAM-7	Homo sapiens	2018	Lebanon	WFLR00000000.1		GCA_011006785.1	SAMN12880993	PRJNA551102	NA
NMI5773_16	Homo sapiens	2016	Poland	JABFZW000000000.1		GCA_013133995.1	SAMN14314599	PRJNA610720	11
NMI3030_16	Homo sapiens	2016	Poland	JABGAD000000000.1		GCA_013134635.1	SAMN14314592	PRJNA610720	11
NMI4054_16	Homo sapiens	2016	Poland	JABFZZ000000000.1		GCA_013134735.1	SAMN14314596	PRJNA610720	11
NMI2155_16	Homo sapiens	2016	Poland	JABGAF000000000.1		GCA_013134875.1	SAMN14314590	PRJNA610720	11
CCBH27543	Homo sapiens	2020-01-16	Brazil	JADPIA000000000.1		GCA_015666685.1	SAMN16776096	PRJNA677881	1303
KP_DC	Homo sapiens	2015-12-15	France	NJGM00000000.1		GCA_002807065.1	SAMN07259825	PRJNA391241	307
KL8	Homo sapiens	2017-03-01	Italy	REGZ00000000.1		GCA_003693335.1	SAMN10267049	PRJNA497839	16
MGF019	Homo sapiens	2016-08-15	Malaysia	SHTW00000000.1		GCA_004294635.1	SAMN10956215	PRJNA522819	3414
C028	Homo sapiens	2016-01-15	Thailand	DAGBYH000000000.1	DRR122468	GCA_022005045.1	SAMD00108784	PRJDB5929	147
C029	Homo sapiens	2016-01-02	Thailand	DAGBYG000000000.1	DRR122469	GCA_022005155.1	SAMD00108785	PRJDB5929	147
C037	Homo sapiens	2016-01-06	Thailand	DAGBYB000000000.1	DRR122476	GCA_022002425.1	SAMD00108792	PRJDB5929	147
C074	Homo sapiens	2016-02-24	Thailand	DAGBXK000000000.1	DRR122507	GCA_022001645.1	SAMD00108824	PRJDB5929	147
C383	Homo sapiens	2016-10-04	Thailand	DAGBOU000000000.1	DRR150495	GCA_021986675.1	SAMD00137950	PRJDB5929	147
191822	Homo sapiens	2015-11-02	United Kingdom	DAGGJR000000000.1	SRR17302099	GCA_022103985.1	SAMN24018776	PRJNA788733	14
190749	Homo sapiens	2015-11-09	United Kingdom	DAGIVD000000000.1	SRR17304242	GCA_022151105.1	SAMN24020305	PRJNA788733	14
262KP-HG	Homo sapiens	2017-01-27	Spain	DAFXUC000000000.1	ERR6293450	GCA_021930275.1	SAMEA8391941	PRJEB37504	437
KP_HGUA01_012	Homo sapiens	2017-04-20	Spain	DAFXTN000000000.1	ERR6293465	GCA_021929975.1	SAMEA8391956	PRJEB37504	437
MyNCGM444	Homo sapiens	2016	Myanmar	DAGMOQ000000000.1	DRR198045	GCA_022208385.1	SAMD00193206	PRJDB8975	101
Survcare333	Homo sapiens	2019	Germany	JAFHFG000000000.1		GCA_018422685.1	SAMN17373015	PRJNA692829	2096
390	Homo sapiens	2021-11-08	Russia	JAJQTT000000000.1		GCA_021229955.1	SAMN23961637	PRJNA788329	147
83	Homo sapiens	2021-10-28	Russia	JAJQTR000000000.1		GCA_021229975.1	SAMN23961635	PRJNA788329	147
CFSAN044566	Homo sapiens	2013	Pakistan	MAGM00000000.1		GCA_001720875.1	SAMN05252770	PRJNA308116	14
220509	Homo sapiens	2015-12-10	United Kingdom	DAGIRJ000000000.1	SRR17302811	GCA_022148985.1	SAMN24019264	PRJNA788733	15
Survcare466	Homo sapiens	2019	Germany	JAFHJI000000000.1		GCA_018420565.1	SAMN17373123	PRJNA692829	45
82	Homo sapiens	2013	Netherlands	CAJZQJ000000000.1		GCA_916160905.1	SAMEA7746266	PRJEB41042	571
NCTC 13439	Homo sapiens	2020-11-02	China	JAIWVO000000000.1		GCA_020251665.1	SAMN21841528	PRJNA766297	54
Klebsiella pneumoniae	Homo sapiens	2016-07-27	Spain	CABHKH000000000.1		GCA_902166895.1	SAMEA5763089	PRJEB30771	101
Rize-53-TR	Homo sapiens	2015-01-09	Turkey	JABMCK000000000.1		GCA_014750625.1	SAMN14909657	PRJNA632447	147
Klebsiella_pneumoniae_2021CK-01817	Homo sapiens	2021-11-21	USA	ABEXIO000000000.1	SRR17383788	GCA_021842905.1	SAMN24523858	PRJNA288601	307
88512	Homo sapiens	2015-01-09	United Kingdom	DAGITT000000000.1	SRR17304232	GCA_022150345.1	SAMN24021000	PRJNA788733	16
C411	Homo sapiens	2016-11-24	Thailand	DAGBQV000000000.1	DRR150525	GCA_021987915.1	SAMD00137980	PRJDB5929	16
C796	Homo sapiens	2017-05-18	Thailand	DAGBQJ000000000.1	DRR150740	GCA_021987615.1	SAMD00138195	PRJDB5929	16
C831	Homo sapiens	2017-07-11	Thailand	DAGBQI000000000.1	DRR150763	GCA_021987635.1	SAMD00138218	PRJDB5929	16
C634	Homo sapiens	2017-04-25	Thailand	DAGBPT000000000.1	DRR150657	GCA_021987155.1	SAMD00138112	PRJDB5929	16
C343	Homo sapiens	2016-11-01	Thailand	DAGBPF000000000.1	DRR150458	GCA_021986775.1	SAMD00137913	PRJDB5929	16
C520	Homo sapiens	2017-02-18	Thailand	DAGBOG000000000.1	DRR150584	GCA_021986255.1	SAMD00138039	PRJDB5929	16
C792	Homo sapiens	2017-06-15	Thailand	DAGBNK000000000.1	DRR150736	GCA_021985795.1	SAMD00138191	PRJDB5929	16
C795	Homo sapiens	2017-05-23	Thailand	DAGBNM000000000.1	DRR150739	GCA_021985855.1	SAMD00138194	PRJDB5929	16
C833	Homo sapiens	2017-07-06	Thailand	DAGBNB000000000.1	DRR150765	GCA_021985735.1	SAMD00138220	PRJDB5929	16
C415	Homo sapiens	2016-11-25	Thailand	DAGBLK000000000.1	DRR150529	GCA_021984635.1	SAMD00137984	PRJDB5929	16
C559	Homo sapiens	2017-03-24	Thailand	DAGBLA000000000.1	DRR150612	GCA_021984455.1	SAMD00138067	PRJDB5929	16
C567	Homo sapiens	2017-04-04	Thailand	DAGBKZ000000000.1	DRR150615	GCA_021984415.1	SAMD00138070	PRJDB5929	16
C626	Homo sapiens	2017-04-10	Thailand	DAGBKI000000000.1	DRR150649	GCA_021984115.1	SAMD00138104	PRJDB5929	16
C628	Homo sapiens	2017-04-20	Thailand	DAGBKD000000000.1	DRR150651	GCA_021984155.1	SAMD00138106	PRJDB5929	16
C633	Homo sapiens	2017-05-05	Thailand	DAGBKM000000000.1	DRR150656	GCA_021984135.1	SAMD00138111	PRJDB5929	16
C635	Homo sapiens	2017-04-29	Thailand	DAGBKL000000000.1	DRR150658	GCA_021984075.1	SAMD00138113	PRJDB5929	16
C790	Homo sapiens	2017-06-14	Thailand	DAGBJU000000000.1	DRR150734	GCA_021983915.1	SAMD00138189	PRJDB5929	16
C627	Homo sapiens	2017-04-17	Thailand	DAGBFQ000000000.1	DRR150650	GCA_021981605.1	SAMD00138105	PRJDB5929	16
C793	Homo sapiens	2017-05-10	Thailand	DAGBFI000000000.1	DRR150737	GCA_021981635.1	SAMD00138192	PRJDB5929	16
C632	Homo sapiens	2017-05-01	Thailand	DAGBDM000000000.1	DRR150655	GCA_021980535.1	SAMD00138110	PRJDB5929	16
C570	Homo sapiens	2017-03-28	Thailand	DAGBEY000000000.1	DRR150617	GCA_021981275.1	SAMD00138072	PRJDB5929	16
C600	Homo sapiens	2017-03-29	Thailand	DAGBEW000000000.1	DRR150646	GCA_021981235.1	SAMD00138101	PRJDB5929	16
C794	Homo sapiens	2017-05-17	Thailand	DAGBEL000000000.1	DRR150738	GCA_021981035.1	SAMD00138193	PRJDB5929	16
sam_210A8		2019	France	DAGKYB000000000.1	ERR3771796	GCA_022185605.1	SAMEA6427974	PRJEB35890	147
4300STDY6470450	Homo sapiens	2016	Thailand	UFFH00000000.1		GCA_900494015.1	SAMEA4364631	PRJEB19226	16
HUMB 15495	Homo sapiens	2015	Estonia	SOTJ00000000.1		GCA_016138615.1	SAMN11081291	PRJNA525009	147
BD.DM.165	Homo sapiens	2016-11-13	Bangladesh	PJOO00000000.1		GCA_002855465.1	SAMN08176563	PRJNA420954	771
BD_DM_166	Homo sapiens	2016-11-13	Bangladesh	QTZT00000000.1		GCA_003384975.1	SAMN09769805	PRJNA484792	771
BD_DM_97	Homo sapiens	2016-11-06	Bangladesh	QTZR00000000.1		GCA_003386925.1	SAMN09769778	PRJNA484792	771
BD_DM_169	Homo sapiens	2016-11-14	Bangladesh	QTZV00000000.1		GCA_003386995.1	SAMN09770410	PRJNA484792	771
N972	Homo sapiens	2019	Switzerland	DAFUDU000000000.1	SRR15047162	GCA_021840065.1	SAMN20064935	PRJNA744003	16
KP384	Homo sapiens	2017-01-09	Thailand	DAGBIL000000000.1	DRR151023	GCA_021983115.1	SAMD00138584	PRJDB5929	16
AUSMDU00006597	Homo sapiens	2017	Australia	DAFYCZ000000000.1	SRR15097906	GCA_021935355.1	SAMN20033406	PRJNA529744	437
AUSMDU00020337	Homo sapiens	2018	Australia	DAFYAF000000000.1	SRR15097984	GCA_021933895.1	SAMN20033499	PRJNA529744	147
BA32275	Homo sapiens	2019	India	JAARNQ000000000.1		GCA_019483345.1	SAMN14419359	PRJNA613369	231
PS556-2	Homo sapiens	2016	Pakistan	DAFVYA000000000.1	ERR5751861	GCA_021896895.1	SAMEA8581663	PRJEB40861	2673
352	Homo sapiens	2018-03-09	Saudi Arabia	DAGLCH000000000.1	ERR3891065	GCA_022188105.1	SAMEA6531328	PRJEB36683	101
400	Homo sapiens	2018-04-23	Saudi Arabia	DAGLBV000000000.1	ERR3891110	GCA_022187805.1	SAMEA6531373	PRJEB36683	147
sam_NRZ-48217		2019	Germany	DAGKZF000000000.1	ERR3771751	GCA_022186205.1	SAMEA6427926	PRJEB35890	22
hkcpe21	Homo sapiens	2017-08-30	Hong Kong	JACSXS000000000.1		GCA_015476645.1	SAMN15904690	PRJNA595034	2497
KPN1481	Homo sapiens	2014-06-10	USA			GCA_002156765.1	SAMN06438458	PRJNA376414	906
CFSAN054111	Homo sapiens	2012-05-10	Germany			GCA_003030145.1	SAMN08663449	PRJNA243331	15
KP_346		2016-04-01	Pakistan	RHTF00000000.1		GCA_003937005.1	SAMN10248967	PRJNA497126	3742
KPCTRPRTH05	Homo sapiens	2017-04-20	Thailand	NPZF00000000.1		GCA_002246045.1	SAMN07450619	PRJNA389557	16
KPCRETH28	Homo sapiens	2016-06-16	Thailand	NQAA00000000.1		GCA_002246365.1	SAMN07450557	PRJNA389557	16
KPCRETH09	Homo sapiens	2016-02-23	Thailand	NQAT00000000.1		GCA_002246575.1	SAMN07450587	PRJNA389557	16
KPCTRPRTH01	Homo sapiens	2016-12-05	Thailand	NQAK00000000.1		GCA_002246875.1	SAMN07450577	PRJNA389557	16
QS17-0029	Homo sapiens	2017-04-01	Thailand			GCA_003073235.1	SAMN07792096	PRJNA414481	16
KP256	Homo sapiens	2016-05-01	Thailand	DAGQRA000000000.1	DRR121849	GCA_022276305.1	SAMD00110905	PRJDB5929	16
SIKP012	Homo sapiens	2017-09-06	Thailand	SSYV00000000.1		GCA_004830275.1	SAMN11399368	PRJNA532291	16
SIKP040	Homo sapiens	2018-05-03	Thailand	SSYG00000000.1		GCA_004830365.1	SAMN11399334	PRJNA532291	16
SIKP046	Homo sapiens	2018-06-22	Thailand	SSYM00000000.1		GCA_004830405.1	SAMN11399372	PRJNA532291	16
SIKP020	Homo sapiens	2018-02-09	Thailand	SSYZ00000000.1		GCA_004830435.1	SAMN11399359	PRJNA532291	16
SIKP037	Homo sapiens	2018-04-30	Thailand	SSYD00000000.1		GCA_004830385.1	SAMN11399337	PRJNA532291	16
SIKP076	Homo sapiens	2018-06-26	Thailand	STAI00000000.1		GCA_004830615.1	SAMN11399422	PRJNA532291	16
SIKP038	Homo sapiens	2018-05-22	Thailand	SSYE00000000.1		GCA_004830745.1	SAMN11399336	PRJNA532291	16
SIKP039	Homo sapiens	2018-05-22	Thailand	SSYF00000000.1		GCA_004830785.1	SAMN11399335	PRJNA532291	16
SIKP048	Homo sapiens	2017-09-16	Thailand	SSYO00000000.1		GCA_004830845.1	SAMN11399401	PRJNA532291	16
SIKP042	Homo sapiens	2018-05-25	Thailand	SSYI00000000.1		GCA_004830885.1	SAMN11399377	PRJNA532291	16
SIKP022	Homo sapiens	2018-03-22	Thailand	SSZB00000000.1		GCA_004830925.1	SAMN11399356	PRJNA532291	16
SIKP023	Homo sapiens	2018-03-26	Thailand	SSZC00000000.1		GCA_004831045.1	SAMN11399355	PRJNA532291	16
SIKP074	Homo sapiens	2018-05-16	Thailand	STAG00000000.1		GCA_004831065.1	SAMN11399424	PRJNA532291	16
SIKP021	Homo sapiens	2018-03-02	Thailand	SSZA00000000.1		GCA_004831125.1	SAMN11399357	PRJNA532291	16
SIKP028	Homo sapiens	2018-04-05	Thailand	SSZF00000000.1		GCA_004831255.1	SAMN11399350	PRJNA532291	16
SIKP070	Homo sapiens	2018-05-15	Thailand	STAC00000000.1		GCA_004831285.1	SAMN11399379	PRJNA532291	16
SIKP075	Homo sapiens	2018-06-22	Thailand	STAH00000000.1		GCA_004831355.1	SAMN11399423	PRJNA532291	16
SIKP071	Homo sapiens	2018-05-22	Thailand	STAD00000000.1		GCA_004831385.1	SAMN11399378	PRJNA532291	16
SIKP072	Homo sapiens	2018-05-22	Thailand	STAE00000000.1		GCA_004831425.1	SAMN11399426	PRJNA532291	16
SIKP073	Homo sapiens	2018-05-22	Thailand	STAF00000000.1		GCA_004831485.1	SAMN11399425	PRJNA532291	16
SIKP157	Homo sapiens	2017-11-15	Thailand	STBQ00000000.1		GCA_004831495.1	SAMN11399461	PRJNA532291	16
SIKP158	Homo sapiens	2017-11-23	Thailand	STBR00000000.1		GCA_004831525.1	SAMN11399460	PRJNA532291	16
SIEB064	Homo sapiens	2018-04-27	Thailand	STBO00000000.1		GCA_004831565.1	SAMN11399385	PRJNA532291	16
SIKP051	Homo sapiens	2018-02-09	Thailand	STBB00000000.1		GCA_004831585.1	SAMN11399398	PRJNA532291	16
SIKP056	Homo sapiens	2018-03-26	Thailand	STBG00000000.1		GCA_004831675.1	SAMN11399393	PRJNA532291	16
SIKP057	Homo sapiens	2018-04-05	Thailand	STBH00000000.1		GCA_004831695.1	SAMN11399392	PRJNA532291	16
SIKP126	Homo sapiens	2017-11-15	Thailand	STBU00000000.1		GCA_004831765.1	SAMN11399432	PRJNA532291	16
SIKP069	Homo sapiens	2018-04-30	Thailand	STAB00000000.1		GCA_004831835.1	SAMN11399380	PRJNA532291	16
SIKP052	Homo sapiens	2018-03-22	Thailand	STBC00000000.1		GCA_004831915.1	SAMN11399397	PRJNA532291	16
SIKP055	Homo sapiens	2018-04-10	Thailand	STBF00000000.1		GCA_004831925.1	SAMN11399394	PRJNA532291	16
SIKP060	Homo sapiens	2018-04-19	Thailand	STBK00000000.1		GCA_004831955.1	SAMN11399389	PRJNA532291	16
SIKP129	Homo sapiens	2017-11-14	Thailand	STBX00000000.1		GCA_004831985.1	SAMN11399429	PRJNA532291	16
SIKP127	Homo sapiens	2017-11-23	Thailand	STBV00000000.1		GCA_004832005.1	SAMN11399431	PRJNA532291	16
SIKP125	Homo sapiens	2017-11-09	Thailand	STBT00000000.1		GCA_004832035.1	SAMN11399433	PRJNA532291	16
SIKP053	Homo sapiens	2018-03-26	Thailand	STBD00000000.1		GCA_004832025.1	SAMN11399396	PRJNA532291	16
SIKP054	Homo sapiens	2018-04-02	Thailand	STBE00000000.1		GCA_004832065.1	SAMN11399395	PRJNA532291	16
SIKP058	Homo sapiens	2018-04-10	Thailand	STBI00000000.1		GCA_004832165.1	SAMN11399391	PRJNA532291	16
SIKP128	Homo sapiens	2017-11-14	Thailand	STBW00000000.1		GCA_004832175.1	SAMN11399430	PRJNA532291	16
SIKP156	Homo sapiens	2017-11-09	Thailand	STBP00000000.1		GCA_004832255.1	SAMN11399462	PRJNA532291	16
SIKP151	Homo sapiens	2018-07-06	Thailand	STCS00000000.1		GCA_004832265.1	SAMN11399467	PRJNA532291	16
SIKP117	Homo sapiens	2017-08-25	Thailand	STDI00000000.1		GCA_004832285.1	SAMN11399441	PRJNA532291	16
SIKP196	Homo sapiens	2018-08-09	Thailand	STEA00000000.1		GCA_004832275.1	SAMN11399744	PRJNA532291	16
SIKP195	Homo sapiens	2018-06-24	Thailand	STDZ00000000.1		GCA_004832315.1	SAMN11399745	PRJNA532291	16
SIKP141	Homo sapiens	2018-01-04	Thailand	STCJ00000000.1		GCA_004832385.1	SAMN11399476	PRJNA532291	16
SIKP120	Homo sapiens	2017-09-06	Thailand	STDL00000000.1		GCA_004832375.1	SAMN11399438	PRJNA532291	16
SIKP132	Homo sapiens	2017-12-07	Thailand	STCA00000000.1		GCA_004832485.1	SAMN11399485	PRJNA532291	16
SIKP134	Homo sapiens	2017-12-14	Thailand	STCC00000000.1		GCA_004832525.1	SAMN11399483	PRJNA532291	16
SIKP191	Homo sapiens	2018-05-24	Thailand	STDV00000000.1		GCA_004832555.1	SAMN11399723	PRJNA532291	16
SIKP187	Homo sapiens	2018-03-21	Thailand	STDR00000000.1		GCA_004832695.1	SAMN11399728	PRJNA532291	16
SIKP178	Homo sapiens	2017-11-01	Thailand	STEX00000000.1		GCA_004832805.1	SAMN11399488	PRJNA532291	16
SIKP166	Homo sapiens	2018-07-06	Thailand	STEL00000000.1		GCA_004832775.1	SAMN11399504	PRJNA532291	16
SIKP179	Homo sapiens	2017-11-28	Thailand	STEY00000000.1		GCA_004832825.1	SAMN11399486	PRJNA532291	16
SIKP130	Homo sapiens	2017-11-23	Thailand	STBY00000000.1		GCA_004832865.1	SAMN11399428	PRJNA532291	16
SIKP131	Homo sapiens	2017-11-30	Thailand	STBZ00000000.1		GCA_004832895.1	SAMN11399427	PRJNA532291	16
SIKP135	Homo sapiens	2017-12-14	Thailand	STCD00000000.1		GCA_004832915.1	SAMN11399482	PRJNA532291	16
SIKP193	Homo sapiens	2018-06-27	Thailand	STDX00000000.1		GCA_004832905.1	SAMN11399715	PRJNA532291	16
SIKP150	Homo sapiens	2018-06-28	Thailand	STCR00000000.1		GCA_004832975.1	SAMN11399468	PRJNA532291	16
SIKP116	Homo sapiens	2017-08-25	Thailand	STDH00000000.1		GCA_004833005.1	SAMN11399442	PRJNA532291	16
SIKP106	Homo sapiens	2016-12-08	Thailand	STCZ00000000.1		GCA_004833015.1	SAMN11399452	PRJNA532291	16
SIKP170	Homo sapiens	2018-05-31	Thailand	STEP00000000.1		GCA_004833045.1	SAMN11399498	PRJNA532291	16
SIKP124	Homo sapiens	2017-11-01	Thailand	STDP00000000.1		GCA_004833085.1	SAMN11399434	PRJNA532291	16
SIKP155	Homo sapiens	2017-11-01	Thailand	STCW00000000.1		GCA_004833105.1	SAMN11399463	PRJNA532291	16
SIKP168	Homo sapiens	2017-12-27	Thailand	STEN00000000.1		GCA_004833215.1	SAMN11399501	PRJNA532291	16
SIKP142	Homo sapiens	2018-01-11	Thailand	STCK00000000.1		GCA_004833295.1	SAMN11399475	PRJNA532291	16
SIKP185	Homo sapiens	2018-03-10	Thailand	STFE00000000.1		GCA_004833415.1	SAMN11399731	PRJNA532291	16
SIKP123	Homo sapiens	2017-10-24	Thailand	STDO00000000.1		GCA_004833405.1	SAMN11399435	PRJNA532291	16
SIKP184	Homo sapiens	2018-03-10	Thailand	STFD00000000.1		GCA_004833495.1	SAMN11399732	PRJNA532291	16
SIKP186	Homo sapiens	2018-03-17	Thailand	STDQ00000000.1		GCA_004833505.1	SAMN11399729	PRJNA532291	16
SIKP192	Homo sapiens	2018-06-20	Thailand	STDW00000000.1		GCA_004833615.1	SAMN11399721	PRJNA532291	16
SIKP115	Homo sapiens	2017-08-17	Thailand	STDG00000000.1		GCA_004833605.1	SAMN11399443	PRJNA532291	16
SIKP194	Homo sapiens	2018-07-02	Thailand	STDY00000000.1		GCA_004833715.1	SAMN11399713	PRJNA532291	16
SIKP171	Homo sapiens	2016-11-18	Thailand	STEQ00000000.1		GCA_004833815.1	SAMN11399497	PRJNA532291	16
SIKP183	Homo sapiens	2018-03-01	Thailand	STFC00000000.1		GCA_004833835.1	SAMN11399733	PRJNA532291	16
SIKP016	Homo sapiens	2017-10-27	Thailand	SWMF00000000.1		GCA_005146065.1	SAMN11399364	PRJNA532291	16
SIKP024	Homo sapiens	2018-03-26	Thailand	SWMH00000000.1		GCA_005146105.1	SAMN11399354	PRJNA532291	16
KP104	Homo sapiens	2015-12-21	Thailand	DAGCBT000000000.1	DRR122224	GCA_022008955.1	SAMD00111758	PRJDB5929	16
KP109	Homo sapiens	2015-12-21	Thailand	DAGCBO000000000.1	DRR122229	GCA_022008835.1	SAMD00111763	PRJDB5929	16
KP110	Homo sapiens	2015-12-25	Thailand	DAGCBN000000000.1	DRR122230	GCA_022008815.1	SAMD00111764	PRJDB5929	16
KP111	Homo sapiens	2015-12-25	Thailand	DAGCBM000000000.1	DRR122231	GCA_022008535.1	SAMD00111765	PRJDB5929	16
KP122	Homo sapiens	2015-12-30	Thailand	DAGCBL000000000.1	DRR122234	GCA_022008575.1	SAMD00111768	PRJDB5929	16
KP123	Homo sapiens	2016-01-01	Thailand	DAGCBK000000000.1	DRR122235	GCA_022008595.1	SAMD00111769	PRJDB5929	16
KP125	Homo sapiens	2016-01-12	Thailand	DAGCBG000000000.1	DRR122237	GCA_022008515.1	SAMD00111771	PRJDB5929	16
KP129	Homo sapiens	2016-01-22	Thailand	DAGCBD000000000.1	DRR122241	GCA_022008485.1	SAMD00111775	PRJDB5929	16
KP150	Homo sapiens	2016-02-01	Thailand	DAGCAV000000000.1	DRR122251	GCA_022008025.1	SAMD00111785	PRJDB5929	16
KP151	Homo sapiens	2016-02-02	Thailand	DAGCAU000000000.1	DRR122252	GCA_022008055.1	SAMD00111786	PRJDB5929	16
KP152	Homo sapiens	2016-02-02	Thailand	DAGCAT000000000.1	DRR122253	GCA_022007975.1	SAMD00111787	PRJDB5929	16
KP155	Homo sapiens	2016-01-31	Thailand	DAGCAQ000000000.1	DRR122256	GCA_022007855.1	SAMD00111790	PRJDB5929	16
KP156	Homo sapiens	2016-01-31	Thailand	DAGCAO000000000.1	DRR122257	GCA_022007765.1	SAMD00111791	PRJDB5929	16
KP164	Homo sapiens	2016-03-07	Thailand	DAGCAN000000000.1	DRR122261	GCA_022007675.1	SAMD00111795	PRJDB5929	16
KP188	Homo sapiens	2016-03-17	Thailand	DAGCAI000000000.1	DRR122264	GCA_022007515.1	SAMD00111798	PRJDB5929	16
KP204	Homo sapiens	2016-04-04	Thailand	DAGBZY000000000.1	DRR122273	GCA_022007175.1	SAMD00111807	PRJDB5929	16
KP209	Homo sapiens	2016-04-25	Thailand	DAGCAA000000000.1	DRR122275	GCA_022006995.1	SAMD00111809	PRJDB5929	16
KP210	Homo sapiens	2016-04-25	Thailand	DAGBZX000000000.1	DRR122276	GCA_022007015.1	SAMD00111810	PRJDB5929	16
KP223	Homo sapiens	2016-03-25	Thailand	DAGBZS000000000.1	DRR122281	GCA_022006715.1	SAMD00111815	PRJDB5929	16
KP225	Homo sapiens	2016-04-02	Thailand	DAGBZR000000000.1	DRR122283	GCA_022006695.1	SAMD00111817	PRJDB5929	16
KP229	Homo sapiens	2016-04-08	Thailand	DAGBZM000000000.1	DRR122287	GCA_022006565.1	SAMD00111821	PRJDB5929	16
KP232	Homo sapiens	2016-04-18	Thailand	DAGBZJ000000000.1	DRR122290	GCA_022006375.1	SAMD00111824	PRJDB5929	16
KP236	Homo sapiens	2016-04-26	Thailand	DAGBZH000000000.1	DRR122292	GCA_022006335.1	SAMD00111826	PRJDB5929	16
KP237	Homo sapiens	2016-04-25	Thailand	DAGBZG000000000.1	DRR122293	GCA_022006305.1	SAMD00111827	PRJDB5929	16
KP240	Homo sapiens	2016-05-06	Thailand	DAGBZD000000000.1	DRR122296	GCA_022006045.1	SAMD00111830	PRJDB5929	16
KP241	Homo sapiens	2016-05-07	Thailand	DAGBZC000000000.1	DRR122297	GCA_022006075.1	SAMD00111831	PRJDB5929	16
C126	Homo sapiens	2016-04-24	Thailand	DAGBWN000000000.1	DRR122551	GCA_022000635.1	SAMD00108870	PRJDB5929	16
C138	Homo sapiens	2016-07-03	Thailand	DAGBWG000000000.1	DRR122561	GCA_021999215.1	SAMD00108881	PRJDB5929	16
C252	Homo sapiens	2016-08-01	Thailand	DAGBQB000000000.1	DRR150380	GCA_021987335.1	SAMD00137835	PRJDB5929	16
C335	Homo sapiens	2016-08-08	Thailand	DAGBPY000000000.1	DRR150452	GCA_021987235.1	SAMD00137907	PRJDB5929	16
C222	Homo sapiens	2016-05-01	Thailand	DAGBPJ000000000.1	DRR150351	GCA_021986945.1	SAMD00137806	PRJDB5929	16
C230	Homo sapiens	2016-07-01	Thailand	DAGBPI000000000.1	DRR150358	GCA_021986915.1	SAMD00137813	PRJDB5929	16
C210	Homo sapiens	2016-03-07	Thailand	DAGBMS000000000.1	DRR150345	GCA_021985335.1	SAMD00137800	PRJDB5929	16
C225	Homo sapiens	2016-06-30	Thailand	DAGBMT000000000.1	DRR150354	GCA_021985315.1	SAMD00137809	PRJDB5929	16
C234	Homo sapiens	2016-06-17	Thailand	DAGBMR000000000.1	DRR150362	GCA_021985275.1	SAMD00137817	PRJDB5929	16
C239	Homo sapiens	2016-07-02	Thailand	DAGBMP000000000.1	DRR150368	GCA_021985255.1	SAMD00137823	PRJDB5929	16
C241	Homo sapiens	2016-07-03	Thailand	DAGBMO000000000.1	DRR150370	GCA_021985235.1	SAMD00137825	PRJDB5929	16
C242	Homo sapiens	2016-07-09	Thailand	DAGBMN000000000.1	DRR150371	GCA_021985215.1	SAMD00137826	PRJDB5929	16
KP307	Homo sapiens	2016-09-18	Thailand	DAGBJL000000000.1	DRR150992	GCA_021983635.1	SAMD00138553	PRJDB5929	16
KP314	Homo sapiens	2016-10-23	Thailand	DAGBJJ000000000.1	DRR150995	GCA_021983555.1	SAMD00138556	PRJDB5929	16
KP342	Homo sapiens	2016-11-03	Thailand	DAGBJB000000000.1	DRR151004	GCA_021983415.1	SAMD00138565	PRJDB5929	16
KP343	Homo sapiens	2016-10-29	Thailand	DAGBJA000000000.1	DRR151005	GCA_021983375.1	SAMD00138566	PRJDB5929	16
KP353	Homo sapiens	2016-10-11	Thailand	DAGBIW000000000.1	DRR151009	GCA_021983315.1	SAMD00138570	PRJDB5929	16
KP371	Homo sapiens	2016-12-07	Thailand	DAGBIQ000000000.1	DRR151019	GCA_021983135.1	SAMD00138580	PRJDB5929	16
C251	Homo sapiens	2016-08-01	Thailand	DAGBGS000000000.1	DRR150379	GCA_021982375.1	SAMD00137834	PRJDB5929	16
C267	Homo sapiens	2016-08-29	Thailand	DAGBGV000000000.1	DRR150394	GCA_021982355.1	SAMD00137849	PRJDB5929	16
C229	Homo sapiens	2016-07-17	Thailand	DAGBGD000000000.1	DRR150357	GCA_021981875.1	SAMD00137812	PRJDB5929	16
C262	Homo sapiens	2016-08-23	Thailand	DAGBFO000000000.1	DRR150389	GCA_021981555.1	SAMD00137844	PRJDB5929	16
C250	Homo sapiens	2016-07-16	Thailand	DAGBFE000000000.1	DRR150378	GCA_021981415.1	SAMD00137833	PRJDB5929	16
C224	Homo sapiens	2016-06-30	Thailand	DAGBDL000000000.1	DRR150353	GCA_021980495.1	SAMD00137808	PRJDB5929	16
C247	Homo sapiens	2016-06-29	Thailand	DAGBFC000000000.1	DRR150376	GCA_021981355.1	SAMD00137831	PRJDB5929	16
KP317	Homo sapiens	2016-10-20	Thailand	DAGBES000000000.1	DRR150997	GCA_021981135.1	SAMD00138558	PRJDB5929	16
2020EL-00064	Homo sapiens	2019	USA	JAGKNS000000000.1		GCA_018068345.1	SAMN18511039	PRJNA288601	147
2020EL-00059	Homo sapiens	2019	USA	JAGKNX000000000.1		GCA_018068435.1	SAMN18511034	PRJNA288601	147
2020EL-00056	Homo sapiens	2019	USA	JAGKNZ000000000.1		GCA_018068465.1	SAMN18511032	PRJNA288601	147
Klebsiella pneumoniae sub species pneumoniae	Homo sapiens	2020-01-16	Oman	DAFVLD000000000.1	SRR14565976	GCA_021875435.1	SAMN19229935	PRJNA730402	11
whole organism	Homo sapiens	2021	USA	ABEYGI000000000.1	SRR16304233	GCA_021904295.1	SAMN22234456	PRJNA288601	147
N1071	Homo sapiens	2019	Switzerland	DAFUDQ000000000.1	SRR15047177	GCA_021838105.1	SAMN20064850	PRJNA744003	147
ENT796	Homo sapiens	2013-11-06	Singapore	DAGKLJ000000000.1	SRR9217771	GCA_022173925.1	SAMN11979498	PRJNA547865	231
307	Homo sapiens	2018	Spain	CAJNVA000000000.1		GCA_905330505.1	SAMEA8065741	PRJEB42440	307
trace15	Homo sapiens	2012-12-21	United Kingdom	DAGLNC000000000.1	SRR10991895	GCA_022193845.1	SAMN12774032	PRJNA564424	15
20877	Homo sapiens	2014-05-19	United Kingdom	DAFTQA000000000.1	SRR17308788	GCA_021788805.1	SAMN24297409	PRJNA788733	15
NU-CRE135	Homo sapiens	2013-06-01	USA	JAEVCH000000000.1		GCA_016797245.1	SAMN17600188	PRJNA395086	15
ISMETTKLB71	Homo sapiens	2015	Italy	JAEQGT000000000.1		GCA_017971935.1	SAMN17160113	PRJNA687927	395
ISMETTKLB47	Homo sapiens	2014	Italy	JAEQFW000000000.1		GCA_017972425.1	SAMN17160089	PRJNA687927	405
India-2007b	Homo sapiens	2007	India	DAGSMD000000000.1	SRR1561230	GCA_022304035.1	SAMN02927740	PRJNA252957	43
CRK0390	Homo sapiens	2012	USA	PTFF00000000.2		GCA_002935135.2	SAMN08513417	PRJNA433394	299
CIV-4	Homo sapiens	2014	Italy	MRBE00000000.1		GCA_002166955.1	SAMN06075450	PRJNA354908	307
EuSCAPE_IT030	Homo sapiens	2013	Italy	UKMO00000000.1		GCA_900512915.1	SAMEA3538591	PRJEB10018	512
K7155	Homo sapiens	2013-09-06	China	JACNTW000000000.1		GCA_014285945.1	SAMN15832017	PRJNA657553	5423
K7137	Homo sapiens	2012-06-15	China	JACNTF000000000.1		GCA_014286255.1	SAMN15832000	PRJNA657553	5423
FUJ80162	Homo sapiens	2018-06-11	Japan	DAFWGC000000000.1	SRR16108363	GCA_021902355.1	SAMN21893147	PRJNA767190	517
AUSMDU00028601	Homo sapiens	2019	Australia	DAFXVQ000000000.1	SRR15098112	GCA_021931415.1	SAMN20033561	PRJNA529744	245
FUJ80200	Homo sapiens	2019-08-20	Japan	DAFWGF000000000.1	SRR16108342	GCA_021902375.1	SAMN21893166	PRJNA767190	872
JNKPN07	Homo sapiens	2018-04-28	China	DAFWBZ000000000.1	SRR16242761	GCA_021899975.1	SAMN22136647	PRJNA769451	133
E013	Homo sapiens	2015-12-01	Japan	DAGMMX000000000.1	DRR120561	GCA_022207485.1	SAMD00108711	PRJDB6565	1715
E139	Homo sapiens	2015-12-01	Japan	DAGMMQ000000000.1	DRR120580	GCA_022207345.1	SAMD00108730	PRJDB6565	528
E269	Homo sapiens	2015-12-01	Japan	DAGMMI000000000.1	DRR120598	GCA_022207165.1	SAMD00108750	PRJDB6565	12
E277	Homo sapiens	2015-12-01	Japan	DAGMMH000000000.1	DRR120599	GCA_022207145.1	SAMD00108751	PRJDB6565	37
hkcpe163	Homo sapiens	2014-04-30	Hong Kong	DAGDDG000000000.1	SRR12517511	GCA_022049825.1	SAMN15904832	PRJNA595034	1308
KPBr1	Homo sapiens	2003-04-01	Brazil	PDMV00000000.1		GCA_002631045.1	SAMN07732088	PRJNA412918	442
BKP19	Homo sapiens	2019-03-09	China	VWRO00000000.1		GCA_008632115.1	SAMN12721656	PRJNA564741	1873
C9	Homo sapiens	2008-06-28	Australia			GCA_008931665.1	SAMN12289361	PRJNA550014	NA
10853	Homo sapiens	2019-11-19	Taiwan	JADILB000000000.1		GCA_015278405.1	SAMN16365719	PRJNA668703	18
Magic conch shell	Homo sapiens	2019-11-19	Taiwan			GCA_015992285.1	SAMN16872507	PRJNA681463	18
K862	Homo sapiens	2016-07-20	China	JACNWL000000000.1		GCA_014283685.1	SAMN15832084	PRJNA657553	23
GDFK0139	Homo sapiens	2016	China	JAINDE000000000.1		GCA_019841845.1	SAMN20966673	PRJNA757543	23
clinical isolate	Homo sapiens	2011	Germany	DAGOIV000000000.1	ERR1761479	GCA_022241425.1	SAMEA29218918	PRJEB18621	258
trace526	Homo sapiens	2014-07-31	United Kingdom	DAGLPM000000000.1	SRR10991832	GCA_022195005.1	SAMN12774514	PRJNA564424	12
258	Homo sapiens	2014	USA	DAGQHM000000000.1	SRR6844999	GCA_022271235.1	SAMN08720220	PRJNA438531	258
KPN539	Homo sapiens	2012-12-06	USA	DAGFPW000000000.1	SRR5385482	GCA_022090895.1	SAMN06437501	PRJNA376414	307
clinical isolate	Homo sapiens	2010	Germany	DAGOIX000000000.1	ERR1761478	GCA_022241515.1	SAMEA29218168	PRJEB18621	512
clinical isolate	Homo sapiens	2012	Germany	DAGOGV000000000.1	ERR1761539	GCA_022238265.1	SAMEA29263918	PRJEB18621	512
AUSMDU00005283		2016-08-29	Australia	DAGHQG000000000.1	SRR5931314	GCA_022124825.1	SAMN07503166	PRJNA397262	258
WCHKP115011	Homo sapiens	2018	China			GCA_021312515.1	SAMN09688127	PRJNA353728	11
Klebsiella pneumoniae ARLG-7717	Homo sapiens	2018	USA	DAGALU000000000.1	SRR14449349	GCA_021970295.1	SAMN19016613	PRJNA658369	258
P42	Homo sapiens	2014-12-07	Brazil	SBDY00000000.1		GCA_011038415.1	SAMN10592656	PRJNA510003	16
KPN1141	Homo sapiens	2013-12-23	USA	DAGFLO000000000.1	SRR5385702	GCA_022087125.1	SAMN06438003	PRJNA376414	307
KPN1140	Homo sapiens	2013-12-23	USA	DAGFLM000000000.1	SRR5385703	GCA_022087105.1	SAMN06438002	PRJNA376414	307
clinical isolate	Homo sapiens	2010	Germany	DAGOGW000000000.1	ERR1761538	GCA_022238285.1	SAMEA29263168	PRJEB18621	37
HSP66	Homo sapiens	2016	Brazil	DAGCJE000000000.1	ERR4822787	GCA_022023515.1	SAMEA7556449	PRJEB41225	307
2018HL-00536	Homo sapiens	2018	USA	ABEZMP000000000.1	SRR13156865	GCA_022034735.1	SAMN16939723	PRJNA288601	252
2019HL-00837	Homo sapiens	2019	USA	ABEZKG000000000.1	SRR13182939	GCA_022033475.1	SAMN16982327	PRJNA288601	628
CCBH28835	Homo sapiens	2020-08-24	Brazil	JAECSE000000000.1		GCA_016054825.1	SAMN16776142	PRJNA677881	395
Enterobacter_aerogenes_2022CK-00074	Homo sapiens	2022-01-07	USA	ABFAVM000000000.1	SRR17943990	GCA_022107755.1	SAMN25755508	PRJNA288601	NA
60465	Homo sapiens	2014-09-03	United Kingdom	DAGGXN000000000.1	SRR17302825	GCA_022113275.1	SAMN24019251	PRJNA788733	1728
40B	Homo sapiens	2020-03-10	Italy	JACGAE000000000.1		GCA_022341485.1	SAMN15649135	PRJNA648909	111
CRK0014	Homo sapiens	2014	USA	NFAA00000000.2		GCA_002184915.2	SAMN06812660	PRJNA339843	307
CRE552_3	Homo sapiens	2019-03-18	USA	JABKNH000000000.1		GCA_014834475.1	SAMN14967601	PRJNA633565	307
KPR0928	Homo sapiens	2012	USA			GCA_000717515.1	SAMN02786856	PRJNA198784	258
37470	Homo sapiens	2014-07-09	United Kingdom	DAGIZW000000000.1	SRR17301937	GCA_022153505.1	SAMN24019337	PRJNA788733	34
trace464	Homo sapiens	2010-08-27	United Kingdom	DAGLPI000000000.1	SRR10991836	GCA_022194925.1	SAMN12774518	PRJNA564424	588
42363	Homo sapiens	2013	USA	NDEO00000000.1		GCA_002182155.1	SAMN06218105	PRJNA479772	258
OC951	Homo sapiens	2012	USA	QBCE00000000.1		GCA_003065085.1	SAMN08885786	PRJNA449090	15
43419	Homo sapiens	2013	USA	NDDF00000000.1		GCA_002181915.1	SAMN06218090	PRJNA479772	17
43421	Homo sapiens	2013	USA	NDDH00000000.1		GCA_002181955.1	SAMN06218088	PRJNA479772	17
KLP00215	Homo sapiens	2017	USA	JAATHO000000000.1		GCA_012952415.1	SAMN14265992	PRJNA609916	405
clinical isolate	Homo sapiens	2011	Germany	DAGOJG000000000.1	ERR1761465	GCA_022241805.1	SAMEA29208418	PRJEB18621	147
44812	Homo sapiens	2013	USA	NDDN00000000.1		GCA_002181945.1	SAMN06218082	PRJNA479772	17
ISMETTKLB96	Homo sapiens	2016	Italy	JAEQHR000000000.1		GCA_017975675.1	SAMN17160138	PRJNA687927	512
Klebsiella pneumoniae ARLG-7623	Homo sapiens	2018	USA	DAGAGV000000000.1	SRR14449472	GCA_021967535.1	SAMN19016560	PRJNA658369	307
Klebsiella pneumoniae ARLG-7589	Homo sapiens	2017	USA	DAGACQ000000000.1	SRR14449593	GCA_021965455.1	SAMN19016541	PRJNA658369	307
Klebsiella pneumoniae ARLG-8033	Homo sapiens	2018	USA	DAFZGH000000000.1	SRR14450280	GCA_021952965.1	SAMN19016733	PRJNA658369	258
Survcare139	Homo sapiens	2018	Germany	JAFHWP000000000.1		GCA_018442115.1	SAMN17372055	PRJNA692829	449
2021DK-00071	Homo sapiens	2021	USA	ABEYLZ000000000.1	SRR15167064	GCA_021930475.1	SAMN20203206	PRJNA288601	198
459	Homo sapiens	2018	Spain	CAJMVH000000000.1		GCA_905219155.1	SAMEA7853265	PRJEB42440	459
678	Homo sapiens	2016	Spain	CAJMVT000000000.1		GCA_905219225.1	SAMEA7853277	PRJEB42440	678
ARGID_31921	Homo sapiens	2019	United Kingdom	CAKLOE000000000.1		GCA_922823995.1	SAMEA11350864	PRJEB48990	41
bacteria	Homo sapiens	2018-01-01	Germany	DAFTZJ000000000.1	ERR5432304	GCA_021819845.1	SAMEA8217975	PRJEB43549	159
CUS5	Homo sapiens	2016-01-26	USA	WWEX00000000.1		GCA_009848575.1	SAMN13639766	PRJNA596814	258
trace190	Homo sapiens	2011-08-04	United Kingdom	DAGLNI000000000.1	SRR10991889	GCA_022193925.1	SAMN12774026	PRJNA564424	1665
trace169	Homo sapiens	2011-08-04	United Kingdom	DAGLMR000000000.1	SRR10991911	GCA_022193625.1	SAMN12774048	PRJNA564424	626
trace433	Homo sapiens	2011-02-08	United Kingdom	DAGLED000000000.1	SRR10992179	GCA_022189085.1	SAMN12774292	PRJNA564424	NA
Kp2564	Homo sapiens	2009	Portugal	CAESWU000000000.1		GCA_903171895.1	SAMEA6829116	PRJEB38289	11
Enterobacter_aerogenes_2020CK-00186	Homo sapiens	2020-06-04	USA	ABFBCR000000000.1	SRR12519141	GCA_022170005.1	SAMN15907121	PRJNA288601	NA
Enterobacter_aerogenes_2020CK-00257	Homo sapiens	2020-07-16	USA	ABFBCM000000000.1	SRR12519200	GCA_022169885.1	SAMN15907191	PRJNA288601	NA
CRE5	Homo sapiens	2016-02-03	USA	JABKOP000000000.1		GCA_014835185.1	SAMN14967567	PRJNA633565	11
2018HL-00095	Homo sapiens	2018	USA	ABEZWZ000000000.1	SRR13087645	GCA_022040375.1	SAMN16823501	PRJNA288601	258
2018HL-00085	Homo sapiens	2018	USA	ABEZWS000000000.1	SRR13087656	GCA_022040195.1	SAMN16823491	PRJNA288601	258
2018HL-00254	Homo sapiens	2018	USA	ABEZOT000000000.1	SRR13130542	GCA_022035875.1	SAMN16895798	PRJNA288601	258
trace44	Homo sapiens	2014-07-17	United Kingdom	DAGLDV000000000.1	SRR10992189	GCA_022188905.1	SAMN12774302	PRJNA564424	1824
H155360912	Homo sapiens	2015-12-24	United Kingdom	MQVB00000000.1		GCA_002167145.1	SAMN06099718	PRJNA354908	307
211465	Homo sapiens	2015-12-24	United Kingdom	DAGHWP000000000.1	SRR17303695	GCA_022132475.1	SAMN24020748	PRJNA788733	307
KPNIH29		2013	USA			GCA_000784945.1	SAMN02803823	PRJNA248880	1518
CHS151	Homo sapiens	2014	USA	LEXC00000000.1		GCA_001031995.1	SAMN03280293	PRJNA271899	258
CRK0127	Homo sapiens	2014	USA	MPZF00000000.4		GCA_001904475.4	SAMN05956127	PRJNA339843	11
UCI115	Homo sapiens	2015	USA	NGTZ00000000.1		GCA_002152815.1	SAMN04521865	PRJNA271899	258
CRK0311	Homo sapiens	2015	USA	PTHR00000000.2		GCA_002936005.2	SAMN08513496	PRJNA433394	3878
CRK0328	Homo sapiens	2015	USA	PTII00000000.2		GCA_002936205.2	SAMN08513479	PRJNA433394	76
EuSCAPE_GR101	Homo sapiens	2013	Greece	UIWF00000000.1		GCA_900501905.1	SAMEA3649720	PRJEB10018	1486
258	Homo sapiens	2012	USA	DAGQHD000000000.1	SRR6845012	GCA_022271035.1	SAMN08720203	PRJNA438531	258
15WZ-82	Homo sapiens	2015	China			GCA_004014895.1	SAMN10036351	PRJNA490428	595
18100	Homo sapiens	2018	France	VUCJ00000000.1		GCA_008374755.1	SAMN12676069	PRJNA563544	307
18100	Homo sapiens	2018-08-07	France	JAFFPJ000000000.1		GCA_016918115.1	SAMN17776067	PRJNA699426	307
CRK0179	Homo sapiens	2012	USA	MPXS00000000.4		GCA_001904045.4	SAMN05956075	PRJNA339843	258
CRK0133	Homo sapiens	2014	USA	MPXE00000000.4		GCA_001903255.4	SAMN05956121	PRJNA339843	258
CRK0045	Homo sapiens	2014	USA	NFAL00000000.2		GCA_002184945.2	SAMN06812629	PRJNA339843	258
EuSCAPE_IT142	Homo sapiens	2014	Italy	UKUW00000000.1		GCA_900515045.1	SAMEA3515171	PRJEB10018	258
EuSCAPE_IT148	Homo sapiens	2014	Italy	UKUZ00000000.1		GCA_900515095.1	SAMEA3515177	PRJEB10018	258
KPN1020	Homo sapiens	2013-10-07	USA	DAGFII000000000.1	SRR5385806	GCA_022085295.1	SAMN06437899	PRJNA376414	429
KPN831	Homo sapiens	2013-09-16	USA	DAGEMR000000000.1	SRR5386496	GCA_022073205.1	SAMN06437734	PRJNA376414	429
trace430	Homo sapiens	2011-09-28	United Kingdom	DAGLRI000000000.1	SRR10991773	GCA_022196025.1	SAMN12774455	PRJNA564424	1138
trace398	Homo sapiens	2011-10-20	United Kingdom	DAGLOL000000000.1	SRR10991862	GCA_022194505.1	SAMN12774544	PRJNA564424	1138
KPN1755	Homo sapiens	2014-10-09	USA	DAGFCT000000000.1	SRR5385982	GCA_022082255.1	SAMN06438692	PRJNA376414	3660
88506	Homo sapiens	2015-01-14	United Kingdom	DAGINV000000000.1	SRR17303655	GCA_022146905.1	SAMN24020293	PRJNA788733	922
44822	Homo sapiens	2013	USA	NDDX00000000.1		GCA_002181895.1	SAMN06218128	PRJNA479772	17
512	Homo sapiens	2018	Spain	CAJNSM000000000.1		GCA_905329705.1	SAMEA8065851	PRJEB42440	512
512	Homo sapiens	2018	Spain	CAJNST000000000.1		GCA_905329725.1	SAMEA8065854	PRJEB42440	512
512	Homo sapiens	2018	Spain	CAJNSR000000000.1		GCA_905329785.1	SAMEA8065853	PRJEB42440	512
512	Homo sapiens	2018	Spain	CAJNSV000000000.1		GCA_905329795.1	SAMEA8065859	PRJEB42440	512
50834782	Homo sapiens	2014	Norway	LNIM00000000.1		GCA_001463415.1	SAMN04158321	PRJNA295003	258
kpneu048	Homo sapiens	2011-02-11	Switzerland	UWYF00000000.1		GCA_900608355.1	SAMEA4916120	PRJEB28660	258
25290	Homo sapiens	2014-06-05	United Kingdom	DAFTWY000000000.1	SRR17308423	GCA_021808705.1	SAMN24297432	PRJNA788733	NA
186635	Homo sapiens	2015-10-24	United Kingdom	DAFTVA000000000.1	SRR17308489	GCA_021803705.1	SAMN24297256	PRJNA788733	485
20742	Homo sapiens	2014-05-20	United Kingdom	DAFTPL000000000.1	SRR17308812	GCA_021787805.1	SAMN24297387	PRJNA788733	17
95273	Homo sapiens	2015-02-13	United Kingdom	DAGGNL000000000.1	SRR17304211	GCA_022106535.1	SAMN24020333	PRJNA788733	29
ND32	Homo sapiens	2016	Poland	JAEMGY000000000.1		GCA_017976045.1	SAMN17168599	PRJNA688074	11
MH17-556D	Homo sapiens	2017	Viet Nam	BFCZ00000000.1		GCA_003115195.1	SAMD00112941	PRJDB6655	15
sam_174D3		2018	France	DAGKZA000000000.1	ERR3771787	GCA_022186125.1	SAMEA6427962	PRJEB35890	147
HUMB 14374	Homo sapiens	2015	Belarus	SOSK00000000.1		GCA_016139115.1	SAMN11081145	PRJNA525009	38
EuSCAPE_IE008	Homo sapiens	2013	Ireland	UJNT00000000.1		GCA_900506465.1	SAMEA3727558	PRJEB10018	323
EPINDM76	Homo sapiens	2017	France	DAFYGO000000000.1	SRR14861746	GCA_021937515.1	SAMN19729999	PRJNA738476	307
32	Homo sapiens	2019	Netherlands	CAJZUL000000000.1		GCA_916164395.1	SAMEA7746226	PRJEB41042	15
395	Homo sapiens	2017	Spain	CAJEVO000000000.1		GCA_903993135.1	SAMEA7082321	PRJEB39112	395
NMI5356_16	Homo sapiens	2016	Poland	JABFZX000000000.1		GCA_013133885.1	SAMN14314598	PRJNA610720	11
NMI3071_16	Homo sapiens	2016	Poland	JABGAC000000000.1		GCA_013134615.1	SAMN14314593	PRJNA610720	11
NMI4268_16	Homo sapiens	2016	Poland	JABFZY000000000.1		GCA_013134775.1	SAMN14314597	PRJNA610720	11
NMI4784_15	Homo sapiens	2015	Poland	JABGAR000000000.1		GCA_013135195.1	SAMN14314578	PRJNA610720	11
CP7	Homo sapiens	2018-06-28	Qatar	DAGDHM000000000.1	SRR11267877	GCA_022054805.1	SAMN13829618	PRJNA599387	268
GDQ8D117M	duck	2018-10-01	China	WBSB00000000.1		GCA_008923165.1	SAMN12868505	PRJNA574735	3512
kpneu047	Homo sapiens	2016	Switzerland	UWYE00000000.1		GCA_900608345.1	SAMEA4916119	PRJEB28660	3746
404431-16	Homo sapiens	2016	Switzerland	VNQL00000000.1		GCA_020119245.1	SAMN12212197	PRJNA543274	3746
sam_NRZ-44044		2018	Germany	DAGKZI000000000.1	ERR3771747	GCA_022186245.1	SAMEA6427922	PRJEB35890	147
CCBH27859	Homo sapiens	2020-01-31	Brazil	JAECST000000000.1		GCA_016055305.1	SAMN16776113	PRJNA677881	391
20746	Homo sapiens	2014-05-22	United Kingdom	DAFTPN000000000.1	SRR17308809	GCA_021788055.1	SAMN24297390	PRJNA788733	15
243767	Homo sapiens	2016-03-12	United Kingdom	DAGJKU000000000.1	SRR17302367	GCA_022159205.1	SAMN24018950	PRJNA788733	147
N749	Homo sapiens	2019	Switzerland	DAFUDN000000000.1	SRR15047180	GCA_021838125.1	SAMN20064919	PRJNA744003	101
EPINDM24	Homo sapiens	2017	France	DAFYFO000000000.1	SRR14861786	GCA_021937035.1	SAMN19729962	PRJNA738476	307
MH17-016D	Homo sapiens	2017	Viet Nam	BFAI00000000.1		GCA_002897415.1	SAMD00109349	PRJDB6655	15
10BC160032447	Homo sapiens	2016-10-13	Qatar	DAGDKQ000000000.1	SRR12569221	GCA_022056465.1	SAMN15813783	PRJNA656934	196
10UC160015554	Homo sapiens	2016-04-03	Qatar	DAGDJX000000000.1	SRR12569951	GCA_022056025.1	SAMN15813773	PRJNA656934	196
13UC170072358	Homo sapiens	2017-07-26	Qatar	DAGDIT000000000.1	SRR12570018	GCA_022055445.1	SAMN15813834	PRJNA656934	196
sam_186D6		2018	France	DAGKYI000000000.1	ERR3771789	GCA_022185665.1	SAMEA6427964	PRJEB35890	2084
C056	Homo sapiens	2015-09-11	Thailand	DAGBXR000000000.1	DRR122491	GCA_022002205.1	SAMD00108808	PRJDB5929	147
C585	Homo sapiens	2017-04-02	Thailand	DAGBNZ000000000.1	DRR150631	GCA_021986115.1	SAMD00138086	PRJDB5929	147
C672	Homo sapiens	2017-04-18	Thailand	DAGBNW000000000.1	DRR150666	GCA_021986055.1	SAMD00138121	PRJDB5929	147
C375	Homo sapiens	2016-09-10	Thailand	DAGBLR000000000.1	DRR150487	GCA_021984815.1	SAMD00137942	PRJDB5929	147
C394	Homo sapiens	2016-09-07	Thailand	DAGBLO000000000.1	DRR150506	GCA_021984715.1	SAMD00137961	PRJDB5929	147
C572	Homo sapiens	2017-04-07	Thailand	DAGBKY000000000.1	DRR150618	GCA_021984395.1	SAMD00138073	PRJDB5929	147
C472	Homo sapiens	2017-01-07	Thailand	DAGBHL000000000.1	DRR150563	GCA_021982555.1	SAMD00138018	PRJDB5929	147
C376	Homo sapiens	2016-09-13	Thailand	DAGBGZ000000000.1	DRR150488	GCA_021982235.1	SAMD00137943	PRJDB5929	147
C397	Homo sapiens	2016-10-17	Thailand	DAGBGW000000000.1	DRR150511	GCA_021982175.1	SAMD00137966	PRJDB5929	147
437	Homo sapiens	2018	Spain	CAJNMU000000000.1		GCA_905232885.1	SAMEA7962797	PRJEB42440	437
146KP-HG	Homo sapiens	2016-01-06	Spain	CAKLAW000000000.1		GCA_920939505.1	SAMEA8391938	PRJEB37504	437
N1436	Homo sapiens	2020	Switzerland	DAFUCQ000000000.1	SRR15047253	GCA_021836875.1	SAMN20064949	PRJNA744003	147
FDAARGOS_440	Homo sapiens	2015-01-01	Canada			GCA_002635725.1	SAMN07312484	PRJNA231221	16
N14-00707	Homo sapiens	2014	Canada	DAGNUE000000000.1	SRR5714102	GCA_022230145.1	SAMN07255206	PRJNA390933	16
101683	Homo sapiens	2012-03-01	Canada	DAFXUH000000000.1	SRR15132479	GCA_021930735.1	SAMN19658484	PRJNA736690	16
114870	Homo sapiens	2015-01-02	Canada	DAFWWN000000000.1	SRR15197808	GCA_021915875.1	SAMN19658527	PRJNA736690	16
CRE-21-VL-LA-PA-Ryan-0102		2021-09-06	USA	ABEYFV000000000.1	SRR16464334	GCA_021903995.1	SAMN22366644	PRJNA325243	11
CRE-21-VL-LA-PA-Ryan-0100		2019-12-11	USA	ABEYFR000000000.1	SRR16464336	GCA_021903895.1	SAMN22366642	PRJNA325243	11
AUSMDU00032442	Homo sapiens	2019	Australia	DAFXWU000000000.1	SRR15098080	GCA_021931955.1	SAMN20033590	PRJNA529744	147
EPINDM11	Homo sapiens	2017	France	DAFYFD000000000.1	SRR14861797	GCA_021936835.1	SAMN19729952	PRJNA738476	147
Whole Organism	Homo sapiens	2021-05-28	USA	ABEYIO000000000.1	SRR15362823	GCA_021907535.1	SAMN20604108	PRJNA288601	147
IW609	Homo sapiens	2016	Pakistan	DAFVWR000000000.1	ERR5752027	GCA_021896175.1	SAMEA8581497	PRJEB40861	2677
R-20/310/18	Homo sapiens	2018-08-01	India	DAFWTV000000000.1	SRR12681399	GCA_021911785.1	SAMN15908346	PRJNA658789	16
N1184	Homo sapiens	2020	Switzerland	DAFUCW000000000.1	SRR15047235	GCA_021837205.1	SAMN20064869	PRJNA744003	11
sam_H144660764		2014	United Kingdom	DAGKZS000000000.1	ERR3771722	GCA_022186485.1	SAMEA6427887	PRJEB35890	395
sam_H154340717		2015	United Kingdom	DAGKZP000000000.1	ERR3771726	GCA_022186415.1	SAMEA6427891	PRJEB35890	101
268558	Homo sapiens	2016-06-02	United Kingdom	DAGJKZ000000000.1	SRR17302359	GCA_022159305.1	SAMN24018957	PRJNA788733	147
N706	Homo sapiens	2019	Switzerland	DAFUDM000000000.1	SRR15047184	GCA_021837925.1	SAMN20064915	PRJNA744003	147
KP_089		2016-02-01	Pakistan	RHUD00000000.1		GCA_003936505.1	SAMN10249108	PRJNA497126	410
clinical isolate	Homo sapiens	2012	Germany	DAGOHR000000000.1	ERR1761512	GCA_022239305.1	SAMEA29243668	PRJEB18621	15
AHEPA1046	Homo sapiens	2016-03-31	Greece	VEVL00000000.1		GCA_006351115.1	SAMN11974893	PRJNA547692	11
KP199	Homo sapiens	2016-04-02	Thailand	DAGRCE000000000.1	DRR121838	GCA_022282365.1	SAMD00110894	PRJDB5929	11
KP219	Homo sapiens	2016-04-08	Thailand	DAGRBX000000000.1	DRR121845	GCA_022282225.1	SAMD00110901	PRJDB5929	11
KP247	Homo sapiens	2016-05-13	Thailand	DAGQRB000000000.1	DRR121848	GCA_022276405.1	SAMD00110904	PRJDB5929	16
SIKP089	Homo sapiens	2018-07-21	Thailand	STAT00000000.1		GCA_004830665.1	SAMN11399409	PRJNA532291	16
SIKP143	Homo sapiens	2018-01-11	Thailand	STCL00000000.1		GCA_004832445.1	SAMN11399474	PRJNA532291	16
SIKP137	Homo sapiens	2017-12-21	Thailand	STCF00000000.1		GCA_004832465.1	SAMN11399480	PRJNA532291	16
SIKP139	Homo sapiens	2017-12-27	Thailand	STCH00000000.1		GCA_004832475.1	SAMN11399478	PRJNA532291	16
SIKP133	Homo sapiens	2017-12-07	Thailand	STCB00000000.1		GCA_004832565.1	SAMN11399484	PRJNA532291	16
SIKP140	Homo sapiens	2017-12-27	Thailand	STCI00000000.1		GCA_004832625.1	SAMN11399477	PRJNA532291	16
SIKP138	Homo sapiens	2017-12-27	Thailand	STCG00000000.1		GCA_004833335.1	SAMN11399479	PRJNA532291	16
SIKP136	Homo sapiens	2017-12-21	Thailand	STCE00000000.1		GCA_004833695.1	SAMN11399481	PRJNA532291	16
SIKP167	Homo sapiens	2017-12-21	Thailand	STEM00000000.1		GCA_004833775.1	SAMN11399502	PRJNA532291	16
SIKP169	Homo sapiens	2018-01-04	Thailand	STEO00000000.1		GCA_004833875.1	SAMN11399499	PRJNA532291	16
KP102	Homo sapiens	2015-12-20	Thailand	DAGCBV000000000.1	DRR122222	GCA_022008935.1	SAMD00111756	PRJDB5929	16
KP105	Homo sapiens	2015-12-21	Thailand	DAGCBS000000000.1	DRR122225	GCA_022008915.1	SAMD00111759	PRJDB5929	16
KP107	Homo sapiens	2015-12-25	Thailand	DAGCBP000000000.1	DRR122227	GCA_022008875.1	SAMD00111761	PRJDB5929	16
KP108	Homo sapiens	2015-12-21	Thailand	DAGCBQ000000000.1	DRR122228	GCA_022008855.1	SAMD00111762	PRJDB5929	16
KP112	Homo sapiens	2015-12-23	Thailand	DAGCBJ000000000.1	DRR122232	GCA_022008555.1	SAMD00111766	PRJDB5929	16
KP124	Homo sapiens	2016-01-07	Thailand	DAGCBI000000000.1	DRR122236	GCA_022008615.1	SAMD00111770	PRJDB5929	16
KP130	Homo sapiens	2016-01-14	Thailand	DAGCBC000000000.1	DRR122242	GCA_022008335.1	SAMD00111776	PRJDB5929	16
KP147	Homo sapiens	2016-02-04	Thailand	DAGCAY000000000.1	DRR122248	GCA_022008145.1	SAMD00111782	PRJDB5929	16
KP148	Homo sapiens	2016-02-01	Thailand	DAGCAX000000000.1	DRR122249	GCA_022008235.1	SAMD00111783	PRJDB5929	16
KP190	Homo sapiens	2016-03-14	Thailand	DAGCAG000000000.1	DRR122266	GCA_022007435.1	SAMD00111800	PRJDB5929	16
KP193	Homo sapiens	2016-02-19	Thailand	DAGCAE000000000.1	DRR122269	GCA_022007315.1	SAMD00111803	PRJDB5929	16
KP195	Homo sapiens	2016-03-19	Thailand	DAGCAC000000000.1	DRR122271	GCA_022007235.1	SAMD00111805	PRJDB5929	16
KP230	Homo sapiens	2016-04-12	Thailand	DAGBZL000000000.1	DRR122288	GCA_022006445.1	SAMD00111822	PRJDB5929	16
KP233	Homo sapiens	2016-05-12	Thailand	DAGBZI000000000.1	DRR122291	GCA_022006275.1	SAMD00111825	PRJDB5929	16
KP238	Homo sapiens	2016-05-02	Thailand	DAGBZF000000000.1	DRR122294	GCA_022006215.1	SAMD00111828	PRJDB5929	16
KP239	Homo sapiens	2016-05-04	Thailand	DAGBZE000000000.1	DRR122295	GCA_022006155.1	SAMD00111829	PRJDB5929	16
C073	Homo sapiens	2016-02-15	Thailand	DAGBXM000000000.1	DRR122506	GCA_022001685.1	SAMD00108823	PRJDB5929	16
C233	Homo sapiens	2016-07-19	Thailand	DAGBRI000000000.1	DRR150361	GCA_021988135.1	SAMD00137816	PRJDB5929	16
C268	Homo sapiens	2016-08-29	Thailand	DAGBRH000000000.1	DRR150395	GCA_021988095.1	SAMD00137850	PRJDB5929	16
C227	Homo sapiens	2016-07-06	Thailand	DAGBPN000000000.1	DRR150355	GCA_021986935.1	SAMD00137810	PRJDB5929	16
C253	Homo sapiens	2016-08-02	Thailand	DAGBPH000000000.1	DRR150381	GCA_021986875.1	SAMD00137836	PRJDB5929	16
C265	Homo sapiens	2016-08-26	Thailand	DAGBPA000000000.1	DRR150392	GCA_021986855.1	SAMD00137847	PRJDB5929	16
C228	Homo sapiens	2016-07-08	Thailand	DAGBMQ000000000.1	DRR150356	GCA_021985295.1	SAMD00137811	PRJDB5929	16
C249	Homo sapiens	2016-07-06	Thailand	DAGBML000000000.1	DRR150377	GCA_021985155.1	SAMD00137832	PRJDB5929	16
C256	Homo sapiens	2016-08-24	Thailand	DAGBMG000000000.1	DRR150384	GCA_021985175.1	SAMD00137839	PRJDB5929	16
C259	Homo sapiens	2016-07-04	Thailand	DAGBMF000000000.1	DRR150387	GCA_021985115.1	SAMD00137842	PRJDB5929	16
C246	Homo sapiens	2016-07-27	Thailand	DAGBHZ000000000.1	DRR150375	GCA_021982895.1	SAMD00137830	PRJDB5929	16
C238R	Homo sapiens	2016-07-02	Thailand	DAGBGB000000000.1	DRR150367	GCA_021981855.1	SAMD00137822	PRJDB5929	16
C263	Homo sapiens	2016-08-12	Thailand	DAGBFZ000000000.1	DRR150390	GCA_021981815.1	SAMD00137845	PRJDB5929	16
C266	Homo sapiens	2016-08-29	Thailand	DAGBEG000000000.1	DRR150393	GCA_021980935.1	SAMD00137848	PRJDB5929	16
KP372	Homo sapiens	2015-06-18	Thailand	DAFWJW000000000.1	DRR150010	GCA_021906375.1	SAMD00137678	PRJDB5929	16
N821	Homo sapiens	2019	Switzerland	DAFUDO000000000.1	SRR15047178	GCA_021838145.1	SAMN20064921	PRJNA744003	16
M405	Homo sapiens	2016-01-25	Myanmar	DAGREE000000000.1	DRR111575	GCA_022283345.1	SAMD00099762	PRJDB5126	147
2020EL-00062	Homo sapiens	2019	USA	JAGKNU000000000.1		GCA_018068385.1	SAMN18511037	PRJNA288601	147
2020EL-00063	Homo sapiens	2019	USA	JAGKNT000000000.1		GCA_018068405.1	SAMN18511038	PRJNA288601	147
2020EL-00057	Homo sapiens	2019	USA	JAGKNY000000000.1		GCA_018068485.1	SAMN18511033	PRJNA288601	147
32369	Homo sapiens	2014-07-06	United Kingdom	DAFTUR000000000.1	SRR17308507	GCA_021801655.1	SAMN24297155	PRJNA788733	147
56230	Homo sapiens	2014-09-10	United Kingdom	DAFTOW000000000.1	SRR17308853	GCA_021786775.1	SAMN24297206	PRJNA788733	147
60239	Homo sapiens	2014-09-24	United Kingdom	DAFTMX000000000.1	SRR17308954	GCA_021778235.1	SAMN24297288	PRJNA788733	147
232057	Homo sapiens	2016-02-20	United Kingdom	DAGJNI000000000.1	SRR17302204	GCA_022160665.1	SAMN24019558	PRJNA788733	147
234876	Homo sapiens	2016-03-02	United Kingdom	DAGIUG000000000.1	SRR17303722	GCA_022150565.1	SAMN24020666	PRJNA788733	147
202350	Homo sapiens	2015-11-17	United Kingdom	DAGGIN000000000.1	SRR17304160	GCA_022103375.1	SAMN24020812	PRJNA788733	147
332	Homo sapiens	2018-04-20	Saudi Arabia	DAGLBW000000000.1	ERR3891107	GCA_022187845.1	SAMEA6531370	PRJEB36683	101
sam_195C8		2018	France	DAGKYE000000000.1	ERR3771792	GCA_022185625.1	SAMEA6427966	PRJEB35890	11
AMA534	Homo sapiens	2013	Denmark	DAGTFZ000000000.1	ERR1191569	GCA_022316485.1	SAMEA3712527	PRJEB12145	17
sam_166J7		2018	France	DAGKYJ000000000.1	ERR3771785	GCA_022185745.1	SAMEA6427960	PRJEB35890	101
sam_181F10		2018	France	DAGKYK000000000.1	ERR3771788	GCA_022185685.1	SAMEA6427963	PRJEB35890	101
CCBH27735	Homo sapiens	2020-01-25	Brazil	JAECTA000000000.1		GCA_016055445.1	SAMN16776106	PRJNA677881	392
AUSMDU00035191	Homo sapiens	2019	Australia	DAFXXC000000000.1	SRR15098070	GCA_021932255.1	SAMN20033598	PRJNA529744	147
AUSMDU00032352	Homo sapiens	2019	Australia	DAFXWQ000000000.1	SRR15098082	GCA_021931975.1	SAMN20033588	PRJNA529744	147
Kpn-13		2015-12-14	Canada			GCA_015910165.1	SAMN13747523	PRJNA599404	17
P2Iso1	Homo sapiens	2017-04-28	Germany	JAEMWB000000000.1		GCA_022341245.1	SAMN17051127	PRJNA546126	37
P2Iso3	Homo sapiens	2017-04-28	Germany	JAEMVZ000000000.1		GCA_022341225.1	SAMN17051129	PRJNA546126	NA
279901	Homo sapiens	2016-05-27	United Kingdom	DAGJND000000000.1	SRR17302224	GCA_022160565.1	SAMN24019540	PRJNA788733	15
69	Homo sapiens	2013	Netherlands	CAJZRI000000000.1		GCA_916161525.1	SAMEA7746258	PRJEB41042	147
Kpngiani7132485	Homo sapiens	2016	Italy	CACSDT000000000.1		GCA_902704665.1	SAMEA104414829	PRJEB22890	1505
35		2019	Switzerland			GCA_011604725.1	SAMN14372988	PRJNA604100	NA
K68-73	Homo sapiens	2010	Norway	LNHF00000000.1		GCA_001462845.1	SAMN04158288	PRJNA295003	147
CCBH27907	Homo sapiens	2020-03-31	Brazil	JAECSR000000000.1		GCA_016055275.1	SAMN16776116	PRJNA677881	11
CRK0164	Homo sapiens	2013	USA	MPYH00000000.4		GCA_001903615.4	SAMN05956090	PRJNA339843	307
CRK0072	Homo sapiens	2013	USA	NFBC00000000.2		GCA_002186255.2	SAMN06812602	PRJNA339843	307
CRK0379	Homo sapiens	2013	USA	PTGP00000000.2		GCA_002935585.2	SAMN08513428	PRJNA433394	307
CRK0380	Homo sapiens	2014	USA	PTGQ00000000.2		GCA_002935605.2	SAMN08513427	PRJNA433394	307
CRK0341	Homo sapiens	2015	USA	PTHE00000000.2		GCA_002935805.2	SAMN08513466	PRJNA433394	307
CRK0340	Homo sapiens	2015	USA	PTHD00000000.2		GCA_002936635.2	SAMN08513467	PRJNA433394	307
MD-CRE0053	Homo sapiens	2015	USA	ABFCXB000000000.1	SRR4414026	GCA_022309235.1	SAMN05861009	PRJNA329105	11
2014CRE_60	Homo sapiens	2014	Singapore	DAGCOE000000000.1	SRR13077346	GCA_022027535.1	SAMN16824514	PRJNA674942	231
CHS 24	Homo sapiens	2012	USA	JMWY00000000.1		GCA_000693455.1	SAMN02581326	PRJNA234193	11
99020	Homo sapiens	2015-03-06	United Kingdom	DAGGSB000000000.1	SRR17302745	GCA_022109815.1	SAMN24019402	PRJNA788733	661
93408	Homo sapiens	2015-02-07	United Kingdom	DAGIUB000000000.1	SRR17303965	GCA_022150485.1	SAMN24020375	PRJNA788733	661
trace579	Homo sapiens	2010-02-26	United Kingdom	DAGLKA000000000.1	SRR10991999	GCA_022192195.1	SAMN12774112	PRJNA564424	25
67516	Homo sapiens	2014-10-22	United Kingdom	DAGJCX000000000.1	SRR17302642	GCA_022155125.1	SAMN24019668	PRJNA788733	25
ISMETTKLB117	Homo sapiens	2017	Italy	JAEQIM000000000.1		GCA_017975205.1	SAMN17160159	PRJNA687927	258
trace269	Homo sapiens	2010-02-06	United Kingdom	DAGLUW000000000.1	SRR10991670	GCA_022197805.1	SAMN12774352	PRJNA564424	48
trace557	Homo sapiens	2010-08-30	United Kingdom	DAGLQY000000000.1	SRR10991784	GCA_022195825.1	SAMN12774466	PRJNA564424	48
trace102	Homo sapiens	2010-04-25	United Kingdom	DAGLIB000000000.1	SRR10992055	GCA_022191225.1	SAMN12774168	PRJNA564424	48
ME160057	Homo sapiens	2016	Ireland	DAGOFW000000000.1	ERR1811831	GCA_022236845.1	SAMEA56275918	PRJEB19229	323
ME160081	Homo sapiens	2016	Ireland	DAGOFU000000000.1	ERR1811834	GCA_022236725.1	SAMEA56278168	PRJEB19229	323
ME160248	Homo sapiens	2016	Ireland	DAGOEX000000000.1	ERR1829915	GCA_022236105.1	SAMEA87957418	PRJEB19229	323
ME160770	Homo sapiens	2016	Ireland	DAGODP000000000.1	ERR2109182	GCA_022235385.1	SAMEA104233187	PRJEB19229	323
ME170100S	Homo sapiens	2017	Ireland	DAGODA000000000.1	ERR2118037	GCA_022235085.1	SAMEA104289868	PRJEB19229	323
130465	Homo sapiens	2015-06-19	United Kingdom	DAFTSH000000000.1	SRR17308671	GCA_021795835.1	SAMN24297111	PRJNA788733	323
199871	Homo sapiens	2015-10-29	United Kingdom	DAFTNU000000000.1	SRR17308962	GCA_021783415.1	SAMN24297281	PRJNA788733	323
87381	Homo sapiens	2015-01-19	United Kingdom	DAGGRP000000000.1	SRR17304081	GCA_022109435.1	SAMN24020624	PRJNA788733	323
87415	Homo sapiens	2015-01-22	United Kingdom	DAGIGM000000000.1	SRR17304143	GCA_022141825.1	SAMN24020424	PRJNA788733	323
KPN1167	Homo sapiens	2014-01-06	USA	DAGFMI000000000.1	SRR5385677	GCA_022087605.1	SAMN06438028	PRJNA376414	323
trace125	Homo sapiens	2012-07-13	United Kingdom	DAGLIZ000000000.1	SRR10992030	GCA_022191705.1	SAMN12774143	PRJNA564424	15
ISMETTKLB70	Homo sapiens	2015	Italy	JAEQGS000000000.1		GCA_017972005.1	SAMN17160112	PRJNA687927	147
ISMETTKLB69	Homo sapiens	2015	Italy	JAEQGR000000000.1		GCA_017972075.1	SAMN17160111	PRJNA687927	307
ISMETTKLB173	Homo sapiens	2017	Italy	JAEQKP000000000.1		GCA_017974085.1	SAMN17160215	PRJNA687927	307
HSP80	Homo sapiens	2016-10-30	Brazil	SBDP00000000.1		GCA_011038215.1	SAMN10592665	PRJNA510003	16
trace114	Homo sapiens	2013-11-14	United Kingdom	DAGLQX000000000.1	SRR10991786	GCA_022195805.1	SAMN12774468	PRJNA564424	883
Klebsiella pneumoniae ARLG-4510	Homo sapiens	2017	USA	DAGJBU000000000.1	SRR12509578	GCA_022154545.1	SAMN15868611	PRJNA658369	258
HE12	Homo sapiens	2012-07-19	Honduras	LBLV00000000.1		GCA_000982085.1	SAMN03486511	PRJNA223623	48
CAV1754	Homo sapiens	2012-12-01	USA	DAGSXK000000000.1	SRR2965751	GCA_022311055.1	SAMN03733852	PRJNA246471	NA
145	Homo sapiens	2011	Brazil	MAOO00000000.1		GCA_001756835.2	SAMN05277828	PRJNA326415	0
CRK0350	Homo sapiens	2012	USA	PTFL00000000.2		GCA_002935205.2	SAMN08513457	PRJNA433394	15
Survcare024	Homo sapiens	2018	Germany	JAFHSG000000000.1		GCA_018444995.1	SAMN17371942	PRJNA692829	307
EuSCAPE_UK067	Homo sapiens	2014	United Kingdom	UJEB00000000.1		GCA_900503925.1	SAMEA3720941	PRJEB10018	915
214622	Homo sapiens	2016-01-08	United Kingdom	DAGHZX000000000.1	SRR17304309	GCA_022138025.1	SAMN24020729	PRJNA788733	915
195713	Homo sapiens	2015-11-19	United Kingdom	DAGGMV000000000.1	SRR17302732	GCA_022105635.1	SAMN24019414	PRJNA788733	14
103224	Homo sapiens	2015-03-17	United Kingdom	DAGHLP000000000.1	SRR17304472	GCA_022121925.1	SAMN24021042	PRJNA788733	14
sam_CPO20170072		2017	Denmark	DAGKYO000000000.1	ERR3771779	GCA_022185805.1	SAMEA6427954	PRJEB35890	101
microbial	Homo sapiens	2020	USA	ABFACJ000000000.1	SRR13068453	GCA_022043515.1	SAMN16811399	PRJNA288601	147
microbial	Homo sapiens	2020	USA	ABEYXF000000000.1	SRR13741190	GCA_022016575.1	SAMN17980702	PRJNA288601	147
SCPM-O-B-8916 (6PKP/19c)	Homo sapiens	2019-10-31	Russia	JAGUTS000000000.1		GCA_018274505.1	SAMN18878037	PRJNA269675	39
GCKp37	Homo sapiens	2018-06-28	Bangladesh	JACSFH000000000.1		GCA_016761935.1	SAMN15898427	PRJNA659108	14
BC-BR1073-1	Homo sapiens	2016	Bangladesh	JAJACE000000000.1		GCA_021503755.1	SAMN21922836	PRJNA767644	14
HAV1_09	Homo sapiens	2018-09-02	Spain	DAFXUA000000000.1	ERR6293452	GCA_021930215.1	SAMEA8391943	PRJEB37504	437
MyNCGM441	Homo sapiens	2016	Myanmar	DAGMOT000000000.1	DRR198043	GCA_022208485.1	SAMD00193204	PRJDB8975	101
2019HL-00308	Homo sapiens	2019	USA	ABEZUX000000000.1	SRR13088645	GCA_022039055.1	SAMN16842667	PRJNA288601	983
SIKP091	Homo sapiens	2016-01-21	Thailand	STAV00000000.1		GCA_004831185.1	SAMN11399407	PRJNA532291	14
KP_160		2016-02-01	Pakistan			GCA_003937135.2	SAMN10249009	PRJNA497126	14
KP100	Homo sapiens	2015-12-07	Thailand	DAGRCT000000000.1	DRR121823	GCA_022282685.1	SAMD00110879	PRJDB5929	14
MRSN752035	Homo sapiens	2019-06-05	Italy	DAFYPV000000000.1	SRR14348059	GCA_021943675.1	SAMN18913846	PRJNA725484	147
MyNCGM528	Homo sapiens	2017	Myanmar	DAGMOI000000000.1	DRR198053	GCA_022208265.1	SAMD00193214	PRJDB8975	147
MyNCGM546	Homo sapiens	2017	Myanmar	DAGMOG000000000.1	DRR198057	GCA_022208165.1	SAMD00193218	PRJDB8975	147
2019HL-00346	Homo sapiens	2019	USA	ABEZVF000000000.1	SRR13088495	GCA_022039355.1	SAMN16842783	PRJNA288601	4843
NRZ-42581	Homo sapiens	2018	Germany	JAFHOW000000000.1		GCA_018438785.1	SAMN17371854	PRJNA692829	15
5085	Homo sapiens	2020-12-01	Russia	JAHXQB000000000.1		GCA_019392005.1	SAMN20338550	PRJNA748260	395
4893	Homo sapiens	2020-11-16	Russia	JAHXQE000000000.1		GCA_019392075.1	SAMN20338547	PRJNA748260	395
7008.2	Homo sapiens	2018	Switzerland	JAIUBD000000000.1		GCA_021136735.1	SAMN21016532	PRJNA758223	147
7008.2	Homo sapiens	2018	Switzerland			GCA_021137675.1	SAMN21016532	PRJNA759850	147
1102	Homo sapiens	2015-05-15	Russia	DAGQMX000000000.1	SRR6480157	GCA_022274215.1	SAMN08359349	PRJNA429779	147
MRSN849740	Homo sapiens	2019-03-10	Italy	DAFYPD000000000.1	SRR14348080	GCA_021943355.1	SAMN18913937	PRJNA725484	147
MRSN849846	Homo sapiens	2020-07-08	Italy	DAFYOS000000000.1	SRR14348091	GCA_021943155.1	SAMN18913947	PRJNA725484	147
Cln185	Homo sapiens	2018-02-15	China	RSCI00000000.1		GCA_009498635.1	SAMN10465385	PRJNA506628	5216
182034	Homo sapiens	2015-09-15	United Kingdom	DAGGCX000000000.1	SRR17302632	GCA_022100495.1	SAMN24019676	PRJNA788733	25
249298	Homo sapiens	2016-03-10	United Kingdom	DAGHBY000000000.1	SRR17304371	GCA_022116155.1	SAMN24020413	PRJNA788733	20
K7142	Homo sapiens	2012-07-04	China	JACNTK000000000.1		GCA_014286125.1	SAMN15832005	PRJNA657553	5423
MS5291	Homo sapiens	2010	Japan	DAFVKO000000000.1	DRR320010	GCA_021875095.1	SAMD00399224	PRJDB12075	37
279920	Homo sapiens	2016-06-20	United Kingdom	DAGJAY000000000.1	SRR17302871	GCA_022154125.1	SAMN24019065	PRJNA788733	834
AUSMDU00016266	Homo sapiens	2018	Australia	DAFYCI000000000.1	SRR15097924	GCA_021935015.1	SAMN20033461	PRJNA529744	27
AUSMDU00044385	Homo sapiens	2020	Australia	DAFXZL000000000.1	SRR15098004	GCA_021933475.1	SAMN20033658	PRJNA529744	20
MS5307	Homo sapiens	2012	Japan	DAFVKK000000000.1	DRR320014	GCA_021875035.1	SAMD00399228	PRJDB12075	37
MS5725	Homo sapiens	2016	Japan	DAFVJS000000000.1	DRR320032	GCA_021874695.1	SAMD00399246	PRJDB12075	37
MS5896	Homo sapiens	2017	Japan	DAFVJM000000000.1	DRR320043	GCA_021874495.1	SAMD00399257	PRJDB12075	37
E065	Homo sapiens	2015-12-01	Japan	DAGMMU000000000.1	DRR120567	GCA_022207405.1	SAMD00108717	PRJDB6565	37
E184	Homo sapiens	2015-12-01	Japan	DAGMMM000000000.1	DRR120588	GCA_022207305.1	SAMD00108738	PRJDB6565	915
E326	Homo sapiens	2015-12-01	Japan	DAGMMD000000000.1	DRR120606	GCA_022207125.1	SAMD00108758	PRJDB6565	37
E185	Homo sapiens	2015-12-01	Japan	DAGMLX000000000.1	DRR120589	GCA_022207065.1	SAMD00108739	PRJDB6565	37
E289	Homo sapiens	2015-12-01	Japan	DAGMMA000000000.1	DRR120601	GCA_022207005.1	SAMD00108753	PRJDB6565	37
E278	Homo sapiens	2015-12-01	Japan	DAGMIP000000000.1	DRR192216	GCA_022205105.1	SAMD00186869	PRJDB6565	37
SCKP090580	Homo sapiens	2019-07-24	China	JAAQUH000000000.1		GCA_014655345.1	SAMN14379861	PRJNA353728	1027
SCKP020078	Homo sapiens	2016-12-07	China	NWEC00000000.1		GCA_002852895.1	SAMN07609118	PRJNA353728	3817
SCKP020052	Homo sapiens	2016-10-25	China	PWAS00000000.1		GCA_003036505.1	SAMN08624695	PRJNA353728	54
19003	Homo sapiens	2017	China	RXMD00000000.1		GCA_005508835.1	SAMN10516704	PRJNA507924	37
CriePir142	Homo sapiens	2017	Russia	WJVY00000000.1		GCA_009661515.1	SAMN13153751	PRJNA580263	147
CCBH27355	Homo sapiens	2019-12-11	Brazil	JAECTQ000000000.1		GCA_016055795.1	SAMN16776088	PRJNA677881	391
microbial	Homo sapiens	2021	USA	ABEXCR000000000.1	SRR17682106	GCA_021809145.1	SAMN25144466	PRJNA288601	147
26627	Homo sapiens	2014-06-10	United Kingdom	DAFTQN000000000.1	SRR17308775	GCA_021789035.1	SAMN24297478	PRJNA788733	45
40738	Homo sapiens	2014-07-28	United Kingdom	DAFTPZ000000000.1	SRR17308792	GCA_021788575.1	SAMN24296911	PRJNA788733	15
179788	Homo sapiens	2015-09-25	United Kingdom	DAFTNT000000000.1	SRR17308963	GCA_021783285.1	SAMN24297280	PRJNA788733	147
268541	Homo sapiens	2016-05-24	United Kingdom	DAGIZQ000000000.1	SRR17302049	GCA_022153425.1	SAMN24018919	PRJNA788733	3181
130461	Homo sapiens	2015-06-17	United Kingdom	DAGGCN000000000.1	SRR17302659	GCA_022100155.1	SAMN24019653	PRJNA788733	147
43384	Homo sapiens	2014-08-18	United Kingdom	DAGINZ000000000.1	SRR17302842	GCA_022146965.1	SAMN24018975	PRJNA788733	2219
278542	Homo sapiens	2016-05-31	United Kingdom	DAGHWQ000000000.1	SRR17304173	GCA_022132265.1	SAMN24020801	PRJNA788733	231
cpe013	Homo sapiens	2017-06-02	United Kingdom	CAKNCJ000000000.1		GCA_929609415.1	SAMEA5226449	PRJEB30134	392
2019QW-00027	Homo sapiens	2019	USA	ABFABS000000000.1	SRR13081087	GCA_022043215.1	SAMN16828082	PRJNA659505	395
2019QW-00007	Homo sapiens	2018	USA	ABFAAV000000000.1	SRR13081115	GCA_022042735.1	SAMN16828075	PRJNA659505	395
not collected	Homo sapiens	2019-02-25	USA	ABEYDZ000000000.1	SRR16610078	GCA_021902775.1	SAMN22568399	PRJNA288601	395
105KRp	Homo sapiens	2018-08-01	Saudi Arabia	DAGLAD000000000.1	ERR3891210	GCA_022186845.1	SAMEA6531474	PRJEB36683	101
124F	Homo sapiens	2018-08-18	Saudi Arabia	DAGKZY000000000.1	ERR3891227	GCA_022186765.1	SAMEA6531491	PRJEB36683	101
ARGID_27157	Homo sapiens	2018	United Kingdom	CAKLNX000000000.1		GCA_922822775.1	SAMEA11350968	PRJEB48990	101
EPINDM15	Homo sapiens	2017	France	DAFYFG000000000.1	SRR14861794	GCA_021936915.1	SAMN19729955	PRJNA738476	307
GCKp35	Homo sapiens	2018-05-24	Bangladesh	JACSFJ000000000.1		GCA_016761995.1	SAMN15898425	PRJNA659108	16
ST-437	Homo sapiens	2014-03-01	USA	LART00000000.1		GCA_000971075.1	SAMN03451033	PRJNA279858	437
KP617	Homo sapiens	2013-05-29	Korea			GCA_001307175.1	SAMN04044480	PRJNA295237	14
C001	Homo sapiens	2015-09-09	Thailand	DAGBZB000000000.1	DRR122444	GCA_022005985.1	SAMD00108759	PRJDB5929	147
C003	Homo sapiens	2015-09-02	Thailand	DAGBYX000000000.1	DRR122446	GCA_022005845.1	SAMD00108761	PRJDB5929	147
C004	Homo sapiens	2015-09-18	Thailand	DAGBYW000000000.1	DRR122447	GCA_022005755.1	SAMD00108762	PRJDB5929	147
C020	Homo sapiens	2015-11-09	Thailand	DAGBYL000000000.1	DRR122461	GCA_022005275.1	SAMD00108777	PRJDB5929	147
C069	Homo sapiens	2016-03-04	Thailand	DAGBXO000000000.1	DRR122502	GCA_022001815.1	SAMD00108819	PRJDB5929	147
C070	Homo sapiens	2016-03-02	Thailand	DAGBXQ000000000.1	DRR122503	GCA_022001865.1	SAMD00108820	PRJDB5929	147
C071	Homo sapiens	2016-03-01	Thailand	DAGBXN000000000.1	DRR122504	GCA_022001795.1	SAMD00108821	PRJDB5929	147
C075	Homo sapiens	2016-02-14	Thailand	DAGBXI000000000.1	DRR122508	GCA_022001615.1	SAMD00108825	PRJDB5929	147
C080	Homo sapiens	2016-02-21	Thailand	DAGBXH000000000.1	DRR122513	GCA_022001565.1	SAMD00108830	PRJDB5929	147
C083	Homo sapiens	2016-04-11	Thailand	DAGBXF000000000.1	DRR122516	GCA_022001385.1	SAMD00108833	PRJDB5929	147
C107	Homo sapiens	2016-05-18	Thailand	DAGBWZ000000000.1	DRR122535	GCA_022001115.1	SAMD00108853	PRJDB5929	147
C111	Homo sapiens	2016-05-03	Thailand	DAGBWY000000000.1	DRR122537	GCA_022001155.1	SAMD00108855	PRJDB5929	147
C124	Homo sapiens	2016-04-26	Thailand	DAGBWM000000000.1	DRR122549	GCA_021999555.1	SAMD00108868	PRJDB5929	147
C130	Homo sapiens	2016-07-15	Thailand	DAGBWK000000000.1	DRR122555	GCA_021999415.1	SAMD00108874	PRJDB5929	147
C131	Homo sapiens	2016-06-27	Thailand	DAGBWJ000000000.1	DRR122556	GCA_021999335.1	SAMD00108875	PRJDB5929	147
C308	Homo sapiens	2016-08-29	Thailand	DAGBRG000000000.1	DRR150426	GCA_021988115.1	SAMD00137881	PRJDB5929	147
C323	Homo sapiens	2016-06-18	Thailand	DAGBQA000000000.1	DRR150441	GCA_021987275.1	SAMD00137896	PRJDB5929	147
C355	Homo sapiens	2016-09-25	Thailand	DAGBOT000000000.1	DRR150469	GCA_021986655.1	SAMD00137924	PRJDB5929	147
C312	Homo sapiens	2016-06-28	Thailand	DAGBMK000000000.1	DRR150430	GCA_021985095.1	SAMD00137885	PRJDB5929	147
C356	Homo sapiens	2016-09-30	Thailand	DAGBLX000000000.1	DRR150470	GCA_021984875.1	SAMD00137925	PRJDB5929	147
C372	Homo sapiens	2016-11-05	Thailand	DAGBLT000000000.1	DRR150484	GCA_021984855.1	SAMD00137939	PRJDB5929	147
C398	Homo sapiens	2016-10-15	Thailand	DAGBLL000000000.1	DRR150512	GCA_021984615.1	SAMD00137967	PRJDB5929	147
C596	Homo sapiens	2017-01-24	Thailand	DAGBKQ000000000.1	DRR150642	GCA_021984215.1	SAMD00138097	PRJDB5929	147
C601	Homo sapiens	2017-01-23	Thailand	DAGBKP000000000.1	DRR150647	GCA_021984175.1	SAMD00138102	PRJDB5929	147
C677	Homo sapiens	2017-04-24	Thailand	DAGBKG000000000.1	DRR150671	GCA_021983815.1	SAMD00138126	PRJDB5929	147
C317	Homo sapiens	2016-08-18	Thailand	DAGBFY000000000.1	DRR150435	GCA_021981795.1	SAMD00137890	PRJDB5929	147
9441	Homo sapiens	2014-04-19	United Kingdom	DAFTTL000000000.1	SRR17308613	GCA_021800355.1	SAMN24297336	PRJNA788733	48
101	Homo sapiens	2017	Spain	CAJEVF000000000.1		GCA_903993195.1	SAMEA7082337	PRJEB39112	101
HGV2_363	Homo sapiens	2018-12-01	Spain	DAFXTV000000000.1	ERR6293457	GCA_021930135.1	SAMEA8391948	PRJEB37504	437
HGV2_364	Homo sapiens	2018-12-01	Spain	DAFXTW000000000.1	ERR6293458	GCA_021930155.1	SAMEA8391949	PRJEB37504	437
HLF1_07	Homo sapiens	2018-01-23	Spain	DAFXTT000000000.1	ERR6293459	GCA_021930115.1	SAMEA8391950	PRJEB37504	437
HLF2_50	Homo sapiens	2019-01-30	Spain	DAFXTP000000000.1	ERR6293464	GCA_021929955.1	SAMEA8391955	PRJEB37504	437
EuSCAPE_RS010	Homo sapiens	2013	Serbia	UIVC00000000.1		GCA_900501645.1	SAMEA3649819	PRJEB10018	101
HUMB 15135	Homo sapiens	2015	Russia	SOYP00000000.1		GCA_016135815.1	SAMN11081287	PRJNA525009	147
HUMB 15137	Homo sapiens	2015	Russia	SOYH00000000.1		GCA_016136005.1	SAMN11081289	PRJNA525009	147
HUMB 15136	Homo sapiens	2015	Russia	SOYG00000000.1		GCA_016136035.1	SAMN11081288	PRJNA525009	147
HUMB 15116	Homo sapiens	2015	Russia	SOYD00000000.1		GCA_016136085.1	SAMN11081268	PRJNA525009	147
HUMB 15108	Homo sapiens	2015	Russia	SOXM00000000.1		GCA_016136425.1	SAMN11081260	PRJNA525009	147
HUMB 15067	Homo sapiens	2015	Russia	SOWA00000000.1		GCA_016137165.1	SAMN11081220	PRJNA525009	147
HUMB 15068	Homo sapiens	2015	Russia	SOWB00000000.1		GCA_016137155.1	SAMN11081221	PRJNA525009	147
EuSCAPE_TR083	Homo sapiens	2014	Turkey	UJUM00000000.1		GCA_900508065.1	SAMEA3729770	PRJEB10018	395
KPM_51	Homo sapiens	2018-08-01	Lebanon	JAGGIU000000000.1		GCA_017655335.1	SAMN14120139	PRJNA607022	16
Survcare439	Homo sapiens	2019	Germany	JAFHIL000000000.1		GCA_018421055.1	SAMN17373100	PRJNA692829	147
Survcare419	Homo sapiens	2019	Germany	JAFHHW000000000.1		GCA_018421315.1	SAMN17373084	PRJNA692829	147
Survcare351	Homo sapiens	2019	Germany	JAFHFV000000000.1		GCA_018422375.1	SAMN17373031	PRJNA692829	147
Survcare343	Homo sapiens	2019	Germany	JAFHFO000000000.1		GCA_018422635.1	SAMN17373024	PRJNA692829	147
Survcare280	Homo sapiens	2019	Germany	JAFIAW000000000.1		GCA_018440925.1	SAMN17372168	PRJNA692829	147
QU-20	Homo sapiens	2018-04-22	Qatar	JAFBKY000000000.1		GCA_016810965.1	SAMN17348778	PRJNA690895	147
NRZ-38892	Homo sapiens	2017	Germany	JAFHOG000000000.1		GCA_018439085.1	SAMN17371838	PRJNA692829	147
3189STDY5864749	Homo sapiens	2011	Pakistan	FXNE00000000.1		GCA_900180665.1	SAMEA2609405	PRJEB6574	38
3189STDY5864740	Homo sapiens	2011	Pakistan	FXMG00000000.1		GCA_900180675.1	SAMEA2609377	PRJEB6574	38
IR15	Homo sapiens	2009	India	JAKHEV000000000.1		GCA_022320795.1	SAMN24979480	PRJNA787440	38
sam_227G7		2019	France	DAGKYA000000000.1	ERR3771800	GCA_022185525.1	SAMEA6427983	PRJEB35890	15
PP-BR418-2	Homo sapiens	2016	Pakistan	JAJABR000000000.1		GCA_021502955.1	SAMN21922874	PRJNA767644	48
301B	Homo sapiens	2018-07-19	Saudi Arabia	DAGLAK000000000.1	ERR3891197	GCA_022187045.1	SAMEA6531461	PRJEB36683	101
339	Homo sapiens	2018-08-14	Saudi Arabia	DAGLAC000000000.1	ERR3891223	GCA_022186825.1	SAMEA6531487	PRJEB36683	101
ARGID_31477	Homo sapiens	2019	United Kingdom	CAKLPC000000000.1		GCA_922831335.1	SAMEA11350891	PRJEB48990	383
CP56	Homo sapiens	2019-05-09	Qatar	DAGCFM000000000.1	SRR12898958	GCA_022016735.1	SAMN16361963	PRJNA667192	340
Marseille-Q1949	Homo sapiens	2019-04-12	Lebanon	JAFEVI000000000.1		GCA_016901455.1	SAMN17673831	PRJNA697840	101
SCPM-O-B-9222 (B-185/19)	Homo sapiens	2019-01-30	Russia	JAGVVR000000000.1		GCA_018283585.1	SAMN18898209	PRJNA269675	395
Survcare461	Homo sapiens	2019	Germany	JAFHJE000000000.1		GCA_018420655.1	SAMN17373119	PRJNA692829	45
Survcare367	Homo sapiens	2019	Germany	JAFHGJ000000000.1		GCA_018422135.1	SAMN17373045	PRJNA692829	120
Survcare186	Homo sapiens	2018	Germany	JAFHYD000000000.1		GCA_018441475.1	SAMN17372096	PRJNA692829	383
EPINDM75	Homo sapiens	2017	France	DAFYGN000000000.1	SRR14861747	GCA_021937495.1	SAMN19729998	PRJNA738476	147
AUSMDU00030358	Homo sapiens	2019	Australia	DAFXWF000000000.1	SRR15098096	GCA_021931735.1	SAMN20033576	PRJNA529744	307
MRSN515247	Homo sapiens	2016-05-04	Jordan	JAGYCW000000000.1		GCA_019928045.1	SAMN18874741	PRJNA717739	23
PS510	Homo sapiens	2016	Pakistan	DAFVXZ000000000.1	ERR5751865	GCA_021896835.1	SAMEA8581659	PRJEB40861	2682
IS649	Homo sapiens	2016	Pakistan	DAFVWE000000000.1	ERR5752106	GCA_021895915.1	SAMEA8581418	PRJEB40861	2108
N1112	Homo sapiens	2019	Switzerland	DAFUCP000000000.1	SRR15047245	GCA_021837005.1	SAMN20064860	PRJNA744003	16
MyNCGM431	Homo sapiens	2016	Myanmar	DAGMOX000000000.1	DRR198039	GCA_022208525.1	SAMD00193200	PRJDB8975	16
1011214	Homo sapiens	2010	United Kingdom	WUKO00000000.1		GCA_009825455.1	SAMN13675337	PRJNA597427	101
sam_CPO20160115		2016	Denmark	DAGKZC000000000.1	ERR3771778	GCA_022186105.1	SAMEA6427953	PRJEB35890	15
sam_NO1_S18		2017	Norway	DAGKYM000000000.1	ERR3771783	GCA_022185765.1	SAMEA6427958	PRJEB35890	101
NMI3954_16	Homo sapiens	2016	Poland	JABFYU000000000.1		GCA_013134865.1	SAMN14314627	PRJNA610720	11
whole organism	Homo sapiens	2019	USA	ABFBDA000000000.1	SRR12462374	GCA_022170205.1	SAMN15832299	PRJNA288601	556
CFSAN059640	Homo sapiens	2016	Pakistan	JACYPD000000000.1		GCA_014840315.1	SAMN10086828	PRJNA308116	15
CFSAN059638	Homo sapiens	2016	Pakistan	JACYPF000000000.1		GCA_014840475.1	SAMN10086734	PRJNA308116	14
CFSAN059629	Homo sapiens	2015	Pakistan	JACYPL000000000.1		GCA_014840535.1	SAMN10086747	PRJNA308116	340
17ES	Homo sapiens	2013-09-30	Romania	DAGIFR000000000.1	SRR5902272	GCA_022141505.1	SAMN07452563	PRJNA396838	101
CP5	Homo sapiens	2018-06-14	Qatar	DAGDHU000000000.1	SRR11267888	GCA_022054885.1	SAMN13829617	PRJNA599387	14
3347689I	Homo sapiens	2020	Switzerland			GCA_018128465.1	SAMN17736022	PRJNA698767	395
56267	Homo sapiens	2014-01-02	United Kingdom	DAGJDC000000000.1	SRR17302353	GCA_022155305.1	SAMN24019106	PRJNA788733	15
KP271	Homo sapiens	2016-07-06	Thailand	DAGBJS000000000.1	DRR150982	GCA_021983855.1	SAMD00138543	PRJDB5929	147
99014	Homo sapiens	2015-03-03	United Kingdom	DAGHEH000000000.1	SRR17304104	GCA_022118615.1	SAMN24020545	PRJNA788733	11
181961	Homo sapiens	2015-09-30	United Kingdom	DAGIXE000000000.1	SRR17304433	GCA_022152145.1	SAMN24020308	PRJNA788733	11
50531633	Homo sapiens	2011	Norway	LNHI00000000.1		GCA_001462885.1	SAMN04158291	PRJNA295003	525
CFSAN044569	Homo sapiens	2013	Pakistan	MAGE00000000.1		GCA_001720705.1	SAMN05213499	PRJNA308116	14
RJ1091	Homo sapiens	2016-11-01	China	SMTO00000000.1		GCA_004357805.1	SAMN11098709	PRJNA526420	307
RJ1322	Homo sapiens	2017-07-01	China	SMTP00000000.1		GCA_004358085.1	SAMN11098710	PRJNA526422	307
KPCRETH12	Homo sapiens	2016-04-08	Thailand	NQAW00000000.1		GCA_002247375.1	SAMN07450583	PRJNA389557	16
KPCRETH13	Homo sapiens	2016-04-26	Thailand	NQAX00000000.1		GCA_002248625.1	SAMN07450576	PRJNA389557	16
18-2374	Homo sapiens	2018-12-12	South Korea			GCA_008065415.1	SAMN12264830	PRJNA554399	16
AUSMDU00025709	Homo sapiens	2019	Australia	DAFXUV000000000.1	SRR15098134	GCA_021931075.1	SAMN20033541	PRJNA529744	16
K191725	Homo sapiens	2019-11-25	China	JAHYSB000000000.1		GCA_019431525.1	SAMN20422819	PRJNA749815	16
214628	Homo sapiens	2016-01-14	United Kingdom	DAGIZC000000000.1	SRR17304165	GCA_022153125.1	SAMN24020808	PRJNA788733	147
MRSN752253	Homo sapiens	2019-08-20	Italy	DAFYNP000000000.1	SRR14348129	GCA_021942515.1	SAMN18913868	PRJNA725484	147
KP141	Homo sapiens	2016-02-12	Thailand	DAGRCJ000000000.1	DRR121830	GCA_022282545.1	SAMD00110886	PRJDB5929	147
MyNCGM201	Homo sapiens	2016	Myanmar	DAGMPD000000000.1	DRR198029	GCA_022208685.1	SAMD00193190	PRJDB8975	147
2019HL-00298	Homo sapiens	2019	USA	ABEZTF000000000.1	SRR13130519	GCA_022038175.1	SAMN16627975	PRJNA288601	4843
2019HL-00313	Homo sapiens	2019	USA	ABEZVA000000000.1	SRR13088640	GCA_022039275.1	SAMN16842672	PRJNA288601	4843
2019HL-00382	Homo sapiens	2019	USA	ABEZUN000000000.1	SRR13088884	GCA_022038855.1	SAMN16842971	PRJNA288601	4843
2019HL-00394	Homo sapiens	2019	USA	ABEZUM000000000.1	SRR13088890	GCA_022038835.1	SAMN16842983	PRJNA288601	4843
2019HL-00389	Homo sapiens	2019	USA	ABEZTW000000000.1	SRR13088895	GCA_022038555.1	SAMN16842978	PRJNA288601	4843
2019HL-00357	Homo sapiens	2019	USA	ABEZTO000000000.1	SRR13088914	GCA_022038415.1	SAMN16842823	PRJNA288601	4843
2019HL-00366	Homo sapiens	2019	USA	ABEZTK000000000.1	SRR13088923	GCA_022038275.1	SAMN16842832	PRJNA288601	4843
2019HL-00395	Homo sapiens	2019	USA	ABEZRT000000000.1	SRR13119856	GCA_022037455.1	SAMN16878188	PRJNA288601	4843
2020HL-00496	Homo sapiens	2020	USA	ABEZRN000000000.1	SRR13118735	GCA_022037315.1	SAMN16829386	PRJNA288601	4843
2020HL-00402	Homo sapiens	2020	USA	ABEZRK000000000.1	SRR13119828	GCA_022037255.1	SAMN16878195	PRJNA288601	4843
2020HL-00400	Homo sapiens	2020	USA	ABEZRJ000000000.1	SRR13119830	GCA_022037235.1	SAMN16878193	PRJNA288601	4843
2019HL-00397	Homo sapiens	2019	USA	ABEZRH000000000.1	SRR13119844	GCA_022037135.1	SAMN16878190	PRJNA288601	4843
2019HL-00396	Homo sapiens	2019	USA	ABEZRB000000000.1	SRR13119855	GCA_022037025.1	SAMN16878189	PRJNA288601	4843
2019HL-00399	Homo sapiens	2019	USA	ABEZNN000000000.1	SRR13119831	GCA_022035195.1	SAMN16878192	PRJNA288601	4843
2019HL-00275	Homo sapiens	2019	USA	ABEZNE000000000.1	SRR13130572	GCA_022035015.1	SAMN16895819	PRJNA288601	4843
2019HL-00690	Homo sapiens	2019	USA	ABEZLK000000000.1	SRR13158579	GCA_022034155.1	SAMN16940674	PRJNA288601	4843
2019HL-00675	Homo sapiens	2019	USA	ABEZLE000000000.1	SRR13158666	GCA_022033995.1	SAMN16940556	PRJNA288601	4843
2020EL-00065	Homo sapiens	2019	USA	JAGKNR000000000.1		GCA_018068355.1	SAMN18511040	PRJNA288601	147
2020EL-00060	Homo sapiens	2019	USA	JAGKNW000000000.1		GCA_018068425.1	SAMN18511035	PRJNA288601	147
2020EL-00053	Homo sapiens	2019	USA	JAGKOB000000000.1		GCA_018068525.1	SAMN18511030	PRJNA288601	147
2020EL-00054	Homo sapiens	2019	USA	JAGKOA000000000.1		GCA_018068535.1	SAMN18511031	PRJNA288601	147
MRSN386469	Homo sapiens	2016-04-18	Germany	DAFYPT000000000.1	SRR14348062	GCA_021943655.1	SAMN18913826	PRJNA725484	147
MRSN381127	Homo sapiens	2016-03-23	not collected	DAFYPS000000000.1	SRR14348063	GCA_021943635.1	SAMN18913824	PRJNA725484	147
MRSN383578	Homo sapiens	2016-03-22	Germany	DAFYPR000000000.1	SRR14348064	GCA_021943615.1	SAMN18913825	PRJNA725484	147
13DU025530	Homo sapiens	2013	Singapore	DAFVKU000000000.1	SRR15683978	GCA_021875215.1	SAMN21163368	PRJNA577535	147
44644	Homo sapiens	2014-07-21	United Kingdom	DAFTUV000000000.1	SRR17308500	GCA_021803555.1	SAMN24297247	PRJNA788733	147
43382	Homo sapiens	2014-08-08	United Kingdom	DAGHWW000000000.1	SRR17304099	GCA_022132405.1	SAMN24020550	PRJNA788733	147
278551	Homo sapiens	2016-06-17	United Kingdom	DAGING000000000.1	SRR17304423	GCA_022146605.1	SAMN24021087	PRJNA788733	147
50505	Homo sapiens	2014-08-11	United Kingdom	DAGIMH000000000.1	SRR17304532	GCA_022146045.1	SAMN24020701	PRJNA788733	147
C9-E5-15	Homo sapiens	2016-07-01	Tunisia	MSZA00000000.1		GCA_002189385.1	SAMN06208877	PRJNA360302	11
sam_CPO20160073		2016	Denmark	DAGKYP000000000.1	ERR3771777	GCA_022185845.1	SAMEA6427952	PRJEB35890	147
P6	Homo sapiens	2018-10-07	Iran	JAHYXE000000000.1		GCA_019433735.1	SAMN20349952	PRJNA749021	147
EuSCAPE_RS105	Homo sapiens	2014	Serbia	UJKK00000000.1		GCA_900505615.1	SAMEA3721223	PRJEB10018	274
EuSCAPE_RS105	Homo sapiens	2014	Serbia	CABFXD000000000.1		GCA_902155855.1	SAMEA3721223	PRJEB33308	274
BA12949	Homo sapiens	2019	India	JAAQSV000000000.1		GCA_011742705.1	SAMN14402345	PRJNA613369	395
10UC170061733	Homo sapiens	2017-11-12	Qatar	DAGDJG000000000.1	SRR12569992	GCA_022055685.1	SAMN15813864	PRJNA656934	915
CCBH27856	Homo sapiens	2020-01-28	Brazil	JAECSU000000000.1		GCA_016055345.1	SAMN16776112	PRJNA677881	392
UEB_24	Homo sapiens	2016	Colombia	JAEKNY000000000.1		GCA_018359185.1	SAMN15850646	PRJNA657895	129
IS492	Homo sapiens	2016	Pakistan	DAFVWF000000000.1	ERR5752114	GCA_021895895.1	SAMEA8581410	PRJEB40861	15
CCBH27582	Homo sapiens	2019-11-26	Brazil	JAECTG000000000.1		GCA_016055605.1	SAMN16776099	PRJNA677881	147
ST15	Homo sapiens	2015-10-05	Viet Nam	DAGQIM000000000.1	SRR6208322	GCA_022271875.1	SAMN07735421	PRJNA413040	15
CRK0353	Homo sapiens	2012	USA	PTFO00000000.2		GCA_002936395.2	SAMN08513454	PRJNA433394	307
HH150820806-UK	Homo sapiens	2015-02-12	United Kingdom	MQUT00000000.1		GCA_002167035.1	SAMN06099179	PRJNA354908	307
93402	Homo sapiens	2015-02-12	United Kingdom	DAFTVL000000000.1	SRR17308518	GCA_021806445.1	SAMN24297145	PRJNA788733	307
Klebsiella pneumoniae ARLG-7428	Homo sapiens	2017	Colombia	DAFZNA000000000.1	SRR14450044	GCA_021956585.1	SAMN19016437	PRJNA658369	11
trace483	Homo sapiens	2011-01-21	United Kingdom	DAGLEG000000000.1	SRR10992177	GCA_022189125.1	SAMN12774290	PRJNA564424	491
EuSCAPE_PT060	Homo sapiens	2014	Portugal	UIWL00000000.1		GCA_900501945.1	SAMEA3649874	PRJEB10018	45
307	Homo sapiens	2018	Spain	CAJMVF000000000.1		GCA_905219085.1	SAMEA7853258	PRJEB42440	307
307	Homo sapiens	2018	Spain	CAJMVJ000000000.1		GCA_905219115.1	SAMEA7853262	PRJEB42440	307
307	Homo sapiens	2018	Spain	CAJMVM000000000.1		GCA_905219095.1	SAMEA7853260	PRJEB42440	307
307	Homo sapiens	2018	Spain	CAJMVK000000000.1		GCA_905219125.1	SAMEA7853266	PRJEB42440	307
307	Homo sapiens	2018	Spain	CAJMVG000000000.1		GCA_905219135.1	SAMEA7853261	PRJEB42440	307
307	Homo sapiens	2018	Spain	CAJMVN000000000.1		GCA_905219145.1	SAMEA7853264	PRJEB42440	307
307	Homo sapiens	2018	Spain	CAJMVI000000000.1		GCA_905219165.1	SAMEA7853267	PRJEB42440	307
307	Homo sapiens	2018	Spain	CAJMVP000000000.1		GCA_905219185.1	SAMEA7853269	PRJEB42440	307
307	Homo sapiens	2018	Spain	CAJMWG000000000.1		GCA_905219365.1	SAMEA7853259	PRJEB42440	307
307	Homo sapiens	2018	Spain	CAJNVF000000000.1		GCA_905330565.1	SAMEA8065747	PRJEB42440	307
trace559	Homo sapiens	2014-10-22	United Kingdom	DAGLDO000000000.1	SRR10992199	GCA_022188785.1	SAMN12774312	PRJNA564424	25
50491	Homo sapiens	2014-08-04	United Kingdom	DAFTNR000000000.1	SRR17308965	GCA_021783295.1	SAMN24297278	PRJNA788733	25
50507	Homo sapiens	2014-08-11	United Kingdom	DAGJPY000000000.1	SRR17302047	GCA_022162025.1	SAMN24018921	PRJNA788733	25
50514	Homo sapiens	2014-08-15	United Kingdom	DAGJPE000000000.1	SRR17302089	GCA_022161645.1	SAMN24018883	PRJNA788733	25
63669	Homo sapiens	2014-10-01	United Kingdom	DAGJMU000000000.1	SRR17302246	GCA_022160425.1	SAMN24019751	PRJNA788733	25
44660	Homo sapiens	2014-07-25	United Kingdom	DAGIQS000000000.1	SRR17302768	GCA_022148385.1	SAMN24019237	PRJNA788733	25
44653	Homo sapiens	2014-07-24	United Kingdom	DAGHPX000000000.1	SRR17303671	GCA_022124545.1	SAMN24020828	PRJNA788733	25
40739	Homo sapiens	2014-08-04	United Kingdom	DAGICH000000000.1	SRR17303901	GCA_022139645.1	SAMN24020606	PRJNA788733	25
63698	Homo sapiens	2014-09-29	United Kingdom	DAGHZW000000000.1	SRR17304286	GCA_022138065.1	SAMN24020778	PRJNA788733	25
44643	Homo sapiens	2014-07-20	United Kingdom	DAGIPS000000000.1	SRR17304398	GCA_022147785.1	SAMN24020389	PRJNA788733	25
42045	Homo sapiens	2014-08-04	United Kingdom	DAGHMB000000000.1	SRR17304470	GCA_022122145.1	SAMN24021044	PRJNA788733	25
60244	Homo sapiens	2014-09-29	United Kingdom	DAGHMX000000000.1	SRR17304531	GCA_022122725.1	SAMN24020279	PRJNA788733	25
HSP83	Homo sapiens	2016-11-30	Brazil	SBDN00000000.1		GCA_011038175.1	SAMN10592667	PRJNA510003	16
P34	Homo sapiens	2014-07-14	Brazil	SBDZ00000000.1		GCA_011038395.1	SAMN10592655	PRJNA510003	16
P33	Homo sapiens	2014-09-01	Brazil	SBEA00000000.1		GCA_011038455.1	SAMN10592654	PRJNA510003	16
P32	Homo sapiens	2014-09-16	Brazil	SBEB00000000.1		GCA_011038475.1	SAMN10592653	PRJNA510003	16
2018HL-00246	Homo sapiens	2018	USA	ABEZOP000000000.1	SRR13130551	GCA_022035725.1	SAMN16895790	PRJNA288601	392
400793-11	Homo sapiens	2011	Switzerland	VNON00000000.1		GCA_020120335.1	SAMN12212147	PRJNA543274	902
400161-2-16	Homo sapiens	2016	Switzerland	VNOG00000000.1		GCA_020120555.1	SAMN12212140	PRJNA543274	902
trace238	Homo sapiens	2010-07-31	United Kingdom	DAGLJT000000000.1	SRR10992006	GCA_022192095.1	SAMN12774119	PRJNA564424	48
50650	Homo sapiens	2014-08-18	United Kingdom	DAFTVU000000000.1	SRR17308484	GCA_021806895.1	SAMN24297261	PRJNA788733	5379
ISMETTKLB177	Homo sapiens	2017	Italy	JAEQKT000000000.1		GCA_017974015.1	SAMN17160219	PRJNA687927	395
ISMETTKLB164	Homo sapiens	2017	Italy	JAEQKH000000000.1		GCA_017974275.1	SAMN17160206	PRJNA687927	395
ISMETTKLB158	Homo sapiens	2017	Italy	JAEQKB000000000.1		GCA_017974395.1	SAMN17160200	PRJNA687927	395
ISMETTKLB155	Homo sapiens	2017	Italy	JAEQJY000000000.1		GCA_017974445.1	SAMN17160197	PRJNA687927	395
ISMETTKLB147	Homo sapiens	2017	Italy	JAEQJQ000000000.1		GCA_017974575.1	SAMN17160189	PRJNA687927	395
ISMETTKLB138	Homo sapiens	2017	Italy	JAEQJH000000000.1		GCA_017974795.1	SAMN17160180	PRJNA687927	395
186616	Homo sapiens	2015-05-13	United Kingdom	DAGIXK000000000.1	SRR17302753	GCA_022152225.1	SAMN24018837	PRJNA788733	323
247230	Homo sapiens	2016-03-12	United Kingdom	DAGGSI000000000.1	SRR17304291	GCA_022109915.1	SAMN24020773	PRJNA788733	107
307	Homo sapiens	2016	Spain	CAJMWF000000000.1		GCA_905219345.1	SAMEA7853287	PRJEB42440	307
Klebsiella_pneumoniae_2020CK-00342	Homo sapiens	2020-08-14	USA	ABFBCK000000000.1	SRR12743886	GCA_022166745.1	SAMN16293992	PRJNA288601	307
ISMETTKLB68	Homo sapiens	2015	Italy	JAEQGQ000000000.1		GCA_017972055.1	SAMN17160110	PRJNA687927	307
ISMETTKLB59	Homo sapiens	2015	Italy	JAEQGH000000000.1		GCA_017972205.1	SAMN17160101	PRJNA687927	101
ISMETTKLB48	Homo sapiens	2014	Italy	JAEQFX000000000.1		GCA_017972395.1	SAMN17160090	PRJNA687927	405
ISMETTKLB49	Homo sapiens	2014	Italy	JAEQFY000000000.1		GCA_017972385.1	SAMN17160091	PRJNA687927	405
ISMETTKLB46	Homo sapiens	2014	Italy	JAEQFV000000000.1		GCA_017972445.1	SAMN17160088	PRJNA687927	323
ISMETTKLB44	Homo sapiens	2014	Italy	JAEQFT000000000.1		GCA_017972475.1	SAMN17160086	PRJNA687927	307
ISMETTKLB31	Homo sapiens	2013	Italy	JAEQFG000000000.1		GCA_017972715.1	SAMN17160073	PRJNA687927	323
ISMETTKLB24	Homo sapiens	2013	Italy	JAEQEZ000000000.1		GCA_017972895.1	SAMN17160066	PRJNA687927	307
ISMETTKLB168	Homo sapiens	2017	Italy	JAEQKL000000000.1		GCA_017974175.1	SAMN17160210	PRJNA687927	258
ISMETTKLB153	Homo sapiens	2017	Italy	JAEQJW000000000.1		GCA_017974495.1	SAMN17160195	PRJNA687927	258
ISMETTKLB151	Homo sapiens	2017	Italy	JAEQJU000000000.1		GCA_017974545.1	SAMN17160193	PRJNA687927	258
ISMETTKLB140	Homo sapiens	2017	Italy	JAEQJJ000000000.1		GCA_017974775.1	SAMN17160182	PRJNA687927	258
Klebsiella aerogenes KA6	Homo sapiens	2016-08-09	Brazil	DAGKFC000000000.1	ERR4298505	GCA_022170505.1	SAMEA7024945	PRJEB25746	NA
Klebsiella pneumoniae ARLG-4643	Homo sapiens	2017	USA	DAGJXC000000000.1	SRR12508693	GCA_022165865.1	SAMN15868904	PRJNA658369	461
Klebsiella pneumoniae ARLG-4492	Homo sapiens	2017	USA	DAGJBW000000000.1	SRR12509576	GCA_022154585.1	SAMN15868613	PRJNA658369	258
CAVp186	Homo sapiens	2013-12-01	USA	DAGIHC000000000.1	SRR7160710	GCA_022142245.1	SAMN09205480	PRJNA411762	3881
CRK0135	Homo sapiens	2013	USA	MPXC00000000.4		GCA_001902865.4	SAMN05956119	PRJNA339843	307
1770_ST258	Homo sapiens	2010	USA	DAGSFJ000000000.1	SRR1166968	GCA_022300435.1	SAMN02631021	PRJNA237670	258
42339	Homo sapiens	2013	USA	NDEM00000000.1		GCA_002182145.1	SAMN06218107	PRJNA479772	299
EuSCAPE_IT396	Homo sapiens	2013	Italy	UKXA00000000.1		GCA_900515615.1	SAMEA3538830	PRJEB10018	307
BWHC10	Homo sapiens	2014-10-02	USA	ABFCZY000000000.1	SRR2033787	GCA_022316885.1	SAMN03657222	PRJNA278886	258
ICR003009	Homo sapiens	2017	France	SEJJ00000000.1		GCA_004145875.1	SAMN10847455	PRJNA517917	307
182000	Homo sapiens	2018	France	VUCG00000000.1		GCA_008374675.1	SAMN12676072	PRJNA563544	307
Kpngiani7132634	Homo sapiens	2016	Italy	CACSCJ000000000.1		GCA_902704265.1	SAMEA104414978	PRJEB22890	307
Kpngiani7132636	Homo sapiens	2016	Italy	CACSDF000000000.1		GCA_902704575.1	SAMEA104414980	PRJEB22890	307
Kpngiani7132586	Homo sapiens	2016	Italy	CACSCA000000000.1		GCA_902704005.1	SAMEA104414930	PRJEB22890	307
Kpngiani7132614	Homo sapiens	2016	Italy	CACSCH000000000.1		GCA_902704315.1	SAMEA104414970	PRJEB22890	307
NRZ-33707	Homo sapiens	2017	Germany	JAFHNG000000000.1		GCA_018439605.1	SAMN17371812	PRJNA692829	273
20737	Homo sapiens	2014-04-15	United Kingdom	DAFTWN000000000.1	SRR17308444	GCA_021807605.1	SAMN24297384	PRJNA788733	915
27B	Homo sapiens	2019-12-03	Italy	JACGAC000000000.1		GCA_022341525.1	SAMN15649133	PRJNA648909	307
EuSCAPE_IT030	Homo sapiens	2013	Italy	CABFYE000000000.1		GCA_902156325.1	SAMEA3538591	PRJEB33308	512
KPN582	Homo sapiens	2012-12-28	USA	DAGFQZ000000000.1	SRR5385445	GCA_022089455.1	SAMN06437538	PRJNA376414	258
2019HL-00835	Homo sapiens	2019	USA	ABEZKE000000000.1	SRR13182945	GCA_022033415.1	SAMN16982325	PRJNA288601	1963
22194	Homo sapiens	2014-03-24	United Kingdom	DAFTQC000000000.1	SRR17308784	GCA_021788855.1	SAMN24297413	PRJNA788733	35
171130	Homo sapiens	2015-09-16	United Kingdom	DAGJEO000000000.1	SRR17302718	GCA_022155965.1	SAMN24019513	PRJNA788733	2791
236206	Homo sapiens	2016-03-06	United Kingdom	DAGIOJ000000000.1	SRR17302761	GCA_022147065.1	SAMN24019244	PRJNA788733	252
73181	Homo sapiens	2014-11-19	United Kingdom	DAGHPM000000000.1	SRR17304037	GCA_022124385.1	SAMN24020894	PRJNA788733	NA
89965	Homo sapiens	2015-01-26	United Kingdom	DAGGTC000000000.1	SRR17304339	GCA_022110315.1	SAMN24020529	PRJNA788733	37
118932	Homo sapiens	2015-05-07	United Kingdom	DAGHTQ000000000.1	SRR17304438	GCA_022126645.1	SAMN24020987	PRJNA788733	1695
KPN1716	Homo sapiens	2014-10-05	USA	DAGFBU000000000.1	SRR5386032	GCA_022081735.1	SAMN06438659	PRJNA376414	307
KPN2151	Homo sapiens	2015-04-25	USA	DAGDWE000000000.1	SRR5387173	GCA_022063145.1	SAMN06438996	PRJNA376414	307
UCI113	Homo sapiens	2015	USA	NGTX00000000.1		GCA_002152755.1	SAMN04521863	PRJNA271899	258
CRE604	Homo sapiens	2017-05-04	USA	JABKMU000000000.1		GCA_014834255.1	SAMN14967614	PRJNA633565	258
trace543	Homo sapiens	2013-10-17	United Kingdom	DAGLQW000000000.1	SRR10991787	GCA_022195745.1	SAMN12774469	PRJNA564424	12
158856	Homo sapiens	2014-09-19	United Kingdom	DAGINR000000000.1	SRR17303856	GCA_022146865.1	SAMN24021122	PRJNA788733	12
115252	Homo sapiens	2015-04-29	United Kingdom	DAGGNX000000000.1	SRR17303943	GCA_022106815.1	SAMN24020257	PRJNA788733	12
KPNIH30		2013	USA			GCA_000784985.1	SAMN02820977	PRJNA251378	258
199903	Homo sapiens	2015-12-03	United Kingdom	DAGGRU000000000.1	SRR17302775	GCA_022109655.1	SAMN24019231	PRJNA788733	34
EuSCAPE_IT140	Homo sapiens	2014	Italy	UKUR00000000.1		GCA_900515025.1	SAMEA3515169	PRJEB10018	512
NRZ-24797	Homo sapiens	2016	Germany	JAFHML000000000.1		GCA_018440025.1	SAMN17371791	PRJNA692829	512
NRZ-24454	Homo sapiens	2016	Germany	JAFHMJ000000000.1		GCA_018440065.1	SAMN17371789	PRJNA692829	512
95287	Homo sapiens	2015-02-18	United Kingdom	DAGIKM000000000.1	SRR17302767	GCA_022144965.1	SAMN24019238	PRJNA788733	34
187H6	Homo sapiens	2018	France	VUBX00000000.1		GCA_008374515.1	SAMN12676082	PRJNA563544	13
176G10	Homo sapiens	2018	France	VUCQ00000000.1		GCA_008374895.1	SAMN12676062	PRJNA563544	13
UCI117	Homo sapiens	2015	USA	NGUB00000000.2		GCA_002153315.2	SAMN04521867	PRJNA271899	258
20871	Homo sapiens	2014-04-29	United Kingdom	DAFTQB000000000.1	SRR17308790	GCA_021788695.1	SAMN24297407	PRJNA788733	661
P20	Homo sapiens	2015-08-14	Brazil	SBEE00000000.1		GCA_011038515.1	SAMN10592650	PRJNA510003	16
CRK0130	Homo sapiens	2013	USA	MPWB00000000.4		GCA_001902835.4	SAMN05956124	PRJNA339843	258
CRE1097	Homo sapiens	2018-06-01	Malaysia	VACA00000000.1		GCA_018107955.1	SAMN11579557	PRJNA541194	258
144636	Homo sapiens	2015-07-17	United Kingdom	DAGHZM000000000.1	SRR17303680	GCA_022137395.1	SAMN24020285	PRJNA788733	258
trace292	Homo sapiens	2011-07-04	United Kingdom	DAGLUR000000000.1	SRR10991675	GCA_022197705.1	SAMN12774357	PRJNA564424	54
trace572	Homo sapiens	2014-01-20	United Kingdom	DAGLMH000000000.1	SRR10991927	GCA_022193365.1	SAMN12774568	PRJNA564424	54
trace537	Homo sapiens	2011-07-07	United Kingdom	DAGLKI000000000.1	SRR10991988	GCA_022192365.1	SAMN12774101	PRJNA564424	54
trace549	Homo sapiens	2010-08-24	United Kingdom	DAGLFF000000000.1	SRR10992137	GCA_022189605.1	SAMN12774250	PRJNA564424	54
trace19	Homo sapiens	2011-12-05	United Kingdom	DAGLDZ000000000.1	SRR10992183	GCA_022189005.1	SAMN12774296	PRJNA564424	54
trace467	Homo sapiens	2010-08-18	United Kingdom	DAGLDQ000000000.1	SRR10992198	GCA_022188765.1	SAMN12774311	PRJNA564424	54
44827	Homo sapiens	2013	USA	NDCL00000000.1		GCA_002181745.1	SAMN06218122	PRJNA479772	258
Kpngiani7132507	Homo sapiens	2016	Italy	CACSDE000000000.1		GCA_902704565.1	SAMEA104414851	PRJEB22890	512
KPN262	Homo sapiens	2012-04-05	USA	DAGERL000000000.1	SRR5386341	GCA_022075815.1	SAMN06437264	PRJNA376414	16
trace363	Homo sapiens	2011-12-10	United Kingdom	DAGLHH000000000.1	SRR10992082	GCA_022190785.1	SAMN12774195	PRJNA564424	1303
67740	Homo sapiens	2014-10-15	United Kingdom	DAFTUS000000000.1	SRR17308508	GCA_021803415.1	SAMN24297154	PRJNA788733	943
NU-CRE083	Homo sapiens	2012-04-01	USA	JAEVDL000000000.1		GCA_016796135.1	SAMN17600154	PRJNA395086	15
ME160116	Homo sapiens	2016	Ireland	DAGOFQ000000000.1	ERR1811837	GCA_022236665.1	SAMEA56280418	PRJEB19229	26
ME160237	Homo sapiens	2016	Ireland	DAGOEM000000000.1	ERR1830482	GCA_022235905.1	SAMEA88382668	PRJEB19229	26
1711088	Homo sapiens	2016	Greece	WULT00000000.1		GCA_009826555.1	SAMN13675306	PRJNA597427	258
CRK0101	Homo sapiens	2013	USA	NFBO00000000.2		GCA_002185135.2	SAMN06812573	PRJNA339843	258
CRE530	Homo sapiens	2018-01-16	USA	JABKNV000000000.1		GCA_014834805.1	SAMN14967587	PRJNA633565	258
Kpngiani7132633	Homo sapiens	2016	Italy	CACSCU000000000.1		GCA_902704295.1	SAMEA104414977	PRJEB22890	3500
Kpngiani7132635	Homo sapiens	2016	Italy	CACSDB000000000.1		GCA_902704465.1	SAMEA104414979	PRJEB22890	17
CRE127	Homo sapiens	2018-05-03	USA	JABKQP000000000.1		GCA_014838135.1	SAMN14967515	PRJNA633565	11
CRK0042	Homo sapiens	2013	USA	NFAO00000000.2		GCA_002185565.2	SAMN06812632	PRJNA339843	258
CRK0131	Homo sapiens	2013	USA	MPWA00000000.4		GCA_001902875.4	SAMN05956123	PRJNA339843	258
CRK0260	Homo sapiens	2013	USA	PUZZ00000000.2		GCA_002969875.2	SAMN08579651	PRJNA433394	258
CRK0258	Homo sapiens	2013	USA	PUZX00000000.2		GCA_002970745.2	SAMN08579653	PRJNA433394	258
Survcare273	Homo sapiens	2019	Germany	JAFIAP000000000.1		GCA_018441045.1	SAMN17372161	PRJNA692829	3345
KP0265	Homo sapiens	2013-03-19	USA	VXJF00000000.1		GCA_008704105.1	SAMN12392863	PRJNA557275	17
EA46506	Homo sapiens	2018-09-11	Czech Republic			GCA_016939495.1	SAMN16933261	PRJNA700516	NA
ISMETTKLB150	Homo sapiens	2017	Italy	JAEQJT000000000.1		GCA_017974535.1	SAMN17160192	PRJNA687927	147
Klebsiella pneumoniae ARLG-7735	Homo sapiens	2018	USA	DAGAMJ000000000.1	SRR14449338	GCA_021970495.1	SAMN19016623	PRJNA658369	258
WW-14A		2018	Argentina			GCA_019428485.1	SAMN18388146	PRJNA715927	2787
2018-357959-002-01	Homo sapiens	2018-11-01	Italy	DAFVOT000000000.1	ERR6130635	GCA_021877735.1	SAMEA8918808	PRJEB43940	449
trace320	Homo sapiens	2010-01-18	United Kingdom	DAGLQJ000000000.1	SRR10991802	GCA_022195545.1	SAMN12774484	PRJNA564424	14
trace130	Homo sapiens	2011-12-13	United Kingdom	DAGLPN000000000.1	SRR10991831	GCA_022195065.1	SAMN12774513	PRJNA564424	313
trace257	Homo sapiens	2012-01-26	United Kingdom	DAGLPJ000000000.1	SRR10991835	GCA_022194985.1	SAMN12774517	PRJNA564424	1862
trace271	Homo sapiens	2012-09-24	United Kingdom	DAGLPG000000000.1	SRR10991838	GCA_022194965.1	SAMN12774520	PRJNA564424	507
trace476	Homo sapiens	2013-07-19	United Kingdom	DAGLOT000000000.1	SRR10991853	GCA_022194665.1	SAMN12774535	PRJNA564424	678
trace563	Homo sapiens	2011-02-03	United Kingdom	DAGLOB000000000.1	SRR10991872	GCA_022194265.1	SAMN12774009	PRJNA564424	292
trace284	Homo sapiens	2010-10-20	United Kingdom	DAGLNV000000000.1	SRR10991879	GCA_022194165.1	SAMN12774016	PRJNA564424	556
trace375	Homo sapiens	2013-05-14	United Kingdom	DAGLKX000000000.1	SRR10991968	GCA_022192665.1	SAMN12774081	PRJNA564424	2211
trace237	Homo sapiens	2010-10-22	United Kingdom	DAGLFY000000000.1	SRR10992126	GCA_022190025.1	SAMN12774239	PRJNA564424	198
C2-146-1	Homo sapiens	2015-07-08	Colombia	SWHI00000000.1		GCA_013169725.1	SAMN07291410	PRJNA391501	17
Klebsiella aerogenes KA39	Homo sapiens	2016-08-09	Brazil	DAGKET000000000.1	ERR4298511	GCA_022170325.1	SAMEA7024951	PRJEB25746	NA
Klebsiella aerogenes KA46	Homo sapiens	2016-08-09	Brazil	DAGKER000000000.1	ERR4298513	GCA_022170245.1	SAMEA7024953	PRJEB25746	NA
KP15812	Homo sapiens	2014-09-29	Germany	VKNF00000000.1		GCA_014856185.1	SAMN12220028	PRJNA552260	26
EnA12869	Homo sapiens	2014-04-29	Germany	VKNV00000000.1		GCA_014856495.1	SAMN12220012	PRJNA552260	NA
Klebsiella pneumoniae ARLG-4667	Homo sapiens	2016	USA	DAGJAG000000000.1	SRR12509057	GCA_022153725.1	SAMN15869126	PRJNA658369	664
Klebsiella pneumoniae ARLG-3412	Homo sapiens	2016	USA	DAGIWN000000000.1	SRR12509200	GCA_022151745.1	SAMN15868813	PRJNA658369	258
Klebsiella pneumoniae ARLG-3408	Homo sapiens	2016	USA	DAGIWM000000000.1	SRR12509202	GCA_022151765.1	SAMN15868811	PRJNA658369	258
Klebsiella pneumoniae ARLG-4888	Homo sapiens	2016	USA	DAGISY000000000.1	SRR12509288	GCA_022149765.1	SAMN15869119	PRJNA658369	258
KPN1121	Homo sapiens	2013-12-10	USA	DAGFLB000000000.1	SRR5385720	GCA_022086815.1	SAMN06437985	PRJNA376414	37
KPN815	Homo sapiens	2013-06-05	USA	DAGEME000000000.1	SRR5386510	GCA_022072845.1	SAMN06437720	PRJNA376414	1114
2018HL-00109	Homo sapiens	2018	USA	ABEZXN000000000.1	SRR13087630	GCA_022040615.1	SAMN16823515	PRJNA288601	258
NEF145	Homo sapiens	2017	Italy	WODW00000000.1		GCA_015626915.1	SAMN13195775	PRJNA587603	554
99021	Homo sapiens	2015-03-13	United Kingdom	DAGGMI000000000.1	SRR17301923	GCA_022105355.1	SAMN24019350	PRJNA788733	240
103235	Homo sapiens	2015-03-24	United Kingdom	DAGHAV000000000.1	SRR17303817	GCA_022115575.1	SAMN24021215	PRJNA788733	240
KPNIH33		2013	USA			GCA_000775375.1	SAMN02720898	PRJNA243858	258
35007		2012	USA	JZZY00000000.1		GCA_000956895.1	SAMN03283614	PRJNA259658	NA
35005		2012	USA	LAAA00000000.1		GCA_000957715.1	SAMN03283616	PRJNA259658	NA
35006		2012	USA	JZZZ00000000.1		GCA_000957725.1	SAMN03283613	PRJNA259658	NA
K57-33	Homo sapiens	2009	Norway	LNGX00000000.1		GCA_001462705.1	SAMN04158280	PRJNA295003	461
SMART_773	Homo sapiens	2012	Brazil	LPPE00000000.1		GCA_001472725.1	SAMN04252930	PRJNA259658	NA
CRK0144	Homo sapiens	2013	USA	MPWT00000000.4		GCA_001903365.4	SAMN05956110	PRJNA339843	258
97_58	Homo sapiens	1997	USA	MPJA00000000.1		GCA_001945475.1	SAMN06014567	PRJNA353361	111
44810	Homo sapiens	2013	USA	NDDL00000000.1		GCA_002181265.1	SAMN06218084	PRJNA479772	258
CRK0013	Homo sapiens	2014	USA	NFAB00000000.2		GCA_002185465.2	SAMN06812661	PRJNA339843	258
B17	Homo sapiens	2010	Brazil	NTHV00000000.1		GCA_002300775.1	SAMN07573055	PRJNA400774	443
CRK0354	Homo sapiens	2012	USA	PTFP00000000.2		GCA_002935265.2	SAMN08513453	PRJNA433394	34
CRK0304	Homo sapiens	2014	USA	PTHJ00000000.2		GCA_002935875.2	SAMN08513503	PRJNA433394	37
CRK0348	Homo sapiens	2012	USA	PTFJ00000000.2		GCA_002936345.2	SAMN08513459	PRJNA433394	17
CRK0347	Homo sapiens	2012	USA	PTFI00000000.2		GCA_002936335.2	SAMN08513460	PRJNA433394	20
CRK0373	Homo sapiens	2013	USA	PTGJ00000000.2		GCA_002936475.2	SAMN08513434	PRJNA433394	37
CRK0282	Homo sapiens	2014	USA	PVAO00000000.2		GCA_002970135.2	SAMN08579629	PRJNA433394	258
DG6106	Homo sapiens	2016-04-01	Italy	PQUL00000000.1		GCA_003227595.1	SAMN08399039	PRJNA431724	29
KPN3263	Homo sapiens	2017-01-12	USA	DAGRFE000000000.1	SRR5973379	GCA_022284085.1	SAMN07525483	PRJNA396774	307
258	Homo sapiens	2014	USA	DAGQHR000000000.1	SRR6844983	GCA_022271455.1	SAMN08720217	PRJNA438531	258
195G3	Homo sapiens	2018	France	VUBJ00000000.1		GCA_008374245.1	SAMN12676096	PRJNA563544	147
169F10	Homo sapiens	2018	France	VUCZ00000000.1		GCA_008375035.1	SAMN12676053	PRJNA563544	307
CRK0215	Homo sapiens	2013	USA	PUYS00000000.2		GCA_002969535.2	SAMN08579696	PRJNA433394	258
CRK0216	Homo sapiens	2013	USA	PUYT00000000.2		GCA_002969675.2	SAMN08579695	PRJNA433394	258
CRK0037	Homo sapiens	2015	USA	NEZE00000000.2		GCA_002184715.2	SAMN06812637	PRJNA339843	258
CRK0194	Homo sapiens	2012	USA	PUYC00000000.2		GCA_002969315.2	SAMN08579717	PRJNA433394	258
CRK0202	Homo sapiens	2012	USA	PUYJ00000000.2		GCA_002969405.2	SAMN08579709	PRJNA433394	258
CRK0201	Homo sapiens	2012	USA	PUYI00000000.2		GCA_002969515.2	SAMN08579710	PRJNA433394	258
CRK0222	Homo sapiens	2013	USA	PUYZ00000000.2		GCA_002969695.2	SAMN08579689	PRJNA433394	258
CRK0256	Homo sapiens	2012	USA	PUZV00000000.2		GCA_002970735.2	SAMN08579655	PRJNA433394	258
KPN843	Homo sapiens	2013-09-17	USA	DAGENB000000000.1	SRR5386485	GCA_022073485.1	SAMN06437745	PRJNA376414	307
trace81	Homo sapiens	2011-06-20	United Kingdom	DAGLHD000000000.1	SRR10992090	GCA_022190675.1	SAMN12774203	PRJNA564424	253
trace577	Homo sapiens	2011-06-18	United Kingdom	DAGLDH000000000.1	SRR10992205	GCA_022188625.1	SAMN12774318	PRJNA564424	253
CRK0210	Homo sapiens	2012	USA	PUYP00000000.2		GCA_002969595.2	SAMN08579701	PRJNA433394	258
CRK0114	Homo sapiens	2015	USA	MPYS00000000.4		GCA_001904015.4	SAMN05956140	PRJNA339843	76
O35	Homo sapiens	2014-06-23	Spain	DAGKDQ000000000.1	SRR11585088	GCA_022169405.1	SAMN14640312	PRJNA626430	34
DG6684	Homo sapiens	2016-05-01	Italy	PQUF00000000.1		GCA_003227285.1	SAMN08399047	PRJNA431724	512
KPC 28	Homo sapiens	2011	Israel	NELE00000000.1		GCA_003245045.1	SAMN05521010	PRJNA338017	258
PAC4_180130	Homo sapiens	2018-01-05	Spain	JAHVVE000000000.1		GCA_019430715.1	SAMN20157766	PRJNA745268	512
PAC4_180644	Homo sapiens	2018-01-30	Spain	JAHVVF000000000.1		GCA_019430705.1	SAMN20157767	PRJNA745268	512
PAC3_181110	Homo sapiens	2018-02-21	Spain	JAHVVD000000000.1		GCA_019430725.1	SAMN20157765	PRJNA745268	512
PAC3_175871	Homo sapiens	2017-12-18	Spain	JAHVVC000000000.1		GCA_019430765.1	SAMN20157764	PRJNA745268	512
PAC3_175691	Homo sapiens	2017-12-06	Spain	JAHVVB000000000.1		GCA_019430785.1	SAMN20157763	PRJNA745268	512
	Homo sapiens	2021-09-04	Italy			GCA_021484985.1	SAMN24648678	PRJNA794363	512
	Homo sapiens	2021-07-01	Italy			GCA_021485005.1	SAMN24648677	PRJNA794363	512
M057110	Homo sapiens	2013-07-05	Netherlands	JTFR00000000.1		GCA_002900015.1	SAMN03178221	PRJNA252925	258
EuSCAPE_GR049	Homo sapiens	2014	Greece	UIUB00000000.1		GCA_900501245.1	SAMEA3649668	PRJEB10018	258
1711091	Homo sapiens	2015	Greece	WULQ00000000.1		GCA_009826245.1	SAMN13675309	PRJNA597427	258
EuSCAPE_GR049	Homo sapiens	2014	Greece	CABGAX000000000.1		GCA_902156975.1	SAMEA3649668	PRJEB33308	258
AUSMDU00012532	Homo sapiens	2018	Australia	DAFYBR000000000.1	SRR15097940	GCA_021934615.1	SAMN20033447	PRJNA529744	258
UR13304	Homo sapiens	2010-11-23	Germany	JAHSXB000000000.1		GCA_019452355.1	SAMN19951957	PRJNA742413	258
strain 5	Homo sapiens	2014-07-08	Singapore	DAGPXG000000000.1	SRR4302254	GCA_022265475.1	SAMN05770787	PRJNA342893	11
US-NY-2005a	Homo sapiens	2005	USA	DAGSGL000000000.1	SRR1561339	GCA_022301055.1	SAMN02927849	PRJNA252957	258
Klebsiella pneumoniae ARLG-7839	Homo sapiens	2017	USA	DAFZPC000000000.1	SRR14449973	GCA_021957865.1	SAMN19016656	PRJNA658369	258
NKP28	Homo sapiens	2012	United Kingdom	JADWZS000000000.1		GCA_015831525.1	SAMN16966884	PRJNA680903	43
121415	Homo sapiens	2015-05-15	United Kingdom	DAFTSW000000000.1	SRR17308637	GCA_021797245.1	SAMN24297228	PRJNA788733	11
MS138	Homo sapiens	2019-02-20	Kenya	DAGSLK000000000.1	SRR17931120	GCA_022303595.1	SAMN25722348	PRJNA804332	413
EuSCAPE_GR094	Homo sapiens	2014	Greece	UIZA00000000.1		GCA_900502635.1	SAMEA3649713	PRJEB10018	11
NMI2201_18	Homo sapiens	2018	Poland	JABFYX000000000.1		GCA_013133855.1	SAMN14314624	PRJNA610720	11
NMI8692_17	Homo sapiens	2017	Poland	JABFZD000000000.1		GCA_013134155.1	SAMN14314618	PRJNA610720	11
NMI4819_17	Homo sapiens	2017	Poland	JABFZF000000000.1		GCA_013134175.1	SAMN14314616	PRJNA610720	11
NMI3172_17	Homo sapiens	2017	Poland	JABFZJ000000000.1		GCA_013134205.1	SAMN14314612	PRJNA610720	11
NMI759_17	Homo sapiens	2017	Poland	JABFZP000000000.1		GCA_013134315.1	SAMN14314606	PRJNA610720	11
NMI2612_17	Homo sapiens	2017	Poland	JABFZM000000000.1		GCA_013134355.1	SAMN14314609	PRJNA610720	11
NMI1122_17	Homo sapiens	2017	Poland	JABFZN000000000.1		GCA_013134475.1	SAMN14314608	PRJNA610720	11
NMI2044_15	Homo sapiens	2015	Poland	JABGAW000000000.1		GCA_013135225.1	SAMN14314573	PRJNA610720	11
PBIO1962		2019-09-05	Germany	DAGCLH000000000.1	ERR4422522	GCA_022025895.1	SAMEA7130185	PRJEB37933	11
PBIO1998		2019-07-05	Germany	DAGCKN000000000.1	ERR4424750	GCA_022025495.1	SAMEA7130221	PRJEB37933	11
C629	Homo sapiens	2017-04-22	Thailand	DAGBGK000000000.1	DRR150652	GCA_021982055.1	SAMD00138107	PRJDB5929	16
2021DK-00040	Homo sapiens	2021	USA	ABEYSH000000000.1	SRR14319596	GCA_021973835.1	SAMN18823013	PRJNA288601	54
KPCTRPRTH04	Homo sapiens	2017-04-17	Thailand	NPZE00000000.1		GCA_002246035.1	SAMN07450620	PRJNA389557	16
SIKP078	Homo sapiens	2017-10-18	Thailand	STAK00000000.1		GCA_004830375.1	SAMN11399420	PRJNA532291	16
SIKP082	Homo sapiens	2017-11-14	Thailand	STAO00000000.1		GCA_004830495.1	SAMN11399416	PRJNA532291	16
SIKP013	Homo sapiens	2017-09-27	Thailand	SSYW00000000.1		GCA_004830755.1	SAMN11399367	PRJNA532291	16
SIKP080	Homo sapiens	2017-11-02	Thailand	STAM00000000.1		GCA_004831455.1	SAMN11399418	PRJNA532291	16
SIKP079	Homo sapiens	2017-10-25	Thailand	STAL00000000.1		GCA_004831635.1	SAMN11399419	PRJNA532291	16
SIKP077	Homo sapiens	2017-09-27	Thailand	STAJ00000000.1		GCA_004831655.1	SAMN11399421	PRJNA532291	16
SIKP081	Homo sapiens	2017-11-10	Thailand	STAN00000000.1		GCA_004831855.1	SAMN11399417	PRJNA532291	16
SIKP145	Homo sapiens	2017-11-24	Thailand	STCN00000000.1		GCA_004832955.1	SAMN11399472	PRJNA532291	16
SIKP083	Homo sapiens	2017-11-23	Thailand	SWMK00000000.1		GCA_005146005.1	SAMN11399415	PRJNA532291	16
20860	Homo sapiens	2014-03-30	United Kingdom	DAFTPS000000000.1	SRR17308798	GCA_021788535.1	SAMN24297400	PRJNA788733	111
BD-14	Homo sapiens	2018	Switzerland	JAIUAX000000000.1		GCA_021136695.1	SAMN21016509	PRJNA758223	152
7011.62	Homo sapiens	2018	Switzerland	JAIUBC000000000.1		GCA_021136775.1	SAMN21016533	PRJNA758223	152
BD-14	Homo sapiens	2018	Switzerland			GCA_021137615.1	SAMN21016509	PRJNA759850	152
7011.62	Homo sapiens	2018	Switzerland			GCA_021137655.1	SAMN21016533	PRJNA759850	152
BC-BR1493-1	Homo sapiens	2016	Bangladesh	JAJACB000000000.1		GCA_021503675.1	SAMN21922839	PRJNA767644	11
Klebsiella_pneumoniae_2021CK-01195	Homo sapiens	2021-07-14	USA	ABEYIN000000000.1	SRR15377048	GCA_021907495.1	SAMN20674992	PRJNA288601	133
Klebsiella_pneumoniae_2021CK-01467	Homo sapiens	2021-09-20	USA	ABEYEC000000000.1	SRR16520640	GCA_021902835.1	SAMN22334951	PRJNA288601	133
Klebsiella_pneumoniae_2021CK-01606	Homo sapiens	2021-10-19	USA	ABEYDB000000000.1	SRR16820290	GCA_021898595.1	SAMN22933823	PRJNA288601	133
Klebsiella_pneumoniae_2021CK-01815	Homo sapiens	2021-12-07	USA	ABEXIN000000000.1	SRR17383790	GCA_021842955.1	SAMN24523856	PRJNA288601	133
Survcare149	Homo sapiens	2018	Germany	JAFHWW000000000.1		GCA_018441945.1	SAMN17372062	PRJNA692829	11
EuSCAPE_IE008	Homo sapiens	2013	Ireland	CABFWP000000000.1		GCA_902155985.1	SAMEA3727558	PRJEB33308	323
KPM_76	Homo sapiens	2019-01-13	Lebanon	JAAJRH000000000.1		GCA_011030125.1	SAMN14120194	PRJNA607022	147
GCKp42	Homo sapiens	2018-12-29	Bangladesh	JACSFC000000000.1		GCA_016761845.1	SAMN15898432	PRJNA659108	48
AUSMDU00038073	Homo sapiens	2019	Australia	DAFXXV000000000.1	SRR15098053	GCA_021932595.1	SAMN20033614	PRJNA529744	11
Isolate #41	Homo sapiens	2017-05-01	Viet Nam	DAFWIT000000000.1	SRR13246662	GCA_021905795.1	SAMN15355677	PRJNA641536	268
MMGN122	Homo sapiens	2019-07-19	Pakistan	JAJNQG000000000.1		GCA_021083505.1	SAMN23428198	PRJNA783334	231
NMI3846_13	Homo sapiens	2013	Poland	JABGBG000000000.1		GCA_013134525.1	SAMN14314563	PRJNA610720	11
NMI1361_16	Homo sapiens	2016	Poland	JABGAI000000000.1		GCA_013134945.1	SAMN14314587	PRJNA610720	11
NMI1182_16	Homo sapiens	2016	Poland	JABGAL000000000.1		GCA_013135035.1	SAMN14314584	PRJNA610720	11
NMI175_16	Homo sapiens	2016	Poland	JABGAO000000000.1		GCA_013135045.1	SAMN14314581	PRJNA610720	11
NMI2887_15	Homo sapiens	2015	Poland	JABGAU000000000.1		GCA_013135115.1	SAMN14314575	PRJNA610720	11
NMI5085_15	Homo sapiens	2015	Poland	JABGAP000000000.1		GCA_013135125.1	SAMN14314580	PRJNA610720	11
NMI1982_15	Homo sapiens	2015	Poland	JABGAX000000000.1		GCA_013135215.1	SAMN14314572	PRJNA610720	11
NMI2653_15	Homo sapiens	2015	Poland	JABGAV000000000.1		GCA_013135255.1	SAMN14314574	PRJNA610720	11
ET21	Homo sapiens	2019-03-01	Lebanon	JABTCE000000000.1		GCA_013280475.1	SAMN14984450	PRJNA634137	987
CFSAN059635	Homo sapiens	2015	Pakistan	JACYPG000000000.1		GCA_014840415.1	SAMN10086740	PRJNA308116	39
CFSAN059628	Homo sapiens	2015	Pakistan	JACYPM000000000.1		GCA_014840575.1	SAMN10086689	PRJNA308116	11
	Homo sapiens	2015-05-20	Qatar	DAGDKB000000000.1	SRR12569942	GCA_022056085.1	SAMN15813730	PRJNA656934	17
10UC170014266	Homo sapiens	2017-03-16	Qatar	DAGDIW000000000.1	SRR12570013	GCA_022055505.1	SAMN15813810	PRJNA656934	11
JT4	Homo sapiens	2013-07-15	Singapore	JAPZ00000000.1		GCA_000809125.1	SAMN03273576	PRJNA234337	1724
CDPH5262	Homo sapiens	2014-06-01	USA	LAFU00000000.1		GCA_000958965.1	SAMN02996355	PRJNA278893	147
CDPH3823	Homo sapiens	2014-06-01	USA	LAFW00000000.1		GCA_000958945.1	SAMN02996354	PRJNA278892	147
AUH-KIMP209	Homo sapiens	2013-07-20	Lebanon	NICL00000000.1		GCA_002775175.1	SAMN07175066	PRJNA388321	147
KL11	Homo sapiens	2017-03-01	Italy	REGY00000000.1		GCA_003693405.1	SAMN10267038	PRJNA497837	16
SIKP047	Homo sapiens	2018-06-26	Thailand	SSYN00000000.1		GCA_004830305.1	SAMN11399371	PRJNA532291	16
SIKP019	Homo sapiens	2017-12-22	Thailand	SSYY00000000.1		GCA_004831005.1	SAMN11399360	PRJNA532291	16
SIKP027	Homo sapiens	2018-04-02	Thailand	SSZE00000000.1		GCA_004831405.1	SAMN11399351	PRJNA532291	16
SIKP063	Homo sapiens	2018-07-19	Thailand	STBN00000000.1		GCA_004832105.1	SAMN11399386	PRJNA532291	16
SIKP059	Homo sapiens	2018-06-28	Thailand	STBJ00000000.1		GCA_004832145.1	SAMN11399390	PRJNA532291	16
SIKP149	Homo sapiens	2018-06-06	Thailand	STCQ00000000.1		GCA_004832595.1	SAMN11399469	PRJNA532291	16
KP217	Homo sapiens	2016-04-19	Thailand	DAGBZU000000000.1	DRR122279	GCA_022006855.1	SAMD00111813	PRJDB5929	16
C413	Homo sapiens	2016-11-24	Thailand	DAGBLJ000000000.1	DRR150527	GCA_021984655.1	SAMD00137982	PRJDB5929	16
KP280	Homo sapiens	2016-08-10	Thailand	DAGBJO000000000.1	DRR150986	GCA_021983655.1	SAMD00138547	PRJDB5929	16
P12	Homo sapiens	2014-07-16	China	VWRE00000000.1		GCA_008630305.1	SAMN12714257	PRJNA564463	4298
MyNCGM533	Homo sapiens	2017	Myanmar	DAGMOH000000000.1	DRR198055	GCA_022208205.1	SAMD00193216	PRJDB8975	4029
MyNCGM534	Homo sapiens	2017	Myanmar	DAGMOD000000000.1	DRR198056	GCA_022208185.1	SAMD00193217	PRJDB8975	4029
sam_NRZ-43824		2018	Germany	DAGKZH000000000.1	ERR3771744	GCA_022186285.1	SAMEA6427920	PRJEB35890	147
4300STDY6470432	Homo sapiens	2016	Thailand	UFFA00000000.1		GCA_900493955.1	SAMEA4364613	PRJEB19226	15
sam_H152600654		2015	United Kingdom	DAGKZV000000000.1	ERR3771719	GCA_022186505.1	SAMEA6427884	PRJEB35890	29
sam_H152700664		2015	United Kingdom	DAGKZU000000000.1	ERR3771720	GCA_022186525.1	SAMEA6427885	PRJEB35890	29
2022GN-00002	Homo sapiens	2022	USA	ABEXAR000000000.1	SRR17785571	GCA_021773455.1	SAMN25335189	PRJNA288601	70
73940	Homo sapiens	2014-08-22	United Kingdom	DAGGBI000000000.1	SRR17302693	GCA_022099615.1	SAMN24019535	PRJNA788733	247
19391	Homo sapiens	2011	Hungary	JAJTNR000000000.1		GCA_021311215.1	SAMN24291970	PRJNA791521	15
26598	Homo sapiens	2014-03-15	United Kingdom	DAFTNA000000000.1	SRR17308936	GCA_021782455.1	SAMN24297449	PRJNA788733	15
196970	Homo sapiens	2015-11-23	United Kingdom	DAGJHZ000000000.1	SRR17302561	GCA_022157745.1	SAMN24019467	PRJNA788733	15
73982	Homo sapiens	2014-09-08	United Kingdom	DAGHZB000000000.1	SRR17304083	GCA_022136965.1	SAMN24020622	PRJNA788733	15
247319	Homo sapiens	2016-03-31	United Kingdom	DAGGNP000000000.1	SRR17304103	GCA_022106695.1	SAMN24020546	PRJNA788733	15
32341	Homo sapiens	2014-02-11	United Kingdom	DAGIPY000000000.1	SRR17304125	GCA_022147985.1	SAMN24020440	PRJNA788733	15
kpneu016	Homo sapiens	2016	Switzerland	UWWA00000000.1		GCA_900607715.1	SAMEA4916056	PRJEB28660	2742
83	Homo sapiens	2013	Netherlands	CAJZQQ000000000.1		GCA_916160915.1	SAMEA7746267	PRJEB41042	1441
51135CZ	Homo sapiens	2019-06-01	Czech Republic			GCA_020695665.1	SAMN22377416	PRJNA772913	11
14	Homo sapiens	2016	Spain	CAJNJH000000000.1		GCA_905232085.1	SAMEA7962778	PRJEB42440	14
0	Homo sapiens	2018	Spain	CAJNYG000000000.1		GCA_905331345.1	SAMEA8065841	PRJEB42440	414
Kpngiani7132488	Homo sapiens	2016	Italy	CACSEB000000000.1		GCA_902704675.1	SAMEA104414832	PRJEB22890	23
CRE31	Homo sapiens	2014-12-24	USA	PXKU00000000.1		GCA_003401365.1	SAMN08623805	PRJNA436373	45
K45-67	Homo sapiens	2007	Norway	LLWB00000000.1		GCA_001483725.1	SAMN04038603	PRJNA295003	273
HUMB 14505	Homo sapiens	2015	Latvia	SOUE00000000.1		GCA_016138195.1	SAMN11081175	PRJNA525009	336
69079	Homo sapiens	2014-11-02	United Kingdom	DAGGYD000000000.1	SRR17302867	GCA_022113655.1	SAMN24019069	PRJNA788733	15
KPN3325	Homo sapiens	2017-02-18	USA	DAGRIN000000000.1	SRR5973285	GCA_022286025.1	SAMN07525524	PRJNA396774	258
HSP72	Homo sapiens	2016-10-21	Brazil	SBDR00000000.1		GCA_011038235.1	SAMN10592663	PRJNA510003	16
EuSCAPE_RO024	Homo sapiens	2014	Romania	UJHJ00000000.1		GCA_900504755.1	SAMEA3673125	PRJEB10018	147
ARGID_27767	Homo sapiens	2018	United Kingdom	CAKLOB000000000.1		GCA_922823825.1	SAMEA11351111	PRJEB48990	37
Klebsiella pneumoniae ARLG-7525	Homo sapiens	2017	USA	DAGABC000000000.1	SRR14449638	GCA_021964535.1	SAMN19016500	PRJNA658369	258
Klebsiella pneumoniae ARLG-8075	Homo sapiens	2018	USA	DAFZGU000000000.1	SRR14450265	GCA_021953365.1	SAMN19016746	PRJNA658369	15
Klebsiella pneumoniae ARLG-4452	Homo sapiens	2017	USA	DAGJHS000000000.1	SRR12508969	GCA_022157585.1	SAMN15868564	PRJNA658369	258
2019HL-00353	Homo sapiens	2019	USA	ABEZVI000000000.1	SRR13088488	GCA_022039415.1	SAMN16842790	PRJNA288601	219
Kpngiani7132490	Homo sapiens	2016	Italy	CACSED000000000.1		GCA_902704655.1	SAMEA104414834	PRJEB22890	307
MS5293	Homo sapiens	2009	Japan	DAFVKM000000000.1	DRR320012	GCA_021875075.1	SAMD00399226	PRJDB12075	37
E087	Homo sapiens	2015-12-01	Japan	DAGMMO000000000.1	DRR120571	GCA_022207385.1	SAMD00108721	PRJDB6565	37
E088	Homo sapiens	2015-12-01	Japan	DAGMMK000000000.1	DRR120572	GCA_022207325.1	SAMD00108722	PRJDB6565	37
E183	Homo sapiens	2015-12-01	Japan	DAGMMN000000000.1	DRR120587	GCA_022207265.1	SAMD00108737	PRJDB6565	37
E101	Homo sapiens	2015-12-01	Japan	DAGMMG000000000.1	DRR120573	GCA_022207105.1	SAMD00108723	PRJDB6565	37
C805R	Homo sapiens	2017-05-14	Thailand	DAGBGG000000000.1	DRR150749	GCA_021981995.1	SAMD00138204	PRJDB5929	39
xz077	Homo sapiens	2018-09-21	China	JAHQMX000000000.1		GCA_019053035.1	SAMN19797057	PRJNA739673	716
xz068	Homo sapiens	2018-09-01	China	JAHQMO000000000.1		GCA_019053415.1	SAMN19797048	PRJNA739673	716
AUSMDU00040319	Homo sapiens	2020	Australia	DAFXYM000000000.1	SRR15098036	GCA_021932975.1	SAMN20033629	PRJNA529744	3160
AUSMDU00034777	Homo sapiens	2019	Australia	DAFXXA000000000.1	SRR15098075	GCA_021932155.1	SAMN20033595	PRJNA529744	661
13E1110	Homo sapiens	2013	China	JAIQZI000000000.1		GCA_020075555.1	SAMN20984547	PRJNA757957	NA
JNKPN35	Homo sapiens	2019-04-27	China	DAFWBA000000000.1	SRR16242789	GCA_021899295.1	SAMN22136673	PRJNA769451	101
MS5285	Homo sapiens	2006	Japan	DAFVKR000000000.1	DRR320008	GCA_021875155.1	SAMD00399222	PRJDB12075	334
MS5288	Homo sapiens	2009	Japan	DAFVKP000000000.1	DRR320009	GCA_021875115.1	SAMD00399223	PRJDB12075	36
MS5716	Homo sapiens	2000	Japan	DAFVJY000000000.1	DRR320030	GCA_021874775.1	SAMD00399244	PRJDB12075	54
N454	Homo sapiens	2015	Japan	DAFVEX000000000.1	DRR320187	GCA_021871755.1	SAMD00399400	PRJDB12075	65
E328	Homo sapiens	2015-12-01	Japan	DAGMIG000000000.1	DRR192235	GCA_022205085.1	SAMD00186888	PRJDB6565	36
hkcpe11	Homo sapiens	2016-08-04	Hong Kong	DAGDDD000000000.1	SRR12517580	GCA_022049745.1	SAMN15904680	PRJNA595034	307
E188	Homo sapiens	2015-12-01	Japan	DAGQQU000000000.1	DRR164893	GCA_022276205.1	SAMD00108741	PRJDB6565	17
SMART875	Homo sapiens	2013	Philippines	DAGQBS000000000.1	DRR065632	GCA_022268235.1	SAMD00055786	PRJDB4948	20
SMART1137	Homo sapiens	2013	Japan	DAGQAJ000000000.1	DRR065644	GCA_022267175.1	SAMD00055798	PRJDB4948	14
E159	Homo sapiens	2015-12-01	Japan	DAGMME000000000.1	DRR120581	GCA_022207085.1	SAMD00108731	PRJDB6565	65
E148	Homo sapiens	2015-12-01	Japan	DAGMIN000000000.1	DRR192209	GCA_022205165.1	SAMD00186862	PRJDB6565	134
N60	Homo sapiens	2015	Japan	DAFVEV000000000.1	DRR320189	GCA_021871695.1	SAMD00399398	PRJDB12075	134
E105	Homo sapiens	2015-12-01	Japan	DAGMMS000000000.1	DRR120574	GCA_022207285.1	SAMD00108724	PRJDB6565	37
MS5265	Homo sapiens	2011	Japan	DAFVKQ000000000.1	DRR320007	GCA_021875175.1	SAMD00399221	PRJDB12075	37
C2	Homo sapiens	2007-01-17	Australia			GCA_008931565.1	SAMN12289275	PRJNA550014	1109
CCBH27755	Homo sapiens	2020-01-23	Brazil	JAECSZ000000000.1		GCA_016055435.1	SAMN16776107	PRJNA677881	307
EuSCAPE_GR032	Homo sapiens	2014	Greece	UIRX00000000.1		GCA_900500775.1	SAMEA3649650	PRJEB10018	258
EuSCAPE_UK047	Homo sapiens	2014	United Kingdom	UJDO00000000.1		GCA_900503825.1	SAMEA3720929	PRJEB10018	258
Klebsiella pneumoniae ARLG-3356	Homo sapiens	2016	USA	DAGIUZ000000000.1	SRR12509257	GCA_022150965.1	SAMN15868401	PRJNA658369	258
Klebsiella pneumoniae ARLG-3352	Homo sapiens	2016	USA	DAGIPB000000000.1	SRR12509391	GCA_022147465.1	SAMN15868914	PRJNA658369	258
AS008714	Homo sapiens	2007-09-07	USA	SUNN00000000.2		GCA_006540455.2	SAMN11125763	PRJNA527021	258
CRK0361	Homo sapiens	2013	USA	PTFW00000000.2		GCA_002935345.2	SAMN08513446	PRJNA433394	307
CRK0382	Homo sapiens	2013	USA	PTGS00000000.2		GCA_002935625.2	SAMN08513425	PRJNA433394	307
CRK0384	Homo sapiens	2013	USA	PTGU00000000.2		GCA_002935725.2	SAMN08513423	PRJNA433394	307
CRK0389	Homo sapiens	2014	USA	PTGZ00000000.2		GCA_002935765.2	SAMN08513418	PRJNA433394	307
CRK0360	Homo sapiens	2013	USA	PTFV00000000.2		GCA_002936415.2	SAMN08513447	PRJNA433394	307
CRK0358	Homo sapiens	2012	USA	PTFT00000000.2		GCA_002936455.2	SAMN08513449	PRJNA433394	307
CRK0019	Homo sapiens	2014	USA	NEZV00000000.2		GCA_002186005.2	SAMN06812655	PRJNA339843	307
CRK0349	Homo sapiens	2012	USA	PTFK00000000.2		GCA_002935125.2	SAMN08513458	PRJNA433394	307
CRK0351	Homo sapiens	2012	USA	PTFM00000000.2		GCA_002935215.2	SAMN08513456	PRJNA433394	307
CRK0352	Homo sapiens	2012	USA	PTFN00000000.2		GCA_002935245.2	SAMN08513455	PRJNA433394	307
CRK0356	Homo sapiens	2012	USA	PTFR00000000.2		GCA_002935285.2	SAMN08513451	PRJNA433394	307
CRK0363	Homo sapiens	2013	USA	PTFY00000000.2		GCA_002935385.2	SAMN08513444	PRJNA433394	307
CRK0381	Homo sapiens	2014	USA	PTGR00000000.2		GCA_002935645.2	SAMN08513426	PRJNA433394	307
CRK0355	Homo sapiens	2012	USA	PTFQ00000000.2		GCA_002936375.2	SAMN08513452	PRJNA433394	307
279907	Homo sapiens	2016-06-08	United Kingdom	DAGGBH000000000.1	SRR17302696	GCA_022099575.1	SAMN24019533	PRJNA788733	307
2021DK-00114	Homo sapiens	2021	USA	ABEYMD000000000.1	SRR15167045	GCA_021930515.1	SAMN20203249	PRJNA288601	307
trace254	Homo sapiens	2010-09-29	United Kingdom	DAGLJB000000000.1	SRR10992033	GCA_022191625.1	SAMN12774146	PRJNA564424	491
NU-CRE255	Homo sapiens	2013-01-01	USA	JAEUZQ000000000.1		GCA_016795645.1	SAMN17600259	PRJNA395086	16
trace217	Homo sapiens	2011-06-07	United Kingdom	DAGLVJ000000000.1	SRR10991653	GCA_022198105.1	SAMN12774335	PRJNA564424	2938
ENT368	Homo sapiens	2013-02-10	Singapore	DAGKLF000000000.1	SRR9217780	GCA_022173745.1	SAMN11979502	PRJNA547865	20
WCHKP103	Homo sapiens	2017-01-01	China	NGZA00000000.1		GCA_002164685.1	SAMN06909169	PRJNA353728	45
ISMETT ST392 cl11	Homo sapiens	2016	Italy	QUWG00000000.1		GCA_015321345.1	SAMN09813405	PRJNA485731	392
ISMETTKLB94	Homo sapiens	2016	Italy	JAEQHP000000000.1		GCA_017975695.1	SAMN17160136	PRJNA687927	392
EuSCAPE_PT003	Homo sapiens	2013	Portugal	UIZB00000000.1		GCA_900502625.1	SAMEA3649822	PRJEB10018	45
EuSCAPE_PT004	Homo sapiens	2013	Portugal	UIZH00000000.1		GCA_900502675.1	SAMEA3649823	PRJEB10018	45
EuSCAPE_PT005	Homo sapiens	2013	Portugal	UIZG00000000.1		GCA_900502665.1	SAMEA3649824	PRJEB10018	45
EuSCAPE_PT010	Homo sapiens	2013	Portugal	UIZK00000000.1		GCA_900502735.1	SAMEA3649829	PRJEB10018	45
EuSCAPE_PT012	Homo sapiens	2013	Portugal	UIZJ00000000.1		GCA_900502745.1	SAMEA3649831	PRJEB10018	45
EuSCAPE_PT013	Homo sapiens	2013	Portugal	UIZM00000000.1		GCA_900502755.1	SAMEA3649832	PRJEB10018	45
EuSCAPE_PT014	Homo sapiens	2013	Portugal	UIZO00000000.1		GCA_900502765.1	SAMEA3649833	PRJEB10018	45
EuSCAPE_PT028	Homo sapiens	2013	Portugal	UIZZ00000000.1		GCA_900502835.1	SAMEA3649844	PRJEB10018	45
EuSCAPE_PT031	Homo sapiens	2014	Portugal	UJAB00000000.1		GCA_900502885.1	SAMEA3649847	PRJEB10018	45
EuSCAPE_PT032	Homo sapiens	2014	Portugal	UJAE00000000.1		GCA_900502895.1	SAMEA3649848	PRJEB10018	45
EuSCAPE_PT043	Homo sapiens	2014	Portugal	UIVR00000000.1		GCA_900501735.1	SAMEA3649857	PRJEB10018	45
EuSCAPE_PT055	Homo sapiens	2014	Portugal	UIWD00000000.1		GCA_900501895.1	SAMEA3649869	PRJEB10018	45
EuSCAPE_PT056	Homo sapiens	2014	Portugal	UIWG00000000.1		GCA_900501885.1	SAMEA3649870	PRJEB10018	45
EuSCAPE_PT057	Homo sapiens	2014	Portugal	UIVZ00000000.1		GCA_900501865.1	SAMEA3649871	PRJEB10018	45
EuSCAPE_PT064	Homo sapiens	2014	Portugal	UIWJ00000000.1		GCA_900501955.1	SAMEA3649878	PRJEB10018	45
H140420121	Homo sapiens	2014-01-16	United Kingdom	DAGMNY000000000.1	SRR5046995	GCA_022208025.1	SAMN06050563	PRJNA353334	661
H13446020902	Homo sapiens	2013-10-13	United Kingdom	DAGMNW000000000.1	SRR5046996	GCA_022207965.1	SAMN06050555	PRJNA353334	661
H13442064302	Homo sapiens	2013-10-20	United Kingdom	DAGMNU000000000.1	SRR5046998	GCA_022207985.1	SAMN06050550	PRJNA353334	661
H132980614	Homo sapiens	2013-07-10	United Kingdom	DAGMNR000000000.1	SRR5047003	GCA_022207885.1	SAMN06050552	PRJNA353334	661
H13420059502	Homo sapiens	2013-10-03	United Kingdom	DAGMNS000000000.1	SRR5047005	GCA_022207865.1	SAMN06050553	PRJNA353334	661
H134860325	Homo sapiens	2013-11-19	United Kingdom	DAGMNV000000000.1	SRR5047006	GCA_022207905.1	SAMN06050547	PRJNA353334	661
H132980613	Homo sapiens	2013-07-10	United Kingdom	DAGMNN000000000.1	SRR5047008	GCA_022207825.1	SAMN06050548	PRJNA353334	661
trace99	Homo sapiens	2013-12-31	United Kingdom	DAGLUI000000000.1	SRR10991683	GCA_022197585.1	SAMN12774365	PRJNA564424	661
trace253	Homo sapiens	2013-09-23	United Kingdom	DAGLLD000000000.1	SRR10991963	GCA_022192785.1	SAMN12774076	PRJNA564424	661
trace180	Homo sapiens	2013-11-27	United Kingdom	DAGLKK000000000.1	SRR10991987	GCA_022192385.1	SAMN12774100	PRJNA564424	661
	Homo sapiens	2013-08-29	United Kingdom	DAGLIP000000000.1	SRR10992043	GCA_022191465.1	SAMN12774156	PRJNA564424	661
60468	Homo sapiens	2014-01-16	United Kingdom	DAGGEC000000000.1	SRR17302525	GCA_022101055.1	SAMN24019585	PRJNA788733	661
63694	Homo sapiens	2013-12-31	United Kingdom	DAGGDF000000000.1	SRR17302598	GCA_022100575.1	SAMN24019160	PRJNA788733	661
trace176	Homo sapiens	2010-10-17	United Kingdom	DAGLSO000000000.1	SRR10991738	GCA_022196605.1	SAMN12774420	PRJNA564424	588
trace573	Homo sapiens	2011-07-20	United Kingdom	DAGLUT000000000.1	SRR10991673	GCA_022197785.1	SAMN12774355	PRJNA564424	25
trace21	Homo sapiens	2014-09-29	United Kingdom	DAGLLM000000000.1	SRR10991954	GCA_022192925.1	SAMN12774067	PRJNA564424	25
trace138	Homo sapiens	2014-10-01	United Kingdom	DAGLJW000000000.1	SRR10992009	GCA_022192045.1	SAMN12774122	PRJNA564424	25
HSP74	Homo sapiens	2016-12-02	Brazil	SBDM00000000.1		GCA_011038155.1	SAMN10592668	PRJNA510003	16
HSP71	Homo sapiens	2016-10-11	Brazil	SBDS00000000.1		GCA_011038255.1	SAMN10592662	PRJNA510003	16
P70	Homo sapiens	2015-06-19	Brazil	SBDV00000000.1		GCA_011038335.1	SAMN10592659	PRJNA510003	16
P53	Homo sapiens	2015-07-12	Brazil	SBDW00000000.1		GCA_011038355.1	SAMN10592658	PRJNA510003	16
P31	Homo sapiens	2014-08-04	Brazil	SBEC00000000.1		GCA_011038425.1	SAMN10592652	PRJNA510003	16
Kp326	Homo sapiens	2016	Brazil	JAEVGL000000000.1		GCA_018423825.1	SAMN17602808	PRJNA644576	16
3	Homo sapiens	2019-02-18	Italy	JACFZV000000000.1		GCA_022341645.1	SAMN15649126	PRJNA648909	307
AUSMDU00042576	Homo sapiens	2020	Australia	DAFXYZ000000000.1	SRR15098019	GCA_021933195.1	SAMN20033645	PRJNA529744	307
ISMETTKLB56	Homo sapiens	2014	Italy	JAEQGF000000000.1		GCA_017972245.1	SAMN17160098	PRJNA687927	258
ISMETTKLB166	Homo sapiens	2017	Italy	JAEQKJ000000000.1		GCA_017974235.1	SAMN17160208	PRJNA687927	258
ISMETTKLB159	Homo sapiens	2017	Italy	JAEQKC000000000.1		GCA_017974355.1	SAMN17160201	PRJNA687927	258
ISMETTKLB149	Homo sapiens	2017	Italy	JAEQJS000000000.1		GCA_017974585.1	SAMN17160191	PRJNA687927	258
ISMETTKLB142	Homo sapiens	2017	Italy	JAEQJL000000000.1		GCA_017974715.1	SAMN17160184	PRJNA687927	258
ISMETTKLB119	Homo sapiens	2017	Italy	JAEQIO000000000.1		GCA_017975155.1	SAMN17160161	PRJNA687927	258
ISMETTKLB118	Homo sapiens	2017	Italy	JAEQIN000000000.1		GCA_017975175.1	SAMN17160160	PRJNA687927	258
ISMETTKLB116	Homo sapiens	2017	Italy	JAEQIL000000000.1		GCA_017975235.1	SAMN17160158	PRJNA687927	258
ISMETTKLB114	Homo sapiens	2017	Italy	JAEQIJ000000000.1		GCA_017975255.1	SAMN17160156	PRJNA687927	258
ISMETTKLB115	Homo sapiens	2017	Italy	JAEQIK000000000.1		GCA_017975265.1	SAMN17160157	PRJNA687927	258
ISMETTKLB113	Homo sapiens	2017	Italy	JAEQII000000000.1		GCA_017975295.1	SAMN17160155	PRJNA687927	258
ISMETTKLB112	Homo sapiens	2017	Italy	JAEQIH000000000.1		GCA_017975305.1	SAMN17160154	PRJNA687927	258
ISMETTKLB109	Homo sapiens	2017	Italy	JAEQIE000000000.1		GCA_017975355.1	SAMN17160151	PRJNA687927	258
ISMETTKLB86	Homo sapiens	2016	Italy	JAEQHH000000000.1		GCA_017975775.1	SAMN17160128	PRJNA687927	258
kpneu058	Homo sapiens	2011	Switzerland	UWYR00000000.1		GCA_900608485.1	SAMEA4916133	PRJEB28660	902
COL-Kpn64	Homo sapiens	2009	Colombia	NCNQ00000000.1		GCA_002854515.1	SAMN06629641	PRJNA378654	147
KPN931	Homo sapiens	2013-08-05	USA	DAGFGD000000000.1	SRR5385882	GCA_022084055.1	SAMN06437823	PRJNA376414	16
trace343	Homo sapiens	2010-12-02	United Kingdom	DAGLUE000000000.1	SRR10991688	GCA_022197485.1	SAMN12774370	PRJNA564424	37
	Homo sapiens	2010-12-09	United Kingdom	DAGLTR000000000.1	SRR10991702	GCA_022197285.1	SAMN12774384	PRJNA564424	37
trace197	Homo sapiens	2010-12-09	United Kingdom	DAGLJY000000000.1	SRR10992001	GCA_022192165.1	SAMN12774114	PRJNA564424	37
trace451	Homo sapiens	2011-08-23	United Kingdom	DAGLKF000000000.1	SRR10991993	GCA_022192265.1	SAMN12774106	PRJNA564424	2938
trace123	Homo sapiens	2014-08-18	United Kingdom	DAGLJG000000000.1	SRR10992025	GCA_022191765.1	SAMN12774138	PRJNA564424	5379
2018HL-00518	Homo sapiens	2018	USA	ABEZNL000000000.1	SRR13145340	GCA_022035215.1	SAMN16916283	PRJNA288601	258
2018HL-00523	Homo sapiens	2018	USA	ABEZND000000000.1	SRR13145335	GCA_022034995.1	SAMN16916288	PRJNA288601	258
2018HL-00522	Homo sapiens	2018	USA	ABEZNC000000000.1	SRR13145336	GCA_022034975.1	SAMN16916287	PRJNA288601	258
2018HL-00521	Homo sapiens	2018	USA	ABEZNA000000000.1	SRR13145337	GCA_022034935.1	SAMN16916286	PRJNA288601	258
2018HL-00528	Homo sapiens	2018	USA	ABEZMZ000000000.1	SRR13156787	GCA_022034915.1	SAMN16935932	PRJNA288601	258
EuSCAPE_IT224	Homo sapiens	2013	Italy	UKSO00000000.1		GCA_900514445.1	SAMEA3515252	PRJEB10018	512
trace261	Homo sapiens	2011-08-08	United Kingdom	DAGLTK000000000.1	SRR10991711	GCA_022197065.1	SAMN12774393	PRJNA564424	107
trace570	Homo sapiens	2012-08-10	United Kingdom	DAGLRD000000000.1	SRR10991780	GCA_022195865.1	SAMN12774462	PRJNA564424	107
trace438	Homo sapiens	2011-05-15	United Kingdom	DAGLOS000000000.1	SRR10991854	GCA_022194605.1	SAMN12774536	PRJNA564424	107
trace31	Homo sapiens	2011-10-04	United Kingdom	DAGLMX000000000.1	SRR10991903	GCA_022193705.1	SAMN12774040	PRJNA564424	107
trace421	Homo sapiens	2011-09-14	United Kingdom	DAGLMS000000000.1	SRR10991908	GCA_022193585.1	SAMN12774045	PRJNA564424	107
trace589	Homo sapiens	2011-06-02	United Kingdom	DAGLKV000000000.1	SRR10991971	GCA_022192585.1	SAMN12774084	PRJNA564424	107
trace423	Homo sapiens	2010-10-22	United Kingdom	DAGLFE000000000.1	SRR10992138	GCA_022189585.1	SAMN12774251	PRJNA564424	107
trace6	Homo sapiens	2011-09-18	United Kingdom	DAGLFP000000000.1	SRR10992145	GCA_022189885.1	SAMN12774258	PRJNA564424	107
EuSCAPE_RO039	Homo sapiens	2014	Romania	UJGW00000000.1		GCA_900504685.1	SAMEA3673140	PRJEB10018	147
CRE506	Homo sapiens	2017-03-20	USA	JABKOI000000000.1		GCA_014835065.1	SAMN14967574	PRJNA633565	15
KPN1406	Homo sapiens	2014-04-23	USA	DAGEER000000000.1	SRR5386775	GCA_022067645.1	SAMN06438387	PRJNA376414	323
ISMETT ST392 cl9	Homo sapiens	2017	Italy	QUWE00000000.1		GCA_015321445.1	SAMN09813403	PRJNA485731	392
ISMETTKLB161	Homo sapiens	2017	Italy	JAEQKE000000000.1		GCA_017974315.1	SAMN17160203	PRJNA687927	392
ISMETTKLB123	Homo sapiens	2017	Italy	JAEQIS000000000.1		GCA_017975075.1	SAMN17160165	PRJNA687927	392
KPN1989	Homo sapiens	2015-02-06	USA	DAGDRW000000000.1	SRR5387302	GCA_022060745.1	SAMN06438867	PRJNA376414	17
Kpngiani7132624	Homo sapiens	2016	Italy	CACSDX000000000.1		GCA_902704645.1	SAMEA104414946	PRJEB22890	3499
Kpngiani7132619	Homo sapiens	2016	Italy	CACSEC000000000.1		GCA_902704715.1	SAMEA104414975	PRJEB22890	15
ENT1437	Homo sapiens	2014-09-10	Singapore	DAGKJU000000000.1	SRR9217841	GCA_022173045.1	SAMN11979543	PRJNA547865	5605
KP53027	Homo sapiens	2019-09-06	Czech Republic	JAFEXC000000000.1		GCA_016905465.1	SAMN16933301	PRJNA700516	307
ISMETTKLB42	Homo sapiens	2014	Italy	JAEQFR000000000.1		GCA_017972595.1	SAMN17160084	PRJNA687927	258
ISMETTKLB21	Homo sapiens	2013	Italy	JAEQEW000000000.1		GCA_017972935.1	SAMN17160063	PRJNA687927	15
ISMETTKLB152	Homo sapiens	2017	Italy	JAEQJV000000000.1		GCA_017974505.1	SAMN17160194	PRJNA687927	258
Klebsiella quasipneumoniae subsp. quasipneumoniae ARLG-7416	Homo sapiens	2017	Colombia	DAFZZS000000000.1	SRR14449677	GCA_021963765.1	SAMN19016433	PRJNA658369	1077
Klebsiella pneumoniae ARLG-8071	Homo sapiens	2018	USA	DAFZGR000000000.1	SRR14450269	GCA_021953225.1	SAMN19016743	PRJNA658369	147
Kpngiani7132519	Homo sapiens	2016	Italy	CACSDQ000000000.1		GCA_902704735.1	SAMEA104414863	PRJEB22890	16
trace183	Homo sapiens	2010-09-13	United Kingdom	DAGLRL000000000.1	SRR10991770	GCA_022196065.1	SAMN12774452	PRJNA564424	483
ENT1358	Homo sapiens	2014-07-29	Singapore	DAGKJQ000000000.1	SRR9217846	GCA_022173005.1	SAMN11979432	PRJNA547865	1191
AUSMDU00008110	Homo sapiens	2012-02-13	Australia	DAGHNU000000000.1	SRR5931383	GCA_022123205.1	SAMN07503075	PRJNA397262	1048
KPN690	Homo sapiens	2013-03-07	USA	DAGDXQ000000000.1	SRR5387015	GCA_022063985.1	SAMN06437609	PRJNA376414	16
ISMETT ST392 cl12	Homo sapiens	2015	Italy	QUWH00000000.1		GCA_015321405.1	SAMN09813406	PRJNA485731	392
H154440769	Homo sapiens	2015-10-15	United Kingdom	MQUZ00000000.1		GCA_002167105.1	SAMN06099676	PRJNA354908	2975
186630	Homo sapiens	2015-10-15	United Kingdom	DAGGPN000000000.1	SRR17303634	GCA_022108455.1	SAMN24020919	PRJNA788733	2975
MGH 71	Homo sapiens	2013	USA	JMZG00000000.1		GCA_000694655.1	SAMN02581244	PRJNA234111	258
Israel-2007c	Homo sapiens	2007	Israel	DAGSLX000000000.1	SRR1561237	GCA_022303875.1	SAMN02927747	PRJNA252957	340
SJRP/Kp10	Homo sapiens	2011-11-01	Brazil	MUDD00000000.1		GCA_002154825.1	SAMN06279416	PRJNA369191	340
EN5226	Homo sapiens	2015-10-22	India	PYWD00000000.1		GCA_003311785.1	SAMN08782029	PRJNA445372	147
EN5261	Homo sapiens	2015-11-20	India	QCZB00000000.1		GCA_003314505.1	SAMN08782030	PRJNA445372	147
EuSCAPE_IT127	Homo sapiens	2013	Italy	UKUC00000000.1		GCA_900514915.1	SAMEA3515156	PRJEB10018	11
58	Homo sapiens	2013-10-24	Italy	NGWT00000000.1		GCA_002235175.1	SAMN06917651	PRJNA385863	307
EuSCAPE_IT068	Homo sapiens	2013	Italy	UKNY00000000.1		GCA_900513255.1	SAMEA3515099	PRJEB10018	307
191J9	Homo sapiens	2018	France	VUBQ00000000.1		GCA_008374345.1	SAMN12676089	PRJNA563544	307
18200	Homo sapiens	2018	France	VUCH00000000.1		GCA_008374715.1	SAMN12676071	PRJNA563544	307
1820	Homo sapiens	2018	France	VUCI00000000.1		GCA_008374725.1	SAMN12676070	PRJNA563544	307
177C6	Homo sapiens	2018	France	VUCO00000000.1		GCA_008374835.1	SAMN12676064	PRJNA563544	307
176F4	Homo sapiens	2018	France	VUCR00000000.1		GCA_008374915.1	SAMN12676061	PRJNA563544	307
175B8	Homo sapiens	2018	France	VUCT00000000.1		GCA_008374935.1	SAMN12676059	PRJNA563544	307
169C6	Homo sapiens	2018	France	VUDA00000000.1		GCA_008375095.1	SAMN12676052	PRJNA563544	307
169C4	Homo sapiens	2018	France	VUDC00000000.1		GCA_008375105.1	SAMN12676050	PRJNA563544	307
Kpngiani7132569	Homo sapiens	2016	Italy	CACRZK000000000.1		GCA_902703775.1	SAMEA104414913	PRJEB22890	307
Kpngiani7132587	Homo sapiens	2016	Italy	CACSAW000000000.1		GCA_902703895.1	SAMEA104414931	PRJEB22890	307
Kpngiani7132589	Homo sapiens	2016	Italy	CACSAU000000000.1		GCA_902703845.1	SAMEA104414933	PRJEB22890	307
Kpngiani7132588	Homo sapiens	2016	Italy	CACSBX000000000.1		GCA_902703925.1	SAMEA104414932	PRJEB22890	307
Kpngiani7132629	Homo sapiens	2016	Italy	CACSCQ000000000.1		GCA_902704305.1	SAMEA104414951	PRJEB22890	307
Kpngiani7132637	Homo sapiens	2016	Italy	CACSDO000000000.1		GCA_902704505.1	SAMEA104414981	PRJEB22890	307
Kpngiani7132496	Homo sapiens	2016	Italy	CACSDC000000000.1		GCA_902704555.1	SAMEA104414840	PRJEB22890	307
Kpngiani7132500	Homo sapiens	2016	Italy	CACSDW000000000.1		GCA_902704595.1	SAMEA104414844	PRJEB22890	307
Kpngiani7132499	Homo sapiens	2016	Italy	CACSDZ000000000.1		GCA_902704685.1	SAMEA104414843	PRJEB22890	307
Kpngiani7132511	Homo sapiens	2016	Italy	CACSEQ000000000.1		GCA_902704925.1	SAMEA104414855	PRJEB22890	2975
Kpngiani7132516	Homo sapiens	2016	Italy	CACSET000000000.1		GCA_902704965.1	SAMEA104414860	PRJEB22890	307
Kpngiani7132542	Homo sapiens	2016	Italy	CACSFL000000000.1		GCA_902705065.1	SAMEA104414886	PRJEB22890	307
ISMETT ST307 cl6	Homo sapiens	2016	Italy	QUWB00000000.1		GCA_015321455.1	SAMN09813400	PRJNA485731	307
ISMETT ST307 cl7	Homo sapiens	2016	Italy	QUWC00000000.1		GCA_015321485.1	SAMN09813401	PRJNA485731	307
ISMETT ST307 cl5	Homo sapiens	2017	Italy	QUWA00000000.1		GCA_015321515.1	SAMN09813399	PRJNA485731	307
ISMETT ST307 cl4	Homo sapiens	2017	Italy	QUVZ00000000.1		GCA_015321545.1	SAMN09813398	PRJNA485731	307
ISMETTKLB43	Homo sapiens	2014	Italy	JAEQFS000000000.1		GCA_017972555.1	SAMN17160085	PRJNA687927	307
ISMETTKLB29	Homo sapiens	2013	Italy	JAEQFE000000000.1		GCA_017972795.1	SAMN17160071	PRJNA687927	307
ISMETTKLB28	Homo sapiens	2013	Italy	JAEQFD000000000.1		GCA_017972805.1	SAMN17160070	PRJNA687927	307
ISMETTKLB27	Homo sapiens	2013	Italy	JAEQFC000000000.1		GCA_017972835.1	SAMN17160069	PRJNA687927	307
ISMETTKLB26	Homo sapiens	2013	Italy	JAEQFB000000000.1		GCA_017972855.1	SAMN17160068	PRJNA687927	307
ISMETTKLB25	Homo sapiens	2013	Italy	JAEQFA000000000.1		GCA_017972875.1	SAMN17160067	PRJNA687927	307
ISMETTKLB12	Homo sapiens	2012	Italy	JAEQEN000000000.1		GCA_017973115.1	SAMN17160054	PRJNA687927	307
ISMETTKLB11	Homo sapiens	2012	Italy	JAEQEM000000000.1		GCA_017973195.1	SAMN17160053	PRJNA687927	307
ISMETTKLB167	Homo sapiens	2017	Italy	JAEQKK000000000.1		GCA_017974195.1	SAMN17160209	PRJNA687927	307
ISMETTKLB144	Homo sapiens	2017	Italy	JAEQJN000000000.1		GCA_017974645.1	SAMN17160186	PRJNA687927	307
ISMETTKLB122	Homo sapiens	2017	Italy	JAEQIR000000000.1		GCA_017975115.1	SAMN17160164	PRJNA687927	307
ISMETTKLB121	Homo sapiens	2017	Italy	JAEQIQ000000000.1		GCA_017975135.1	SAMN17160163	PRJNA687927	307
ISMETTKLB107	Homo sapiens	2016	Italy	JAEQIC000000000.1		GCA_017975415.1	SAMN17160149	PRJNA687927	307
ISMETTKLB91	Homo sapiens	2016	Italy	JAEQHM000000000.1		GCA_017975715.1	SAMN17160133	PRJNA687927	307
ISMETTKLB90	Homo sapiens	2016	Italy	JAEQHL000000000.1		GCA_017975785.1	SAMN17160132	PRJNA687927	307
ISMETTKLB89	Homo sapiens	2016	Italy	JAEQHK000000000.1		GCA_017975815.1	SAMN17160131	PRJNA687927	307
NRZ-37213	Homo sapiens	2017	Germany	JAFHNY000000000.1		GCA_018439255.1	SAMN17371830	PRJNA692829	307
NRZ-30817	Homo sapiens	2016	Germany	JAFHMU000000000.1		GCA_018439845.1	SAMN17371800	PRJNA692829	307
NRZ-28673	Homo sapiens	2016	Germany	JAFHMP000000000.1		GCA_018439945.1	SAMN17371795	PRJNA692829	307
NRZ-26443	Homo sapiens	2016	Germany	JAFHMM000000000.1		GCA_018439985.1	SAMN17371792	PRJNA692829	307
Survcare042	Homo sapiens	2018	Germany	JAFHSS000000000.1		GCA_018444725.1	SAMN17371954	PRJNA692829	307
Survcare022	Homo sapiens	2017	Germany	JAFHSE000000000.1		GCA_018444965.1	SAMN17371940	PRJNA692829	307
Survcare023	Homo sapiens	2017	Germany	JAFHSF000000000.1		GCA_018444985.1	SAMN17371941	PRJNA692829	307
CRK0334	Homo sapiens	2016	USA	PTIO00000000.2		GCA_002936935.2	SAMN08513473	PRJNA433394	307
ARGID_24826	Homo sapiens	2017	United Kingdom	CAKLOG000000000.1		GCA_922826145.1	SAMEA11351073	PRJEB48990	15
DG7752	Homo sapiens	2016-10-01	Italy	PQTW00000000.1		GCA_003226945.1	SAMN08399058	PRJNA431724	35
Kpngiani7132590	Homo sapiens	2016	Italy	CACSCB000000000.1		GCA_902703915.1	SAMEA104414934	PRJEB22890	307
Kpngiani7132591	Homo sapiens	2016	Italy	CACSBT000000000.1		GCA_902704015.1	SAMEA104414935	PRJEB22890	307
HSP67	Homo sapiens	2016	Brazil	DAGCJD000000000.1	ERR4822788	GCA_022023495.1	SAMEA7556450	PRJEB41225	307
20190017	Homo sapiens	2019-01-29	Spain	JAHQXO000000000.1		GCA_019249455.1	SAMN19795650	PRJNA738337	307
ISMETTKLB176	Homo sapiens	2017	Italy	JAEQKS000000000.1		GCA_017974055.1	SAMN17160218	PRJNA687927	307
ISMETTKLB92	Homo sapiens	2016	Italy	JAEQHN000000000.1		GCA_017975655.1	SAMN17160134	PRJNA687927	307
ISMETT ST392 cl10	Homo sapiens	2016	Italy	QUWF00000000.1		GCA_015321425.1	SAMN09813404	PRJNA485731	392
ISMETTKLB93	Homo sapiens	2016	Italy	JAEQHO000000000.1		GCA_017975735.1	SAMN17160135	PRJNA687927	392
ISMETTKLB30	Homo sapiens	2013	Italy	JAEQFF000000000.1		GCA_017972765.1	SAMN17160072	PRJNA687927	307
ISMETTKLB174	Homo sapiens	2017	Italy	JAEQKQ000000000.1		GCA_017974105.1	SAMN17160216	PRJNA687927	307
21	Homo sapiens	2019-10-09	Italy	JACGAB000000000.1		GCA_022341545.1	SAMN15649132	PRJNA648909	307
EuSCAPE_IL024	Homo sapiens	2013	Israel	UKMY00000000.1		GCA_900512815.1	SAMEA3538482	PRJEB10018	512
EuSCAPE_IT330	Homo sapiens	2013	Italy	UKYH00000000.1		GCA_900515985.1	SAMEA3538698	PRJEB10018	512
105291	Homo sapiens	2015-03-27	United Kingdom	DAGIZP000000000.1	SRR17302186	GCA_022153365.1	SAMN24019689	PRJNA788733	14
microbial	Homo sapiens	2020	USA	ABFACH000000000.1	SRR13068810	GCA_022043495.1	SAMN16811717	PRJNA288601	147
22203	Homo sapiens	2014-04-23	United Kingdom	DAFTWT000000000.1	SRR17308435	GCA_021808015.1	SAMN24297421	PRJNA788733	14
207494	Homo sapiens	2015-12-28	United Kingdom	DAFTRJ000000000.1	SRR17308727	GCA_021796675.1	SAMN24296974	PRJNA788733	14
179609	Homo sapiens	2015-10-02	United Kingdom	DAGGKC000000000.1	SRR17302077	GCA_022104235.1	SAMN24018894	PRJNA788733	14
220456	Homo sapiens	2015-12-27	United Kingdom	DAGGFX000000000.1	SRR17302399	GCA_022102015.1	SAMN24019036	PRJNA788733	14
186631	Homo sapiens	2015-10-16	United Kingdom	DAGGDQ000000000.1	SRR17302580	GCA_022100875.1	SAMN24019003	PRJNA788733	14
179602	Homo sapiens	2015-09-26	United Kingdom	DAGGUC000000000.1	SRR17303762	GCA_022110855.1	SAMN24020572	PRJNA788733	14
130451	Homo sapiens	2015-06-14	United Kingdom	DAGISJ000000000.1	SRR17303871	GCA_022149485.1	SAMN24021109	PRJNA788733	14
214604	Homo sapiens	2015-12-14	United Kingdom	DAGHAM000000000.1	SRR17304015	GCA_022115415.1	SAMN24021166	PRJNA788733	14
EuSCAPE_RS077	Homo sapiens	2014	Serbia	UJJV00000000.1		GCA_900505425.1	SAMEA3721197	PRJEB10018	147
Klebsiella pneumoniae	Homo sapiens	2018-08-01	Brazil	DAGMRK000000000.1	ERR3518889	GCA_022209805.1	SAMEA5951307	PRJEB34380	15
CFSAN059626	Homo sapiens	2016	Pakistan	JACYPO000000000.1		GCA_014840645.1	SAMN10086698	PRJNA308116	11
CFSAN044568	Homo sapiens	2013	Pakistan	MAGI00000000.1		GCA_001720805.1	SAMN05213498	PRJNA308116	14
N12-02143	Homo sapiens	2012	Canada	DAGNUZ000000000.1	SRR5714058	GCA_022230485.1	SAMN07255183	PRJNA390933	14
VNCKp73	Homo sapiens	2015	Viet Nam	DAGQLV000000000.1	DRR076970	GCA_022273675.1	SAMD00066875	PRJDB5317	16
MRSN752615	Homo sapiens	2019-11-07	Italy	DAFYQY000000000.1	SRR14348030	GCA_021944295.1	SAMN18913901	PRJNA725484	147
MRSN849766	Homo sapiens	2019-10-01	Italy	DAFYOZ000000000.1	SRR14348082	GCA_021943315.1	SAMN18913939	PRJNA725484	147
N1448	Homo sapiens	2020	Switzerland	DAFUDD000000000.1	SRR15047215	GCA_021837605.1	SAMN20064887	PRJNA744003	147
16UC150003559	Homo sapiens	2015-09-22	Qatar	DAGDJO000000000.1	SRR12569971	GCA_022055805.1	SAMN15813752	PRJNA656934	147
microbial	Homo sapiens	2019-07-01	Kuwait	DAGKMD000000000.1	SRR11531456	GCA_022174285.1	SAMN14589625	PRJNA624912	15
2018HL-00572	Homo sapiens	2018	USA	ABEZMH000000000.1	SRR13156964	GCA_022034575.1	SAMN16939952	PRJNA288601	15
2018HL-00616	Homo sapiens	2018	USA	ABEZMA000000000.1	SRR13158485	GCA_022034415.1	SAMN16939997	PRJNA288601	2621
KLP00323	Homo sapiens	2019	USA	JADRRE000000000.1		GCA_015718845.1	SAMN16340201	PRJNA475751	258
KLP00230	Homo sapiens	2018	USA	JADRVJ000000000.1		GCA_015719715.1	SAMN10435769	PRJNA475751	258
222440	Homo sapiens	2016-02-02	United Kingdom	DAGHKQ000000000.1	SRR17303614	GCA_022121165.1	SAMN24020314	PRJNA788733	252
75713	Homo sapiens	2014-11-19	United Kingdom	DAGHCU000000000.1	SRR17304326	GCA_022116615.1	SAMN24020713	PRJNA788733	478
1711090	Homo sapiens	2016	Greece	WULR00000000.1		GCA_009826315.1	SAMN13675308	PRJNA597427	258
KPN1504	Homo sapiens	2014-06-03	USA	DAGEHM000000000.1	SRR5386669	GCA_022069385.1	SAMN06438479	PRJNA376414	258
Isolate #7	Homo sapiens	2017-03-01	Viet Nam	DAFWJD000000000.1	SRR13246641	GCA_021906015.1	SAMN15355643	PRJNA641536	15
Isolate #19	Homo sapiens	2017-01-01	Viet Nam	DAFWIK000000000.1	SRR13246688	GCA_021905635.1	SAMN15355655	PRJNA641536	15
Isolate #165	Homo sapiens	2017-08-01	Viet Nam	DAFWIE000000000.1	SRR13246705	GCA_021905535.1	SAMN15355801	PRJNA641536	15
KPN1182	Homo sapiens	2014-01-20	USA	DAGFMW000000000.1	SRR5385663	GCA_022087865.1	SAMN06438042	PRJNA376414	307
KPN1179	Homo sapiens	2014-01-20	USA	DAGFMU000000000.1	SRR5385666	GCA_022087825.1	SAMN06438039	PRJNA376414	307
KPN1749	Homo sapiens	2014-10-10	USA	DAGFCP000000000.1	SRR5385987	GCA_022082195.1	SAMN06438687	PRJNA376414	307
KPN2168	Homo sapiens	2015-04-28	USA	DAGDWM000000000.1	SRR5387157	GCA_022063405.1	SAMN06439012	PRJNA376414	307
KPN2130	Homo sapiens	2015-04-17	USA	DAGDWC000000000.1	SRR5387176	GCA_022063105.1	SAMN06438993	PRJNA376414	307
44819	Homo sapiens	2013	USA	NDDU00000000.1		GCA_002181405.1	SAMN06218031	PRJNA479772	258
Klebsiella pneumoniae ARLG-4697	Homo sapiens	2016	USA	DAGIRN000000000.1	SRR12509363	GCA_022149025.1	SAMN15868951	PRJNA658369	258
trace355	Homo sapiens	2012-12-18	United Kingdom	DAGLQH000000000.1	SRR10991803	GCA_022195465.1	SAMN12774485	PRJNA564424	12
77238	Homo sapiens	2014-12-15	United Kingdom	DAGHMJ000000000.1	SRR17304236	GCA_022122285.1	SAMN24020996	PRJNA788733	12
1023162		2017	Italy	RDWI00000000.1		GCA_003687925.1	SAMN10252248	PRJNA497260	101
Kpngiani7132529	Homo sapiens	2016	Italy	CACSFA000000000.1		GCA_902704935.1	SAMEA104414873	PRJEB22890	101
KPA9853	Homo sapiens	2019-10-08	Czech Republic			GCA_016939835.1	SAMN16933305	PRJNA700516	101
6712.08	Homo sapiens	2018	Switzerland	JAIUBG000000000.1		GCA_021136845.1	SAMN21016529	PRJNA758223	101
6712.08	Homo sapiens	2018	Switzerland			GCA_021137715.1	SAMN21016529	PRJNA759850	101
KPN1176	Homo sapiens	2014-01-12	USA	DAGFMP000000000.1	SRR5385669	GCA_022087765.1	SAMN06438036	PRJNA376414	258
70004	Homo sapiens	2014-11-12	United Kingdom	DAFTSA000000000.1	SRR17308687	GCA_021795365.1	SAMN24297010	PRJNA788733	34
WCHKP95	Homo sapiens	2017-01-01	China	NGZC00000000.1		GCA_002164725.1	SAMN06909167	PRJNA353728	45
CRE157_2	Homo sapiens	2018-11-12	USA	JABKPW000000000.1		GCA_014837755.1	SAMN14967534	PRJNA633565	273
CRE157_1	Homo sapiens	2018-11-12	USA	JABKPX000000000.1		GCA_014837795.1	SAMN14967533	PRJNA633565	273
CRE117	Homo sapiens	2018-01-08	USA	JABKQW000000000.1		GCA_014838285.1	SAMN14967508	PRJNA633565	273
22212	Homo sapiens	2014-06-01	United Kingdom	DAFTXD000000000.1	SRR17308427	GCA_021808845.1	SAMN24297428	PRJNA788733	34
20736	Homo sapiens	2014-04-05	United Kingdom	DAFTWM000000000.1	SRR17308445	GCA_021814045.1	SAMN24297383	PRJNA788733	34
9430	Homo sapiens	2014-04-16	United Kingdom	DAFTTJ000000000.1	SRR17308618	GCA_021800205.1	SAMN24297332	PRJNA788733	34
107315	Homo sapiens	2015-04-08	United Kingdom	DAFTSF000000000.1	SRR17308674	GCA_021795665.1	SAMN24297108	PRJNA788733	34
67672	Homo sapiens	2014-10-12	United Kingdom	DAFTMW000000000.1	SRR17308960	GCA_021778175.1	SAMN24297283	PRJNA788733	34
89954	Homo sapiens	2015-01-28	United Kingdom	DAGGNA000000000.1	SRR17301898	GCA_022105755.1	SAMN24019459	PRJNA788733	34
124923	Homo sapiens	2015-05-24	United Kingdom	DAGHCM000000000.1	SRR17303597	GCA_022116395.1	SAMN24021067	PRJNA788733	34
37487	Homo sapiens	2014-07-16	United Kingdom	DAGICE000000000.1	SRR17303894	GCA_022139665.1	SAMN24020612	PRJNA788733	34
97813	Homo sapiens	2014-07-05	United Kingdom	DAGICF000000000.1	SRR17303897	GCA_022139705.1	SAMN24020610	PRJNA788733	34
130449	Homo sapiens	2015-06-14	United Kingdom	DAGIYY000000000.1	SRR17304408	GCA_022153065.1	SAMN24021101	PRJNA788733	34
93410	Homo sapiens	2015-02-11	United Kingdom	DAGHCN000000000.1	SRR17304420	GCA_022116495.1	SAMN24021090	PRJNA788733	34
Klebsiella pneumoniae ARLG-4647	Homo sapiens	2017	USA	DAGJXD000000000.1	SRR12508690	GCA_022165905.1	SAMN15868842	PRJNA658369	258
ISMETTKLB100	Homo sapiens	2016	Italy	JAEQHV000000000.1		GCA_017975535.1	SAMN17160142	PRJNA687927	512
Klebsiella_pneumoniae_2021CK-01699	Homo sapiens	2021-10-15	USA	ABEXPZ000000000.1	SRR17250592	GCA_021870915.1	SAMN24145009	PRJNA288601	258
50493	Homo sapiens	2014-07-31	United Kingdom	DAFTSK000000000.1	SRR17308666	GCA_021795895.1	SAMN24296882	PRJNA788733	321
77220	Homo sapiens	2014-12-10	United Kingdom	DAGMWV000000000.1	SRR17308700	GCA_022213465.1	SAMN24296998	PRJNA788733	321
EuSCAPE_UK011	Homo sapiens	2013	United Kingdom	UJHB00000000.1		GCA_900504715.1	SAMEA3720907	PRJEB10018	661
60458	Homo sapiens	2014-01-07	United Kingdom	DAGJDB000000000.1	SRR17302368	GCA_022155265.1	SAMN24018949	PRJNA788733	661
TUM12126	Homo sapiens	2011-11-09	Japan			GCA_019702965.1	SAMD00323029	PRJDB11646	258
TUM12131	Homo sapiens	2011-12-20	Japan			GCA_019703065.1	SAMD00323034	PRJDB11646	258
TUM12132	Homo sapiens	2011-12-24	Japan			GCA_019703085.1	SAMD00323035	PRJDB11646	258
TUM12133	Homo sapiens	2011-12-24	Japan			GCA_019703105.1	SAMD00323036	PRJDB11646	258
TUM12134	Homo sapiens	2012-01-05	Japan			GCA_019703125.1	SAMD00323037	PRJDB11646	258
TUM12135	Homo sapiens	2012-01-05	Japan			GCA_019703145.1	SAMD00323038	PRJDB11646	258
TUM12136	Homo sapiens	2012-01-05	Japan			GCA_019703165.1	SAMD00323039	PRJDB11646	258
TUM12140	Homo sapiens	2012-01-12	Japan			GCA_019703245.1	SAMD00323043	PRJDB11646	258
CRK0074	Homo sapiens	2014	USA	NFBA00000000.2		GCA_002186205.2	SAMN06812600	PRJNA339843	11
CRK0343	Homo sapiens	2015	USA	PTHG00000000.2		GCA_002936685.2	SAMN08513464	PRJNA433394	11
Klebsiella pneumoniae ARLG-3332	Homo sapiens	2016	USA	DAGIOT000000000.1	SRR12509400	GCA_022147365.1	SAMN15869071	PRJNA658369	11
2020GN-00064	Homo sapiens	2020	USA	ABEYUL000000000.1	SRR14131356	GCA_021988655.1	SAMN18589844	PRJNA288601	11
trace358	Homo sapiens	2011-10-26	United Kingdom	DAGLUG000000000.1	SRR10991686	GCA_022197525.1	SAMN12774368	PRJNA564424	11
trace57	Homo sapiens	2011-09-24	United Kingdom	DAGLQB000000000.1	SRR10991812	GCA_022195365.1	SAMN12774494	PRJNA564424	11
trace395	Homo sapiens	2011-06-21	United Kingdom	DAGLDN000000000.1	SRR10992200	GCA_022188745.1	SAMN12774313	PRJNA564424	11
trace215	Homo sapiens	2011-11-30	United Kingdom	DAGLUK000000000.1	SRR10991681	GCA_022197665.1	SAMN12774363	PRJNA564424	54
trace507	Homo sapiens	2010-10-07	United Kingdom	DAGLQK000000000.1	SRR10991801	GCA_022195505.1	SAMN12774483	PRJNA564424	54
trace522	Homo sapiens	2010-08-18	United Kingdom	DAGLPS000000000.1	SRR10991825	GCA_022195165.1	SAMN12774507	PRJNA564424	54
trace188	Homo sapiens	2010-08-23	United Kingdom	DAGLNM000000000.1	SRR10991885	GCA_022194025.1	SAMN12774022	PRJNA564424	54
trace277	Homo sapiens	2010-10-15	United Kingdom	DAGLNG000000000.1	SRR10991892	GCA_022193905.1	SAMN12774029	PRJNA564424	54
trace517	Homo sapiens	2010-10-01	United Kingdom	DAGLNE000000000.1	SRR10991893	GCA_022193865.1	SAMN12774030	PRJNA564424	54
	Homo sapiens	2010-09-02	United Kingdom	DAGLLW000000000.1	SRR10991940	GCA_022193265.1	SAMN12774053	PRJNA564424	54
trace506	Homo sapiens	2011-07-07	United Kingdom	DAGLLH000000000.1	SRR10991957	GCA_022192905.1	SAMN12774070	PRJNA564424	54
trace447	Homo sapiens	2011-01-29	United Kingdom	DAGLLG000000000.1	SRR10991958	GCA_022192825.1	SAMN12774071	PRJNA564424	54
	Homo sapiens	2011-05-22	United Kingdom	DAGLJQ000000000.1	SRR10992012	GCA_022192005.1	SAMN12774125	PRJNA564424	54
trace503	Homo sapiens	2011-09-26	United Kingdom	DAGLHY000000000.1	SRR10992065	GCA_022191105.1	SAMN12774178	PRJNA564424	54
trace224	Homo sapiens	2010-11-25	United Kingdom	DAGLHC000000000.1	SRR10992092	GCA_022190605.1	SAMN12774205	PRJNA564424	54
trace385	Homo sapiens	2010-11-09	United Kingdom	DAGLEZ000000000.1	SRR10992141	GCA_022189565.1	SAMN12774254	PRJNA564424	54
trace184	Homo sapiens	2011-07-01	United Kingdom	DAGLEH000000000.1	SRR10992174	GCA_022189165.1	SAMN12774287	PRJNA564424	54
trace600	Homo sapiens	2010-08-18	United Kingdom	DAGLDR000000000.1	SRR10992197	GCA_022188805.1	SAMN12774310	PRJNA564424	54
trace178	Homo sapiens	2011-06-20	United Kingdom	DAGLDK000000000.1	SRR10992204	GCA_022188645.1	SAMN12774317	PRJNA564424	54
45706	Homo sapiens	2013	USA	NDCS00000000.1		GCA_002180975.1	SAMN06218115	PRJNA479772	258
	Homo sapiens	2013-01-05	USA	DAGFTZ000000000.1	SRR5385407	GCA_022091415.1	SAMN06437576	PRJNA376414	307
KPN579	Homo sapiens	2012-12-27	USA	DAGFQV000000000.1	SRR5385448	GCA_022089395.1	SAMN06437535	PRJNA376414	307
130470	Homo sapiens	2015-06-15	United Kingdom	DAGGSV000000000.1	SRR17303619	GCA_022110115.1	SAMN24020302	PRJNA788733	37
Kpngiani7132584	Homo sapiens	2016	Italy	CACSBS000000000.1		GCA_902703875.1	SAMEA104414928	PRJEB22890	307
Klebsiella pneumoniae ARLG-4833	Homo sapiens	2017	USA	DAGISD000000000.1	SRR12509333	GCA_022149305.1	SAMN15869159	PRJNA658369	37
trace490	Homo sapiens	2014-10-15	United Kingdom	DAGLFI000000000.1	SRR10992122	GCA_022189725.1	SAMN12774235	PRJNA564424	943
EuSCAPE_IT124	Homo sapiens	2013	Italy	UKUB00000000.1		GCA_900514875.1	SAMEA3515153	PRJEB10018	512
Kpngiani7132623	Homo sapiens	2016	Italy	CACSCX000000000.1		GCA_902704405.1	SAMEA104414945	PRJEB22890	512
260233	Homo sapiens	2016-05-03	United Kingdom	DAGHIT000000000.1	SRR17304260	GCA_022120035.1	SAMN24020945	PRJNA788733	290
EuSCAPE_PT006	Homo sapiens	2013	Portugal	UIZI00000000.1		GCA_900502705.1	SAMEA3649825	PRJEB10018	348
172A9	Homo sapiens	2018	France	VUCU00000000.1		GCA_008374965.1	SAMN12676058	PRJNA563544	348
56250	Homo sapiens	2013-12-30	United Kingdom	DAGIRH000000000.1	SRR17304018	GCA_022148865.1	SAMN24021229	PRJNA788733	1817
42029	Homo sapiens	2014-01-18	United Kingdom	DAGHAK000000000.1	SRR17304102	GCA_022115355.1	SAMN24020547	PRJNA788733	1817
sk140y140t	Homo sapiens	2016-02-25	Italy	DAGCTP000000000.1	ERR4596861	GCA_022031735.1	SAMEA7315187	PRJEB40388	17
sk143y143t	Homo sapiens	2016-03-31	Italy	DAGCTO000000000.1	ERR4596864	GCA_022031695.1	SAMEA7315190	PRJEB40388	17
trace311	Homo sapiens	2011-05-30	United Kingdom	DAGLVX000000000.1	SRR10991638	GCA_022198505.1	SAMN12774320	PRJNA564424	556
trace508	Homo sapiens	2011-05-24	United Kingdom	DAGLTE000000000.1	SRR10991717	GCA_022196945.1	SAMN12774399	PRJNA564424	556
trace541	Homo sapiens	2011-05-31	United Kingdom	DAGLMU000000000.1	SRR10991905	GCA_022193685.1	SAMN12774042	PRJNA564424	556
CRK0156	Homo sapiens	2013	USA	MPWH00000000.4		GCA_001902965.4	SAMN05956098	PRJNA339843	258
CRK0178	Homo sapiens	2012	USA	MPXT00000000.4		GCA_001903845.4	SAMN05956076	PRJNA339843	258
CRK0125	Homo sapiens	2014	USA	MPZH00000000.4		GCA_001904175.4	SAMN05956129	PRJNA339843	258
Survcare402	Homo sapiens	2019	Germany	JAFHHI000000000.1		GCA_018421625.1	SAMN17373070	PRJNA692829	3345
Survcare261	Homo sapiens	2019	Germany	JAFIAE000000000.1		GCA_018441145.1	SAMN17372150	PRJNA692829	3345
NU-CRE203	Homo sapiens	2015-01-01	USA	JAEVBA000000000.1		GCA_016796965.1	SAMN17600223	PRJNA395086	955
NU-CRE163	Homo sapiens	2013-12-01	USA	JAEVBV000000000.1		GCA_016797345.1	SAMN17600202	PRJNA395086	15
NU-CRE249	Homo sapiens	2011-07-01	USA	JAEUZT000000000.1		GCA_016797525.1	SAMN17600256	PRJNA395086	15
KV50488	Homo sapiens	2019-05-07	Czech Republic	JAFEWV000000000.1		GCA_016905605.1	SAMN16933283	PRJNA700516	3201
ISMETTKLB175	Homo sapiens	2017	Italy	JAEQKR000000000.1		GCA_017974075.1	SAMN17160217	PRJNA687927	16
ISMETTKLB87	Homo sapiens	2016	Italy	JAEQHI000000000.1		GCA_017975855.1	SAMN17160129	PRJNA687927	307
Klebsiella pneumoniae ARLG-7801	Homo sapiens	2017	USA	DAGAMZ000000000.1	SRR14449318	GCA_021971175.1	SAMN19016641	PRJNA658369	1061
Klebsiella pneumoniae ARLG-7557	Homo sapiens	2017	USA	DAGABW000000000.1	SRR14449614	GCA_021964965.1	SAMN19016522	PRJNA658369	1691
Klebsiella pneumoniae ARLG-7401	Homo sapiens	2018	Colombia	DAFZZM000000000.1	SRR14449684	GCA_021963625.1	SAMN19016426	PRJNA658369	1082
	Homo sapiens	2017	USA	DAFYVX000000000.1	SRR14402614	GCA_021947015.1	SAMN18976982	PRJNA686897	NA
NRZ-30046	Homo sapiens	2016	Germany	JAFHMT000000000.1		GCA_018439855.1	SAMN17371799	PRJNA692829	4199
10302b-17	Homo sapiens	2017	Germany	JAFHLV000000000.1		GCA_018440335.1	SAMN17371775	PRJNA692829	380
10302a-17	Homo sapiens	2017	Germany	JAFHLU000000000.1		GCA_018440365.1	SAMN17371774	PRJNA692829	380
130	Homo sapiens	2012	Netherlands	CAJZRR000000000.1		GCA_916161705.1	SAMEA7746301	PRJEB41042	383
Klebsiella_pneumoniae_2021CK-01602	Homo sapiens	2021-10-18	USA	ABEYDA000000000.1	SRR16820293	GCA_021898555.1	SAMN22933820	PRJNA288601	307
ARGID_32889	environmental	2020	United Kingdom	CAKLOR000000000.1		GCA_922826595.1	SAMEA11351173	PRJEB48990	0
Kpngiani7132617	Homo sapiens	2016	Italy	CACSCY000000000.1		GCA_902704345.1	SAMEA104414973	PRJEB22890	14
1204087	Homo sapiens	2012	Greece	WUJW00000000.1		GCA_009825615.1	SAMN13675355	PRJNA597427	383
1204105	Homo sapiens	2012	Greece	WUJU00000000.1		GCA_009825675.1	SAMN13675357	PRJNA597427	383
1203023	Homo sapiens	2012	Greece	WUKC00000000.1		GCA_009825915.1	SAMN13675349	PRJNA597427	383
1201157	Homo sapiens	2012	Greece	WUKF00000000.1		GCA_009826375.1	SAMN13675346	PRJNA597427	383
1203020	Homo sapiens	2012	Greece	WUKD00000000.1		GCA_009826495.1	SAMN13675348	PRJNA597427	383
trace581	Homo sapiens	2009-10-11	United Kingdom	DAGLSA000000000.1	SRR10991748	GCA_022196425.1	SAMN12774430	PRJNA564424	461
	Homo sapiens	2010-11-05	United Kingdom	DAGLNS000000000.1	SRR10991890	GCA_022194145.1	SAMN12774027	PRJNA564424	34
trace596	Homo sapiens	2010-09-02	United Kingdom	DAGLMW000000000.1	SRR10991904	GCA_022193665.1	SAMN12774041	PRJNA564424	943
trace337	Homo sapiens	2011-05-09	United Kingdom	DAGLMI000000000.1	SRR10991931	GCA_022193325.1	SAMN12774572	PRJNA564424	10
trace494	Homo sapiens	2011-07-25	United Kingdom	DAGLLC000000000.1	SRR10991962	GCA_022192805.1	SAMN12774075	PRJNA564424	1438
trace424	Homo sapiens	2011-07-14	United Kingdom	DAGLLB000000000.1	SRR10991964	GCA_022192745.1	SAMN12774077	PRJNA564424	321
trace362	Homo sapiens	2011-12-01	United Kingdom	DAGLGB000000000.1	SRR10992123	GCA_022190105.1	SAMN12774236	PRJNA564424	34
trace354	Homo sapiens	2010-12-09	United Kingdom	DAGLFD000000000.1	SRR10992134	GCA_022189665.1	SAMN12774247	PRJNA564424	3417
trace401	Homo sapiens	2012-05-02	United Kingdom	DAGLEV000000000.1	SRR10992149	GCA_022189485.1	SAMN12774262	PRJNA564424	42
trace429	Homo sapiens	2011-01-26	United Kingdom	DAGLFL000000000.1	SRR10992171	GCA_022189785.1	SAMN12774284	PRJNA564424	1380
NMI4286_09	Homo sapiens	2009	Poland	JABFYS000000000.1		GCA_013134815.1	SAMN14314629	PRJNA610720	11
C2-129-1	Homo sapiens	2015-04-13	Colombia	SWHJ00000000.1		GCA_013169715.1	SAMN07291409	PRJNA391501	1535
ST16	Homo sapiens	2018	Brazil	JABKDF000000000.1		GCA_013372785.1	SAMN14933142	PRJNA633112	16
CRE63	Homo sapiens	2017-01-31	USA	JABKMI000000000.1		GCA_014834005.1	SAMN14967626	PRJNA633565	133
KP16289	Homo sapiens	2014-10-27	Germany	VKNE00000000.1		GCA_014856205.1	SAMN12220029	PRJNA552260	4239
KP13205	Homo sapiens	2014-05-22	Germany	VKNK00000000.1		GCA_014856295.1	SAMN12220023	PRJNA552260	896
Klebsiella pneumoniae ARLG-4753	Homo sapiens	2017	USA	DAGJCH000000000.1	SRR12509557	GCA_022154785.1	SAMN15869181	PRJNA658369	37
KPN1462	Homo sapiens	2014-05-08	USA	DAGEGG000000000.1	SRR5386708	GCA_022068625.1	SAMN06438440	PRJNA376414	412
KPN2160	Homo sapiens	2015-05-01	USA	DAGDWN000000000.1	SRR5387164	GCA_022063285.1	SAMN06439005	PRJNA376414	307
AZ_653	Homo sapiens	2013	Germany	DAGCVY000000000.1	SRR5943632	GCA_022041195.1	SAMN07515456	PRJNA398291	NA
2018HL-00163	Homo sapiens	2018	USA	ABEZYD000000000.1	SRR13086326	GCA_022040935.1	SAMN16823592	PRJNA288601	392
2018HL-00136	Homo sapiens	2018	USA	ABEZWE000000000.1	SRR13087681	GCA_022039915.1	SAMN16823565	PRJNA288601	116
2019HL-00311	Homo sapiens	2019	USA	ABEZUZ000000000.1	SRR13088642	GCA_022039175.1	SAMN16842670	PRJNA288601	258
CCBH29060	Homo sapiens	2020-07-22	Brazil	JADPHG000000000.1		GCA_015666295.1	SAMN16776149	PRJNA677881	11
2018HL-00172	Homo sapiens	2018	USA	ABEZPI000000000.1	SRR13130474	GCA_022036195.1	SAMN16895639	PRJNA288601	17
2018HL-00177	Homo sapiens	2018	USA	ABEZOB000000000.1	SRR13130465	GCA_022035455.1	SAMN16895644	PRJNA288601	258
CHS136	Homo sapiens	2014	USA	LGJU00000000.1		GCA_001185915.1	SAMN03280279	PRJNA271899	3623
Canada-2009b	Homo sapiens	2009	Canada	DAGSMV000000000.1	SRR1561212	GCA_022304375.1	SAMN02927722	PRJNA252957	20
Israel-2007b	Homo sapiens	2007	Israel	DAGSLY000000000.1	SRR1561236	GCA_022303915.1	SAMN02927746	PRJNA252957	277
MGH165	Homo sapiens	2015	USA	NGTH00000000.1		GCA_002152595.1	SAMN04521914	PRJNA271899	16
39901	Homo sapiens	2013	USA	NDBW00000000.1		GCA_002180695.1	SAMN06218040	PRJNA479772	258
39910	Homo sapiens	2013	USA	NDCC00000000.1		GCA_002180765.1	SAMN06218078	PRJNA479772	258
43420	Homo sapiens	2013	USA	NDDG00000000.1		GCA_002181875.1	SAMN06218089	PRJNA479772	299
CRK0063	Homo sapiens	2013	USA	NFBL00000000.2		GCA_002185705.2	SAMN06812611	PRJNA339843	258
E6	Homo sapiens	2012-01-12	USA	NIAI00000000.1		GCA_002268715.1	SAMN06445935	PRJNA375812	37
OctC4_3_3		2015-03-08	Australia	PPYL00000000.1		GCA_002909905.1	SAMN08364487	PRJNA415530	258
OctC4_3_4		2015-03-08	Australia	PPYK00000000.1		GCA_002909945.1	SAMN08364488	PRJNA415530	258
OctC4_2_4		2015-03-08	Australia	PPYO00000000.1		GCA_002909975.1	SAMN08364484	PRJNA415530	258
OctC4_2_3		2015-03-08	Australia	PPYP00000000.1		GCA_002909995.1	SAMN08364483	PRJNA415530	258
OctC4_2_1		2015-03-08	Australia	PPYR00000000.1		GCA_002910435.1	SAMN08364481	PRJNA415530	258
CRK0342	Homo sapiens	2015	USA	PTHF00000000.2		GCA_002936645.2	SAMN08513465	PRJNA433394	36
CRK0284	Homo sapiens	2014	USA	PVAQ00000000.2		GCA_002970175.2	SAMN08579627	PRJNA433394	258
Kp3018	Homo sapiens	2012	Japan	OOBG00000000.1		GCA_900322685.1	SAMEA104703443	PRJEB25631	11
WUSM_KP_59	Homo sapiens	2017	USA	QIWP00000000.1		GCA_003195855.1	SAMN09266860	PRJNA473122	258
KPN3365	Homo sapiens	2017-02-10	USA	DAGRGY000000000.1	SRR5973337	GCA_022284945.1	SAMN07525540	PRJNA396774	258
BWH53	Homo sapiens	2014	USA	LEZU00000000.1		GCA_001033385.1	SAMN03280381	PRJNA271899	258
CRK0268	Homo sapiens	2014	USA	PVAF00000000.2		GCA_002969965.2	SAMN08579643	PRJNA433394	258
CRK0191	Homo sapiens	2012	USA	MPXG00000000.4		GCA_001902905.4	SAMN05956063	PRJNA339843	258
CRK0077	Homo sapiens	2013	USA	NFAX00000000.2		GCA_002185645.2	SAMN06812597	PRJNA339843	258
CRK0198	Homo sapiens	2012	USA	PUYG00000000.2		GCA_002969355.2	SAMN08579713	PRJNA433394	258
CRK0207	Homo sapiens	2012	USA	PUYM00000000.2		GCA_002969455.2	SAMN08579704	PRJNA433394	258
Klebsiella pneumoniae ARLG-4421	Homo sapiens	2016	USA	DAGJVJ000000000.1	SRR12508785	GCA_022164985.1	SAMN15868509	PRJNA658369	258
Klebsiella pneumoniae ARLG-7650	Homo sapiens	2018	USA	DAGAJR000000000.1	SRR14449387	GCA_021969075.1	SAMN19016579	PRJNA658369	258
EuSCAPE_IT136	Homo sapiens	2014	Italy	UKUM00000000.1		GCA_900514965.1	SAMEA3515165	PRJEB10018	258
EuSCAPE_GR153	Homo sapiens	2014	Greece	UIVB00000000.1		GCA_900501565.1	SAMEA3649772	PRJEB10018	420
EuSCAPE_GR153	Homo sapiens	2014	Greece	CABGAI000000000.1		GCA_902156795.1	SAMEA3649772	PRJEB33308	420
KLP00193	Homo sapiens	2017	USA	JADRSY000000000.1		GCA_015720465.1	SAMN10435733	PRJNA475751	268
CRK0385	Homo sapiens	2014	USA	PTGV00000000.2		GCA_002936535.2	SAMN08513422	PRJNA433394	39
CRK0386	Homo sapiens	2014	USA	PTGW00000000.2		GCA_002936595.2	SAMN08513421	PRJNA433394	39
NRZ-17685	Homo sapiens	2015	Germany	JAFHMF000000000.1		GCA_018440145.1	SAMN17371785	PRJNA692829	39
trace289	Homo sapiens	2011-06-25	United Kingdom	DAGLPY000000000.1	SRR10991815	GCA_022195285.1	SAMN12774497	PRJNA564424	34
trace527	Homo sapiens	2011-12-16	United Kingdom	DAGLSB000000000.1	SRR10991753	GCA_022196365.1	SAMN12774435	PRJNA564424	36
trace565	Homo sapiens	2010-04-12	United Kingdom	DAGLJZ000000000.1	SRR10992000	GCA_022192185.1	SAMN12774113	PRJNA564424	36
trace245	Homo sapiens	2010-09-02	United Kingdom	DAGLRF000000000.1	SRR10991778	GCA_022195945.1	SAMN12774460	PRJNA564424	186
ENT387	Homo sapiens	2013-03-04	Singapore	DAGKKV000000000.1	SRR9217799	GCA_022173625.1	SAMN11979517	PRJNA547865	17
NIG-Kp-4-18	Homo sapiens	2017-11-27	Italy	ULGE00000000.1		GCA_900518885.1	SAMEA4823337	PRJEB28144	512
17	Homo sapiens	2013	USA	DAGQIC000000000.1	SRR6844962	GCA_022271655.1	SAMN08720198	PRJNA438531	17
CRK0336	Homo sapiens	2016	USA	PTIQ00000000.2		GCA_002936315.2	SAMN08513471	PRJNA433394	45
Klebsiella pneumoniae ARLG-7550	Homo sapiens	2018	USA	DAGABD000000000.1	SRR14449620	GCA_021964835.1	SAMN19016516	PRJNA658369	17
trace352	Homo sapiens	2013-05-17	United Kingdom	DAGLIR000000000.1	SRR10992037	GCA_022191545.1	SAMN12774150	PRJNA564424	1303
DG5547	Homo sapiens	2016-01-01	Italy	PQUZ00000000.1		GCA_003227675.1	SAMN08399053	PRJNA431724	512
EuSCAPE_IT056	Homo sapiens	2013	Italy	UKNM00000000.1		GCA_900513135.1	SAMEA3515087	PRJEB10018	512
EuSCAPE_IT172	Homo sapiens	2014	Italy	UKVQ00000000.1		GCA_900515265.1	SAMEA3515201	PRJEB10018	512
EuSCAPE_IT264	Homo sapiens	2013	Italy	UKXX00000000.1		GCA_900515885.1	SAMEA3538631	PRJEB10018	512
EuSCAPE_IT335	Homo sapiens	2013	Italy	UKYN00000000.1		GCA_900516015.1	SAMEA3538703	PRJEB10018	512
EuSCAPE_IT404	Homo sapiens	2014	Italy	UKXD00000000.1		GCA_900515645.1	SAMEA3538844	PRJEB10018	512
EuSCAPE_IT096	Homo sapiens	2013	Italy	UJVQ00000000.1		GCA_900508535.1	SAMEA3729931	PRJEB10018	512
160C2	Homo sapiens	2018	France	VUDK00000000.1		GCA_008375255.1	SAMN12676042	PRJNA563544	512
Kpngiani7132568	Homo sapiens	2016	Italy	CACRZX000000000.1		GCA_902703665.1	SAMEA104414912	PRJEB22890	512
Kpngiani7132605	Homo sapiens	2016	Italy	CACSBI000000000.1		GCA_902704085.1	SAMEA104414961	PRJEB22890	512
Kpngiani7132593	Homo sapiens	2016	Italy	CACSBR000000000.1		GCA_902704225.1	SAMEA104414937	PRJEB22890	512
NEF119	Homo sapiens	2017	Italy	WOEA00000000.1		GCA_015626945.1	SAMN13195771	PRJNA587603	554
512	Homo sapiens	2018	Spain	CAJNSQ000000000.1		GCA_905329775.1	SAMEA8065855	PRJEB42440	512
	Homo sapiens	2021-04-23	Italy			GCA_021485025.1	SAMN24648676	PRJNA794363	512
186625	Homo sapiens	2015-10-15	United Kingdom	DAGGIF000000000.1	SRR17302210	GCA_022103255.1	SAMN24019553	PRJNA788733	512
29172	Homo sapiens	2014-03-10	United Kingdom	DAGJEN000000000.1	SRR17302717	GCA_022155985.1	SAMN24019514	PRJNA788733	512
[truncated: 40,433 more rows]
