# Supplementary material for: Global Phylogeography and Genomic Epidemiology of Carbapenem-Resistant blaOXA-232–Carrying Klebsiella pneumoniae Sequence Type 15 Lineage
Source: Emerg Infect Dis. 2023 Nov;29(11):2246–56. doi: 10.3201/eid2911.230463 (PMC10617323; doi:10.3201/eid2911.230463)
Supplement: Appendix 2 — Lists of global Klebsiella pneumoniae ST15 strains and blaOXA-232–carrying K. pneumoniae ST15 isolates used in study of blaOXA-232–carrying carbapenem-resistant K. pneumoniae ST15 lineage. [file 23-0463-Techapp-s2.xlsx]

## Sheet: Appendix 2 Table 1
Article DOI: https://doi.org/10.3201/eid2911.230463
Global Phylogeography and Genomic Epidemiology of Carbapenem-Resistant blaOXA-232–Carrying Klebsiella pneumoniae ST15 Lineage
Appendix 2 Table 1. Metadata of the global K. pneumoniae ST15 isolates included in this study.
Strain	Host	Collection date	Location	WGS accession	SRA Run	Assembly	BioProject	BioSample
Isolate #147	Homo sapiens	2017-05-01	Viet Nam	DAFWHS000000000.1	SRR13246725	GCA_021905295.1	PRJNA641536	SAMN15355783
NJJYYY54-CR	Homo sapiens	2015-09-19	China	RZLD00000000.1		GCA_006130495.1	PRJNA510171	SAMN10600538
A0317	Homo sapiens	2012-04-01	Spain	JAHQXS000000000.1		GCA_019218575.1	PRJNA738337	SAMN19795654
k2325	Homo sapiens	2010	United Kingdom	FLGE00000000.1		GCA_900085555.1	PRJEB5065	SAMEA2273810
C2601	Homo sapiens	2017-01-17	China			GCA_010183665.1	PRJNA534178	SAMN11479263
75712	Homo sapiens	2014-11-13	United Kingdom	DAFTVE000000000.1	SRR17308559	GCA_021804145.1	PRJNA788733	SAMN24297021
229901	Homo sapiens	2016-01-31	United Kingdom	DAGGCH000000000.1	SRR17302681	GCA_022100215.1	PRJNA788733	SAMN24019604
KP46	Homo sapiens	2017-12-14	China			GCA_021397585.1	PRJNA553055	SAMN24255899
20190026	Homo sapiens	2019-01-11	Spain	VSKG00000000.1		GCA_008867625.1	PRJNA560207	SAMN12572048
20190026	Homo sapiens	2019-01-11	Spain	JAHQXQ000000000.1		GCA_019218565.1	PRJNA738337	SAMN19795652
C2974	Homo sapiens	2016-10-18	China			GCA_010183605.1	PRJNA534178	SAMN11479266
C2972	Homo sapiens	2016-10-29	China			GCA_010183625.1	PRJNA534178	SAMN11479265
EuSCAPE_HU012	Homo sapiens	2013	Hungary	ULBD00000000.1		GCA_900516715.1	PRJEB10018	SAMEA3538764
32331	Homo sapiens	2014-01-17	United Kingdom	DAGGFM000000000.1	SRR17302438	GCA_022101795.1	PRJNA788733	SAMN24019722
EuSCAPE_HU002	Homo sapiens	2013	Hungary	ULCP00000000.1		GCA_900517085.1	PRJEB10018	SAMEA3538749
EuSCAPE_HU003	Homo sapiens	2013	Hungary	ULCS00000000.1		GCA_900517135.1	PRJEB10018	SAMEA3538751
EuSCAPE_HU007	Homo sapiens	2013	Hungary	ULAD00000000.1		GCA_900516445.1	PRJEB10018	SAMEA3538757
EuSCAPE_HU015	Homo sapiens	2013	Hungary	ULBK00000000.1		GCA_900516755.1	PRJEB10018	SAMEA3538768
EuSCAPE_HU018	Homo sapiens	2013	Hungary	ULBM00000000.1		GCA_900516785.1	PRJEB10018	SAMEA3538773
EuSCAPE_HU019	Homo sapiens	2013	Hungary	ULBO00000000.1		GCA_900516805.1	PRJEB10018	SAMEA3538774
EuSCAPE_HU021	Homo sapiens	2013	Hungary	ULBP00000000.1		GCA_900516845.1	PRJEB10018	SAMEA3538778
32324	Homo sapiens	2014-01-20	United Kingdom	DAGGPI000000000.1	SRR17304038	GCA_022108375.1	PRJNA788733	SAMN24020893
EuSCAPE_HR001	Homo sapiens	2014	Croatia	UJKO00000000.1		GCA_900505635.1	PRJEB10018	SAMEA3721068
ST15-VIM1	Homo sapiens	2014	Spain	WRXI00000000.1		GCA_009746405.1	PRJNA565865	SAMN13337932
K47	Homo sapiens	2012	Portugal	NXBM00000000.1		GCA_013620875.1	PRJNA408270	SAMN07682353
EuSCAPE_HU016	Homo sapiens	2013	Hungary	ULBJ00000000.1		GCA_900516775.1	PRJEB10018	SAMEA3538770
EuSCAPE_HU023	Homo sapiens	2013	Hungary	ULBQ00000000.1		GCA_900516825.1	PRJEB10018	SAMEA3538781
EuSCAPE_HU013	Homo sapiens	2013	Hungary	ULBI00000000.1		GCA_900516745.1	PRJEB10018	SAMEA3538765
EuSCAPE_TR209	Homo sapiens	2013	Turkey	UJWU00000000.1		GCA_900508805.1	PRJEB10018	SAMEA3729792
SMART339	Homo sapiens	2011	Spain	DAGQCK000000000.1	DRR065609	GCA_022268575.1	PRJDB4948	SAMD00055763
EuSCAPE_HU005	Homo sapiens	2013	Hungary	UKZN00000000.1		GCA_900516325.1	PRJEB10018	SAMEA3538754
EuSCAPE_HU008	Homo sapiens	2013	Hungary	ULAS00000000.1		GCA_900516595.1	PRJEB10018	SAMEA3538758
EuSCAPE_HU010	Homo sapiens	2013	Hungary	ULBB00000000.1		GCA_900516665.1	PRJEB10018	SAMEA3538761
EuSCAPE_HU011	Homo sapiens	2013	Hungary	ULBE00000000.1		GCA_900516725.1	PRJEB10018	SAMEA3538762
EuSCAPE_HU029	Homo sapiens	2014	Hungary	ULBV00000000.1		GCA_900516905.1	PRJEB10018	SAMEA3538789
EuSCAPE_HU036	Homo sapiens	2013	Hungary	ULCC00000000.1		GCA_900516935.1	PRJEB10018	SAMEA3538806
26624	Homo sapiens	2014-06-15	United Kingdom	DAFTQH000000000.1	SRR17308779	GCA_021827025.1	PRJNA788733	SAMN24297475
32370	Homo sapiens	2014-07-12	United Kingdom	DAFTMM000000000.1	SRR17308999	GCA_021782415.1	PRJNA788733	SAMN24297161
179781	Homo sapiens	2015-09-20	United Kingdom	DAGJOP000000000.1	SRR17302136	GCA_022161325.1	PRJNA788733	SAMN24019100
152558	Homo sapiens	2015-08-09	United Kingdom	DAGJOO000000000.1	SRR17302138	GCA_022161305.1	PRJNA788733	SAMN24019098
202360	Homo sapiens	2015-12-07	United Kingdom	DAGJMN000000000.1	SRR17302256	GCA_022160125.1	PRJNA788733	SAMN24019742
205883	Homo sapiens	2015-12-13	United Kingdom	DAGGEG000000000.1	SRR17302508	GCA_022101175.1	PRJNA788733	SAMN24019313
50495	Homo sapiens	2014-08-02	United Kingdom	DAGJHD000000000.1	SRR17302550	GCA_022157345.1	PRJNA788733	SAMN24019476
202353	Homo sapiens	2015-11-28	United Kingdom	DAGGDP000000000.1	SRR17302585	GCA_022100795.1	PRJNA788733	SAMN24018998
191824	Homo sapiens	2015-11-03	United Kingdom	DAGIKK000000000.1	SRR17302782	GCA_022144945.1	PRJNA788733	SAMN24018820
168438	Homo sapiens	2015-09-03	United Kingdom	DAGIKE000000000.1	SRR17303574	GCA_022144845.1	PRJNA788733	SAMN24021145
44657	Homo sapiens	2014-07-29	United Kingdom	DAGIUI000000000.1	SRR17303620	GCA_022150605.1	PRJNA788733	SAMN24020239
40747	Homo sapiens	2014-08-04	United Kingdom	DAGGTX000000000.1	SRR17303952	GCA_022110755.1	PRJNA788733	SAMN24020387
162028	Homo sapiens	2015-08-24	United Kingdom	DAGGXJ000000000.1	SRR17304182	GCA_022113175.1	PRJNA788733	SAMN24020792
50496	Homo sapiens	2014-08-03	United Kingdom	DAGITX000000000.1	SRR17304189	GCA_022150425.1	PRJNA788733	SAMN24020353
202357	Homo sapiens	2015-12-02	United Kingdom	DAGHAF000000000.1	SRR17304311	GCA_022115275.1	PRJNA788733	SAMN24020727
40735	Homo sapiens	2014-07-31	United Kingdom	DAGGQX000000000.1	SRR17304432	GCA_022109175.1	PRJNA788733	SAMN24020992
196971	Homo sapiens	2015-11-25	United Kingdom	DAGHPG000000000.1	SRR17304447	GCA_022124145.1	PRJNA788733	SAMN24020979
60488	Homo sapiens	2014-09-09	United Kingdom	DAGIZB000000000.1	SRR17304484	GCA_022153045.1	PRJNA788733	SAMN24020312
146935	Homo sapiens	2015-07-26	United Kingdom	DAGGJZ000000000.1	SRR17304517	GCA_022104075.1	PRJNA788733	SAMN24020858
EuSCAPE_ES080	Homo sapiens	2013	Spain	ULAR00000000.1		GCA_900516585.1	PRJEB10018	SAMEA3538952
EuSCAPE_ES133	Homo sapiens	2014	Spain	UITI00000000.1		GCA_900501155.1	PRJEB10018	SAMEA3649449
EuSCAPE_HR068	Homo sapiens	2013	Croatia	UJML00000000.1		GCA_900506105.1	PRJEB10018	SAMEA3721100
EuSCAPE_HR092	Homo sapiens	2014	Croatia	UJHZ00000000.1		GCA_900504975.1	PRJEB10018	SAMEA3721124
EuSCAPE_HR104	Homo sapiens	2014	Croatia	UJIF00000000.1		GCA_900505035.1	PRJEB10018	SAMEA3721134
Isolate #112	Homo sapiens	2017-04-01	Viet Nam	DAFWGZ000000000.1	SRR13246763	GCA_021904875.1	PRJNA641536	SAMN15355748
Isolate #101	Homo sapiens	2017-04-01	Viet Nam	DAFWGV000000000.1	SRR13246775	GCA_021904735.1	PRJNA641536	SAMN15355737
Isolate #108	Homo sapiens	2017-04-01	Viet Nam	DAFWGY000000000.1	SRR13246768	GCA_021904835.1	PRJNA641536	SAMN15355744
EuSCAPE_TR252	Homo sapiens	2013	Turkey	UJXW00000000.1		GCA_900508995.1	PRJEB10018	SAMEA3729852
EuSCAPE_TR253	Homo sapiens	2013	Turkey	UJXN00000000.1		GCA_900509005.1	PRJEB10018	SAMEA3729853
29163	Homo sapiens	2014-01-21	United Kingdom	DAGHEB000000000.1	SRR17303967	GCA_022117295.1	PRJNA788733	SAMN24020373
A03/17	Homo sapiens	2012-04-01	Spain	VSJP00000000.1		GCA_008868035.1	PRJNA560207	SAMN12572031
SMART1412	Homo sapiens	2014	Hungary	DAGQBJ000000000.1	DRR065650	GCA_022268055.1	PRJDB4948	SAMD00055804
Isolate #92	Homo sapiens	2017-03-01	Viet Nam	DAFWJT000000000.1	SRR13246606	GCA_021906295.1	PRJNA641536	SAMN15355728
ST15	Homo sapiens	2015-10-28	Viet Nam	DAGQIO000000000.1	SRR6208325	GCA_022271855.1	PRJNA413040	SAMN07735418
ST15	Homo sapiens	2017	USA	DAFYYC000000000.1	SRR14402566	GCA_021948115.1	PRJNA686897	SAMN18977253
VNCKp72	Homo sapiens	2015	Viet Nam	DAGQMA000000000.1	DRR076969	GCA_022273695.1	PRJDB5317	SAMD00066874
220509	Homo sapiens	2015-12-10	United Kingdom	DAGIRJ000000000.1	SRR17302811	GCA_022148985.1	PRJNA788733	SAMN24019264
CFSAN054111	Homo sapiens	2012-05-10	Germany			GCA_003030145.1	PRJNA243331	SAMN08663449
trace15	Homo sapiens	2012-12-21	United Kingdom	DAGLNC000000000.1	SRR10991895	GCA_022193845.1	PRJNA564424	SAMN12774032
20877	Homo sapiens	2014-05-19	United Kingdom	DAFTQA000000000.1	SRR17308788	GCA_021788805.1	PRJNA788733	SAMN24297409
NU-CRE135	Homo sapiens	2013-06-01	USA	JAEVCH000000000.1		GCA_016797245.1	PRJNA395086	SAMN17600188
OC951	Homo sapiens	2012	USA	QBCE00000000.1		GCA_003065085.1	PRJNA449090	SAMN08885786
MH17-556D	Homo sapiens	2017	Viet Nam	BFCZ00000000.1		GCA_003115195.1	PRJDB6655	SAMD00112941
32	Homo sapiens	2019	Netherlands	CAJZUL000000000.1		GCA_916164395.1	PRJEB41042	SAMEA7746226
20746	Homo sapiens	2014-05-22	United Kingdom	DAFTPN000000000.1	SRR17308809	GCA_021788055.1	PRJNA788733	SAMN24297390
MH17-016D	Homo sapiens	2017	Viet Nam	BFAI00000000.1		GCA_002897415.1	PRJDB6655	SAMD00109349
clinical isolate	Homo sapiens	2012	Germany	DAGOHR000000000.1	ERR1761512	GCA_022239305.1	PRJEB18621	SAMEA29243668
279901	Homo sapiens	2016-05-27	United Kingdom	DAGJND000000000.1	SRR17302224	GCA_022160565.1	PRJNA788733	SAMN24019540
trace125	Homo sapiens	2012-07-13	United Kingdom	DAGLIZ000000000.1	SRR10992030	GCA_022191705.1	PRJNA564424	SAMN12774143
CRK0350	Homo sapiens	2012	USA	PTFL00000000.2		GCA_002935205.2	PRJNA433394	SAMN08513457
NRZ-42581	Homo sapiens	2018	Germany	JAFHOW000000000.1		GCA_018438785.1	PRJNA692829	SAMN17371854
40738	Homo sapiens	2014-07-28	United Kingdom	DAFTPZ000000000.1	SRR17308792	GCA_021788575.1	PRJNA788733	SAMN24296911
sam_227G7		2019	France	DAGKYA000000000.1	ERR3771800	GCA_022185525.1	PRJEB35890	SAMEA6427983
sam_CPO20160115		2016	Denmark	DAGKZC000000000.1	ERR3771778	GCA_022186105.1	PRJEB35890	SAMEA6427953
CFSAN059640	Homo sapiens	2016	Pakistan	JACYPD000000000.1		GCA_014840315.1	PRJNA308116	SAMN10086828
56267	Homo sapiens	2014-01-02	United Kingdom	DAGJDC000000000.1	SRR17302353	GCA_022155305.1	PRJNA788733	SAMN24019106
IS492	Homo sapiens	2016	Pakistan	DAFVWF000000000.1	ERR5752114	GCA_021895895.1	PRJEB40861	SAMEA8581410
ST15	Homo sapiens	2015-10-05	Viet Nam	DAGQIM000000000.1	SRR6208322	GCA_022271875.1	PRJNA413040	SAMN07735421
NU-CRE083	Homo sapiens	2012-04-01	USA	JAEVDL000000000.1		GCA_016796135.1	PRJNA395086	SAMN17600154
4300STDY6470432	Homo sapiens	2016	Thailand	UFFA00000000.1		GCA_900493955.1	PRJEB19226	SAMEA4364613
19391	Homo sapiens	2011	Hungary	JAJTNR000000000.1		GCA_021311215.1	PRJNA791521	SAMN24291970
26598	Homo sapiens	2014-03-15	United Kingdom	DAFTNA000000000.1	SRR17308936	GCA_021782455.1	PRJNA788733	SAMN24297449
196970	Homo sapiens	2015-11-23	United Kingdom	DAGJHZ000000000.1	SRR17302561	GCA_022157745.1	PRJNA788733	SAMN24019467
73982	Homo sapiens	2014-09-08	United Kingdom	DAGHZB000000000.1	SRR17304083	GCA_022136965.1	PRJNA788733	SAMN24020622
247319	Homo sapiens	2016-03-31	United Kingdom	DAGGNP000000000.1	SRR17304103	GCA_022106695.1	PRJNA788733	SAMN24020546
32341	Homo sapiens	2014-02-11	United Kingdom	DAGIPY000000000.1	SRR17304125	GCA_022147985.1	PRJNA788733	SAMN24020440
69079	Homo sapiens	2014-11-02	United Kingdom	DAGGYD000000000.1	SRR17302867	GCA_022113655.1	PRJNA788733	SAMN24019069
Klebsiella pneumoniae ARLG-8075	Homo sapiens	2018	USA	DAFZGU000000000.1	SRR14450265	GCA_021953365.1	PRJNA658369	SAMN19016746
CRE506	Homo sapiens	2017-03-20	USA	JABKOI000000000.1		GCA_014835065.1	PRJNA633565	SAMN14967574
Kpngiani7132619	Homo sapiens	2016	Italy	CACSEC000000000.1		GCA_902704715.1	PRJEB22890	SAMEA104414975
ISMETTKLB21	Homo sapiens	2013	Italy	JAEQEW000000000.1		GCA_017972935.1	PRJNA687927	SAMN17160063
ARGID_24826	Homo sapiens	2017	United Kingdom	CAKLOG000000000.1		GCA_922826145.1	PRJEB48990	SAMEA11351073
Klebsiella pneumoniae	Homo sapiens	2018-08-01	Brazil	DAGMRK000000000.1	ERR3518889	GCA_022209805.1	PRJEB34380	SAMEA5951307
microbial	Homo sapiens	2019-07-01	Kuwait	DAGKMD000000000.1	SRR11531456	GCA_022174285.1	PRJNA624912	SAMN14589625
2018HL-00572	Homo sapiens	2018	USA	ABEZMH000000000.1	SRR13156964	GCA_022034575.1	PRJNA288601	SAMN16939952
Isolate #7	Homo sapiens	2017-03-01	Viet Nam	DAFWJD000000000.1	SRR13246641	GCA_021906015.1	PRJNA641536	SAMN15355643
Isolate #19	Homo sapiens	2017-01-01	Viet Nam	DAFWIK000000000.1	SRR13246688	GCA_021905635.1	PRJNA641536	SAMN15355655
Isolate #165	Homo sapiens	2017-08-01	Viet Nam	DAFWIE000000000.1	SRR13246705	GCA_021905535.1	PRJNA641536	SAMN15355801
NU-CRE163	Homo sapiens	2013-12-01	USA	JAEVBV000000000.1		GCA_016797345.1	PRJNA395086	SAMN17600202
NU-CRE249	Homo sapiens	2011-07-01	USA	JAEUZT000000000.1		GCA_016797525.1	PRJNA395086	SAMN17600256
Isolate #83	Homo sapiens	2017-05-01	Viet Nam	DAFWJL000000000.1	SRR13246616	GCA_021906155.1	PRJNA641536	SAMN15355719
Isolate #150	Homo sapiens	2017-04-01	Viet Nam	DAFWHW000000000.1	SRR13246722	GCA_021905395.1	PRJNA641536	SAMN15355786
Isolate #148	Homo sapiens	2017-05-01	Viet Nam	DAFWHV000000000.1	SRR13246724	GCA_021905315.1	PRJNA641536	SAMN15355784
Isolate #130	Homo sapiens	2017-03-01	Viet Nam	DAFWHM000000000.1	SRR13246744	GCA_021905135.1	PRJNA641536	SAMN15355766
Isolate #123	Homo sapiens	2017-05-01	Viet Nam	DAFWHE000000000.1	SRR13246751	GCA_021904955.1	PRJNA641536	SAMN15355759
Isolate #11	Homo sapiens	2017-04-01	Viet Nam	DAFWGU000000000.1	SRR13246776	GCA_021904745.1	PRJNA641536	SAMN15355647
EuSCAPE_TR275	Homo sapiens	2013	Turkey	UJYC00000000.1		GCA_900509175.1	PRJEB10018	SAMEA3729872
40741	Homo sapiens	2014-08-04	United Kingdom	DAGJPR000000000.1	SRR17302068	GCA_022161845.1	PRJNA788733	SAMN24018902
GCKp40	Homo sapiens	2018-09-20	Bangladesh	JACSFE000000000.1		GCA_016761895.1	PRJNA659108	SAMN15898430
AUSMDU00022811	Homo sapiens	2018	Australia	DAFYAV000000000.1	SRR15097965	GCA_021934195.1	PRJNA529744	SAMN20033517
196975	Homo sapiens	2015-11-25	United Kingdom	DAFTPF000000000.1	SRR17308826	GCA_021787275.1	PRJNA788733	SAMN24297317
168440	Homo sapiens	2015-09-15	United Kingdom	DAGIUW000000000.1	SRR17301964	GCA_022150865.1	PRJNA788733	SAMN24019169
253837	Homo sapiens	2016-04-12	United Kingdom	DAGGKK000000000.1	SRR17302037	GCA_022104415.1	PRJNA788733	SAMN24018930
146929	Homo sapiens	2015-07-14	United Kingdom	DAGIBO000000000.1	SRR17304528	GCA_022139305.1	PRJNA788733	SAMN24020704
99039	Homo sapiens	2015-03-18	United Kingdom	DAFTOY000000000.1	SRR17308839	GCA_021786995.1	PRJNA788733	SAMN24296901
226941	Homo sapiens	2016-02-11	United Kingdom	DAGGCY000000000.1	SRR17302630	GCA_022100435.1	PRJNA788733	SAMN24019678
56	Homo sapiens	2013	Netherlands	CAJZTW000000000.1		GCA_916163945.1	PRJEB41042	SAMEA7746249
Previously collected from blood cultures (R)	Homo sapiens	2012	Netherlands	CAKAAL000000000.1		GCA_916172225.1	PRJEB44242	SAMEA8552899
191854	Homo sapiens	2015-11-11	United Kingdom	DAGJFC000000000.1	SRR17302674	GCA_022156245.1	PRJNA788733	SAMN24019610
E837253	Homo sapiens	2019	Ireland	DAGMPM000000000.1	ERR3696601	GCA_022208785.1	PRJEB19229	SAMEA6258976
sam_218E7		2019	France	DAGKYC000000000.1	ERR3771798	GCA_022185545.1	PRJEB35890	SAMEA6427982
Klebsiella pneumoniae	Homo sapiens	2018-08-01	Brazil	DAGMQZ000000000.1	ERR3518899	GCA_022209665.1	PRJEB34380	SAMEA5951317
19ES	Homo sapiens	2013-08-07	Romania	DAGIGY000000000.1	SRR5902252	GCA_022142165.1	PRJNA396838	SAMN07452548
Klebsiella_pneumoniae_2021CK-00608	Homo sapiens	2021-01-02	USA	ABEYXL000000000.1	SRR13643256	GCA_022016675.1	PRJNA288601	SAMN17815182
Survcare467	Homo sapiens	2019	Germany	JAFHJJ000000000.1		GCA_018420595.1	PRJNA692829	SAMN17373124
CCBH28380	Homo sapiens	2020-06-11	Brazil	JADPHN000000000.1		GCA_015666395.1	PRJNA677881	SAMN16776138
IW43-1	Homo sapiens	2016	Pakistan	DAFVWN000000000.1	ERR5752055	GCA_021896145.1	PRJEB40861	SAMEA8581469
ST15	Homo sapiens	2015	Viet Nam	DAGHUM000000000.1	SRR12233456	GCA_022127225.1	PRJNA646358	SAMN15541522
Isolate #132	Homo sapiens	2017-03-01	Viet Nam	DAFWHO000000000.1	SRR13246741	GCA_021905175.1	PRJNA641536	SAMN15355768
EuSCAPE_AT029	Homo sapiens	2014	Austria	UKGE00000000.1		GCA_900511255.1	PRJEB10018	SAMEA3499901
2021QW-00027	Homo sapiens	2021	USA	ABEYMX000000000.1	SRR15061194	GCA_021935915.1	PRJNA659505	SAMN20104175
401811-12	Homo sapiens	2012	Switzerland	VNPJ00000000.1		GCA_020119945.1	PRJNA543274	SAMN12212169
ST15	Homo sapiens	2015-07-20	Viet Nam	DAGQIT000000000.1	SRR6208314	GCA_022272035.1	PRJNA413040	SAMN07735402
Isolate #93	Homo sapiens	2017-03-01	Viet Nam	DAFWJU000000000.1	SRR13246605	GCA_021906355.1	PRJNA641536	SAMN15355729
Isolate #89	Homo sapiens	2017-03-01	Viet Nam	DAFWJR000000000.1	SRR13246610	GCA_021906275.1	PRJNA641536	SAMN15355725
Isolate #86	Homo sapiens	2017-03-01	Viet Nam	DAFWJO000000000.1	SRR13246613	GCA_021906215.1	PRJNA641536	SAMN15355722
Isolate #134	Homo sapiens	2017-04-01	Viet Nam	DAFWHN000000000.1	SRR13246739	GCA_021905215.1	PRJNA641536	SAMN15355770
16ZR-3	Homo sapiens	2016	China	RYKX00000000.1		GCA_016750935.1	PRJNA503173	SAMN10353775
ST15	Homo sapiens	2015-02-19	Viet Nam	DAGNRR000000000.1	SRR6656602	GCA_022228205.1	PRJNA413040	SAMN08400010
CRE522	Homo sapiens	2017-09-06	USA	JABKOA000000000.1		GCA_014834855.1	PRJNA633565	SAMN14967582
2019HL-00281	Homo sapiens	2019	USA	ABEZTD000000000.1	SRR13130566	GCA_022038135.1	PRJNA288601	SAMN16627958
NU-CRE190	Homo sapiens	2014-10-01	USA	JAEVBG000000000.1		GCA_016797205.1	PRJNA395086	SAMN17600217
NU-CRE091	Homo sapiens	2012-06-01	USA	JAEVDH000000000.1		GCA_016796025.1	PRJNA395086	SAMN17600158
trace312	Homo sapiens	2013-10-06	United Kingdom	DAGLEJ000000000.1	SRR10992170	GCA_022189205.1	PRJNA564424	SAMN12774283
CriePir253	Homo sapiens	2018	Russia	WJVH00000000.1		GCA_009661115.1	PRJNA580263	SAMN13153768
CriePir237	Homo sapiens	2018	Russia	WJVJ00000000.2		GCA_009661375.2	PRJNA580263	SAMN13153766
NU-CRE194	Homo sapiens	2014-10-01	USA	JAEVBE000000000.1		GCA_016797105.1	PRJNA395086	SAMN17600219
44868	Homo sapiens	2010	Hungary	JAJTNS000000000.1		GCA_021311235.1	PRJNA791521	SAMN24291969
80520	Homo sapiens	2014-12-20	United Kingdom	DAGJDH000000000.1	SRR17302341	GCA_022155345.1	PRJNA788733	SAMN24019117
232061	Homo sapiens	2016-02-21	United Kingdom	DAGHTJ000000000.1	SRR17304044	GCA_022126685.1	PRJNA788733	SAMN24020888
EuSCAPE_HR060	Homo sapiens	2013	Croatia	UJME00000000.1		GCA_900506055.1	PRJEB10018	SAMEA3721092
Klebsiella_pneumoniae_2021CK-01673	Homo sapiens	2021-10-11	USA	ABEXPR000000000.1	SRR17250618	GCA_021870955.1	PRJNA288601	SAMN24144985
Klebsiella pneumoniae ARLG-7194	Homo sapiens	2018	Argentina	DAFZSC000000000.1	SRR14449892	GCA_021959445.1	PRJNA658369	SAMN19016325
ST15	Homo sapiens	2017	Brazil	SZNE00000000.1		GCA_005222595.1	PRJNA540253	SAMN11526322
Klebsiella pneumoniae ARLG-4390	Homo sapiens	2017	USA	DAGIYU000000000.1	SRR12509081	GCA_022152965.1	PRJNA658369	SAMN15868463
2018HL-00543	Homo sapiens	2018	USA	ABEZMW000000000.1	SRR13156851	GCA_022034875.1	PRJNA288601	SAMN16939730
EuSCAPE_PT011	Homo sapiens	2013	Portugal	UIZL00000000.1		GCA_900502725.1	PRJEB10018	SAMEA3649830
EuSCAPE_PT053	Homo sapiens	2014	Portugal	UIWA00000000.1		GCA_900501855.1	PRJEB10018	SAMEA3649867
Klebsiella pneumoniae	Homo sapiens	2018-08-01	Brazil	DAGMRL000000000.1	ERR3518888	GCA_022209845.1	PRJEB34380	SAMEA5951306
Klebsiella pneumoniae	Homo sapiens	2018-08-01	Brazil	DAGMQU000000000.1	ERR3518905	GCA_022209485.1	PRJEB34380	SAMEA5951323
Klebsiella pneumoniae ARLG-7660	Homo sapiens	2018	USA	DAGALR000000000.1	SRR14449378	GCA_021970275.1	PRJNA658369	SAMN19016586
sp19025051	Homo sapiens	2019	Germany	JAFHQZ000000000.1		GCA_018445645.1	PRJNA692829	SAMN17371909
51015	Homo sapiens	2019-06-01	Czech Republic			GCA_011769825.1	PRJNA613905	SAMN14421541
	Homo sapiens	2018-08-01	Brazil	DAGMRE000000000.1	ERR3518895	GCA_022209745.1	PRJEB34380	SAMEA5951313
2020QW-00070	Homo sapiens	2020	USA	ABEZHA000000000.1	SRR13429551	GCA_022024375.1	PRJNA659505	SAMN17309436
EuSCAPE_BE075	Homo sapiens	2014	Belgium	UJPN00000000.1		GCA_900506895.1	PRJEB10018	SAMEA3727663
kpneu044	Homo sapiens	2012-04-07	Switzerland	UWYA00000000.1		GCA_900608315.1	PRJEB28660	SAMEA4916116
ST15	Homo sapiens	2015-08-27	Viet Nam	DAGQIZ000000000.1	SRR6208307	GCA_022272135.1	PRJNA413040	SAMN07735411
Isolate #175	Homo sapiens	2014-10-01	Viet Nam	DAFWII000000000.1	SRR13246694	GCA_021905615.1	PRJNA641536	SAMN15355811
ST15	Homo sapiens	2017	USA	DAFYWZ000000000.1	SRR14402567	GCA_021947495.1	PRJNA686897	SAMN18977252
ST15	Homo sapiens	2017	USA	DAFYWM000000000.1	SRR14402581	GCA_021947315.1	PRJNA686897	SAMN18977240
ST15	Homo sapiens	2016	USA	DAFYSF000000000.1	SRR14402806	GCA_021945035.1	PRJNA686897	SAMN18977063
BR	Homo sapiens	2015	China			GCA_001663195.1	PRJNA323746	SAMN05188406
EuSCAPE_PT021	Homo sapiens	2014	Portugal	UIZQ00000000.1		GCA_900502795.1	PRJEB10018	SAMEA3649839
EuSCAPE_PT040	Homo sapiens	2014	Portugal	UIVM00000000.1		GCA_900501745.1	PRJEB10018	SAMEA3649854
EuSCAPE_PT073	Homo sapiens	2014	Portugal	UIWS00000000.1		GCA_900502025.1	PRJEB10018	SAMEA3649887
Klebsiella pneumoniae ARLG-4371	Homo sapiens	2017	USA	DAGJSZ000000000.1	SRR12508920	GCA_022163695.1	PRJNA658369	SAMN15868485
Isolate #24	Homo sapiens	2017-03-01	Viet Nam	DAFWIL000000000.1	SRR13246681	GCA_021905655.1	PRJNA641536	SAMN15355660
NU-CRE186	Homo sapiens	2014-08-01	USA	JAEVBI000000000.1		GCA_016795905.1	PRJNA395086	SAMN17600215
Kp14U04	Homo sapiens	2014-03-09	Brazil	JABEEI000000000.1		GCA_014833135.1	PRJNA629600	SAMN14784058
EuSCAPE_HU028	Homo sapiens	2014	Hungary	ULBZ00000000.1		GCA_900516925.1	PRJEB10018	SAMEA3538788
98999	Homo sapiens	2014-08-02	United Kingdom	DAGJFP000000000.1	SRR17302634	GCA_022156505.1	PRJNA788733	SAMN24018865
140272	Homo sapiens	2015-07-07	United Kingdom	DAGJEW000000000.1	SRR17302691	GCA_022156145.1	PRJNA788733	SAMN24018857
142930	Homo sapiens	2015-07-13	United Kingdom	DAGGTS000000000.1	SRR17304234	GCA_022110655.1	PRJNA788733	SAMN24020998
112960	Homo sapiens	2015-04-13	United Kingdom	DAGHMH000000000.1	SRR17304403	GCA_022122265.1	PRJNA788733	SAMN24021105
EuSCAPE_HU009	Homo sapiens	2013	Hungary	ULAX00000000.1		GCA_900516615.1	PRJEB10018	SAMEA3538759
strain 9	Homo sapiens	2014-08-14	Singapore	DAGPXD000000000.1	SRR4302281	GCA_022265435.1	PRJNA342893	SAMN05770791
26610	Homo sapiens	2014-03-24	United Kingdom	DAFTNF000000000.1	SRR17308922	GCA_021782745.1	PRJNA788733	SAMN24297461
MIN-126	Homo sapiens	2019-06-25	Pakistan	JAJBIV000000000.1		GCA_021461325.1	PRJNA769286	SAMN22108511
PP-BR737-1	Homo sapiens	2016	Pakistan	JAJAAP000000000.1		GCA_021502915.1	PRJNA767644	SAMN21922879
KPM_43	Homo sapiens	2017-10-02	Lebanon	JAAJSJ000000000.1		GCA_011028245.1	PRJNA607022	SAMN14120131
3189STDY5864862	Homo sapiens	2011	Pakistan	FXOQ00000000.1		GCA_900181255.1	PRJEB6574	SAMEA2609444
3189STDY5864855	Homo sapiens	2011	Pakistan	FXOH00000000.1		GCA_900181115.1	PRJEB6574	SAMEA2609424
3189STDY5864859	Homo sapiens	2011	Pakistan	FXOS00000000.1		GCA_900181165.1	PRJEB6574	SAMEA2609436
3189STDY5864856	Homo sapiens	2011	Pakistan	FXOE00000000.1		GCA_900181085.1	PRJEB6574	SAMEA2609427
2019QW-00010	Homo sapiens	2018	USA	ABFABF000000000.1	SRR13081103	GCA_022042915.1	PRJNA659505	SAMN16828077
2021QW-00054	Homo sapiens	2021	USA	ABEYGY000000000.1	SRR16133930	GCA_021904595.1	PRJNA659505	SAMN21919091
2021QW-00120	Homo sapiens	2021	USA	ABEXCW000000000.1	SRR17621152	GCA_021813985.1	PRJNA659505	SAMN24979418
2021QW-00119	Homo sapiens	2021	USA	ABEXCV000000000.1	SRR17621153	GCA_021809785.1	PRJNA659505	SAMN24979417
2021QW-00118	Homo sapiens	2021	USA	ABEXCX000000000.1	SRR17621154	GCA_021814025.1	PRJNA659505	SAMN24979416
40740	Homo sapiens	2014-08-04	United Kingdom	DAGGDH000000000.1	SRR17302591	GCA_022100635.1	PRJNA788733	SAMN24018993
GCKp44	Homo sapiens	2019-03-07	Bangladesh	JACSFA000000000.1		GCA_016761795.1	PRJNA659108	SAMN15898434
GCKp41	Homo sapiens	2018-10-04	Bangladesh	JACSFD000000000.1		GCA_016761835.1	PRJNA659108	SAMN15898431
AUSMDU00044120	Homo sapiens	2020	Australia	DAFXZF000000000.1	SRR15098011	GCA_021933315.1	PRJNA529744	SAMN20033652
303K	Homo sapiens	2010-09-01	China	AVAN00000000.1		GCA_000474635.1	PRJNA214029	SAMN02470628
clinical isolate	Homo sapiens	2014	Germany	DAGOHP000000000.1	ERR1761514	GCA_022239285.1	PRJEB18621	SAMEA29245168
SIKP009	Homo sapiens	2017-07-27	Thailand	SSYU00000000.1		GCA_004830985.1	PRJNA532291	SAMN11399324
95283	Homo sapiens	2014-02-16	United Kingdom	DAGJEI000000000.1	SRR17302726	GCA_022155865.1	PRJNA788733	SAMN24019419
95286	Homo sapiens	2015-02-17	United Kingdom	DAGJBA000000000.1	SRR17302849	GCA_022154165.1	PRJNA788733	SAMN24018970
SIKP199	Homo sapiens	2018-11-06	Thailand	STED00000000.1		GCA_004833525.1	PRJNA532291	SAMN11399740
SIKP198	Homo sapiens	2018-10-29	Thailand	STEC00000000.1		GCA_004833895.1	PRJNA532291	SAMN11399741
401125-16	Homo sapiens	2016	Switzerland	VNOW00000000.1		GCA_020120215.1	PRJNA543274	SAMN12212156
AUSMDU00028458	Homo sapiens	2019	Australia	DAFXVM000000000.1	SRR15098117	GCA_021931335.1	PRJNA529744	SAMN20033557
ST15	Homo sapiens	2015-08-09	Viet Nam	DAGQJE000000000.1	SRR6208303	GCA_022272235.1	PRJNA413040	SAMN07735407
Isolate #88	Homo sapiens	2017-03-01	Viet Nam	DAFWJQ000000000.1	SRR13246611	GCA_021906315.1	PRJNA641536	SAMN15355724
Isolate #87	Homo sapiens	2017-03-01	Viet Nam	DAFWJP000000000.1	SRR13246612	GCA_021906235.1	PRJNA641536	SAMN15355723
Isolate #84	Homo sapiens	2017-05-01	Viet Nam	DAFWJN000000000.1	SRR13246615	GCA_021906255.1	PRJNA641536	SAMN15355720
Isolate #80	Homo sapiens	2017-04-01	Viet Nam	DAFWJM000000000.1	SRR13246620	GCA_021906175.1	PRJNA641536	SAMN15355716
Isolate #76	Homo sapiens	2017-05-01	Viet Nam	DAFWJJ000000000.1	SRR13246624	GCA_021906135.1	PRJNA641536	SAMN15355712
Isolate #71	Homo sapiens	2017-05-01	Viet Nam	DAFWJH000000000.1	SRR13246629	GCA_021906115.1	PRJNA641536	SAMN15355707
Isolate #65	Homo sapiens	2017-04-01	Viet Nam	DAFWJG000000000.1	SRR13246636	GCA_021906055.1	PRJNA641536	SAMN15355701
Isolate #34	Homo sapiens	2017-04-01	Viet Nam	DAFWIR000000000.1	SRR13246670	GCA_021905775.1	PRJNA641536	SAMN15355670
Isolate #20	Homo sapiens	2017-04-01	Viet Nam	DAFWIM000000000.1	SRR13246686	GCA_021905675.1	PRJNA641536	SAMN15355656
Isolate #158	Homo sapiens	2017-03-01	Viet Nam	DAFWIA000000000.1	SRR13246713	GCA_021905435.1	PRJNA641536	SAMN15355794
Isolate #157	Homo sapiens	2017-02-01	Viet Nam	DAFWIB000000000.1	SRR13246714	GCA_021905415.1	PRJNA641536	SAMN15355793
Isolate #16	Homo sapiens	2017-03-01	Viet Nam	DAFWHX000000000.1	SRR13246721	GCA_021905335.1	PRJNA641536	SAMN15355652
Isolate #133	Homo sapiens	2017-04-01	Viet Nam	DAFWHR000000000.1	SRR13246740	GCA_021905155.1	PRJNA641536	SAMN15355769
EuSCAPE_PT002	Homo sapiens	2013	Portugal	UIZC00000000.1		GCA_900502645.1	PRJEB10018	SAMEA3649821
EuSCAPE_PT009	Homo sapiens	2013	Portugal	UIZP00000000.1		GCA_900502715.1	PRJEB10018	SAMEA3649828
171128	Homo sapiens	2015-09-19	United Kingdom	DAGGVX000000000.1	SRR17304010	GCA_022111815.1	PRJNA788733	SAMN24021171
EuSCAPE_IT046	Homo sapiens	2013	Italy	UKNG00000000.1		GCA_900513045.1	PRJEB10018	SAMEA3515078
EuSCAPE_IT051	Homo sapiens	2013	Italy	UKNH00000000.1		GCA_900513105.1	PRJEB10018	SAMEA3515083
NU-CRE170	Homo sapiens	2014-04-01	USA	JAEVBQ000000000.1		GCA_016796905.1	PRJNA395086	SAMN17600207
Klebsiella pneumoniae ARLG-6750	Homo sapiens	2018	China	DAGAIU000000000.1	SRR14449424	GCA_021968555.1	PRJNA658369	SAMN19015997
ST15	Homo sapiens	2016	USA	DAFYTP000000000.1	SRR14402754	GCA_021945735.1	PRJNA686897	SAMN18977110
CL3213	Homo sapiens	2012-02-01	China	RPFI00000000.1		GCA_009901985.1	PRJNA476096	SAMN10371632
NU-CRE138	Homo sapiens	2013-07-01	USA	JAEVGQ000000000.1		GCA_016802995.1	PRJNA395086	SAMN17600191
SDWK41		2019	China	JAIBZM000000000.1		GCA_020177775.1	PRJNA713411	SAMN19981601
SDWK35		2019	China	JAIBZS000000000.1		GCA_020177875.1	PRJNA713411	SAMN19981595
EuSCAPE_HU004	Homo sapiens	2013	Hungary	UKZM00000000.1		GCA_900516275.1	PRJEB10018	SAMEA3538752
EuSCAPE_HU006	Homo sapiens	2013	Hungary	UKZY00000000.1		GCA_900516395.1	PRJEB10018	SAMEA3538755
EuSCAPE_HU025	Homo sapiens	2013	Hungary	ULBW00000000.1		GCA_900516885.1	PRJEB10018	SAMEA3538783
EuSCAPE_HU026	Homo sapiens	2014	Hungary	ULBU00000000.1		GCA_900516875.1	PRJEB10018	SAMEA3538785
EuSCAPE_HU025	Homo sapiens	2013	Hungary	CABFWY000000000.1		GCA_902155885.1	PRJEB33308	SAMEA3538783
15	Homo sapiens	2018	Spain	CAJNYO000000000.1		GCA_905331425.1	PRJEB42440	SAMEA8065739
EuSCAPE_HU009	Homo sapiens	2013	Hungary	CABFWZ000000000.1		GCA_902155845.1	PRJEB33308	SAMEA3538759
Klebsiella pneumoniae	Homo sapiens	2018-08-01	Brazil	DAGMRG000000000.1	ERR3518892	GCA_022209765.1	PRJEB34380	SAMEA5951310
Klebsiella pneumoniae	Homo sapiens	2018-08-01	Brazil	DAGMRH000000000.1	ERR3518893	GCA_022209725.1	PRJEB34380	SAMEA5951311
whole organism	Homo sapiens	2021	USA	ABEYGD000000000.1	SRR16292908	GCA_021904075.1	PRJNA288601	SAMN22216699
whole organism	Homo sapiens	2021	USA	ABEYFZ000000000.1	SRR16304232	GCA_021904015.1	PRJNA288601	SAMN22234457
ST15	Homo sapiens	2015-07-14	Viet Nam	DAGQJL000000000.1	SRR6208299	GCA_022272335.1	PRJNA413040	SAMN07735414
ST15	Homo sapiens	2015-09-11	Viet Nam	DAGQJI000000000.1	SRR6208300	GCA_022272295.1	PRJNA413040	SAMN07735425
ST15	Homo sapiens	2015-08-30	Viet Nam	DAGQJH000000000.1	SRR6208301	GCA_022272275.1	PRJNA413040	SAMN07735405
ST15	Homo sapiens	2015-08-04	Viet Nam	DAGQJF000000000.1	SRR6208302	GCA_022272255.1	PRJNA413040	SAMN07735406
ST15	Homo sapiens	2015-08-10	Viet Nam	DAGQJD000000000.1	SRR6208304	GCA_022272215.1	PRJNA413040	SAMN07735408
ST15	Homo sapiens	2015-08-24	Viet Nam	DAGQJC000000000.1	SRR6208306	GCA_022272175.1	PRJNA413040	SAMN07735410
ST15	Homo sapiens	2015-09-12	Viet Nam	DAGQJB000000000.1	SRR6208308	GCA_022272115.1	PRJNA413040	SAMN07735412
ST15	Homo sapiens	2015-07-21	Viet Nam	DAGQIY000000000.1	SRR6208309	GCA_022272155.1	PRJNA413040	SAMN07735403
ST15	Homo sapiens	2015-07-28	Viet Nam	DAGQIW000000000.1	SRR6208310	GCA_022272095.1	PRJNA413040	SAMN07735404
ST15	Homo sapiens	2015-06-08	Viet Nam	DAGQIX000000000.1	SRR6208311	GCA_022272075.1	PRJNA413040	SAMN07735399
ST15	Homo sapiens	2015-06-12	Viet Nam	DAGQIU000000000.1	SRR6208312	GCA_022272055.1	PRJNA413040	SAMN07735400
ST15	Homo sapiens	2015-05-07	Viet Nam	DAGQIR000000000.1	SRR6208315	GCA_022272015.1	PRJNA413040	SAMN07735395
ST15	Homo sapiens	2015-05-12	Viet Nam	DAGQIV000000000.1	SRR6208316	GCA_022271975.1	PRJNA413040	SAMN07735396
ST15	Homo sapiens	2015-05-28	Viet Nam	DAGQIS000000000.1	SRR6208317	GCA_022271995.1	PRJNA413040	SAMN07735397
ST15	Homo sapiens	2015-06-08	Viet Nam	DAGQIN000000000.1	SRR6208318	GCA_022271955.1	PRJNA413040	SAMN07735398
ST15	Homo sapiens	2015-10-18	Viet Nam	DAGQIP000000000.1	SRR6208320	GCA_022271935.1	PRJNA413040	SAMN07735419
ST15	Homo sapiens	2015-05-10	Viet Nam	DAGQIQ000000000.1	SRR6208323	GCA_022271895.1	PRJNA413040	SAMN07735416
ST15	Homo sapiens	2015-06-15	Viet Nam	DAGQIL000000000.1	SRR6208324	GCA_022271915.1	PRJNA413040	SAMN07735415
ST15	Homo sapiens	2015-10-26	Viet Nam	DAGQIJ000000000.1	SRR6208326	GCA_022271835.1	PRJNA413040	SAMN07735417
ST15	Homo sapiens	2015-10-10	Viet Nam	DAGQIK000000000.1	SRR6208327	GCA_022271795.1	PRJNA413040	SAMN07735424
ST15	Homo sapiens	2015-06-02	Viet Nam	DAGNRU000000000.1	SRR6656601	GCA_022228225.1	PRJNA413040	SAMN08400009
ST15	Homo sapiens	2015-05-29	Viet Nam	DAGNRP000000000.1	SRR6656603	GCA_022228105.1	PRJNA413040	SAMN08400007
ST15	Homo sapiens	2015-07-14	Viet Nam	DAGNRJ000000000.1	SRR6656609	GCA_022227905.1	PRJNA413040	SAMN08400023
ST15	Homo sapiens	2015-08-30	Viet Nam	DAGNRI000000000.1	SRR6656610	GCA_022227825.1	PRJNA413040	SAMN08400024
ST15	Homo sapiens	2015-08-25	Viet Nam	DAGNRH000000000.1	SRR6656611	GCA_022227945.1	PRJNA413040	SAMN08400025
ST15	Homo sapiens	2015-08-26	Viet Nam	DAGNRG000000000.1	SRR6656612	GCA_022227705.1	PRJNA413040	SAMN08400026
ST15	Homo sapiens	2015-03-11	Viet Nam	DAGNRE000000000.1	SRR6656614	GCA_022227645.1	PRJNA413040	SAMN08400011
Isolate #95	Homo sapiens	2017-04-01	Viet Nam	DAFWJV000000000.1	SRR13246603	GCA_021906415.1	PRJNA641536	SAMN15355731
Isolate #63	Homo sapiens	2017-04-01	Viet Nam	DAFWJE000000000.1	SRR13246638	GCA_021906035.1	PRJNA641536	SAMN15355699
Isolate #155	Homo sapiens	2016-10-01	Viet Nam	DAFWHY000000000.1	SRR13246716	GCA_021905375.1	PRJNA641536	SAMN15355791
KPN1456	Homo sapiens	2014-05-12	USA	DAGEGD000000000.1	SRR5386713	GCA_022068485.1	PRJNA376414	SAMN06438435
KPN1448	Homo sapiens	2014-05-13	USA	DAGEFW000000000.1	SRR5386721	GCA_022068305.1	PRJNA376414	SAMN06438427
KPN1424	Homo sapiens	2014-04-27	USA	DAGEFB000000000.1	SRR5386759	GCA_022067865.1	PRJNA376414	SAMN06438403
ZKP104	homo	2017	China	CABWVH000000000.1		GCA_902508665.1	PRJEB34922	SAMEA6099474
17ZR-164	Homo sapiens	2017	China	RYHY00000000.1		GCA_016749375.1	PRJNA503173	SAMN10353853
LX5	Homo sapiens	2021	China	JAKFSD000000000.1		GCA_021532775.1	PRJNA795015	SAMN24669140
CRE61	Homo sapiens	2017-01-18	USA	JABKMP000000000.1		GCA_014834155.1	PRJNA633565	SAMN14967619
Klebsiella pneumoniae ARLG-8072	Homo sapiens	2018	USA	DAFZGQ000000000.1	SRR14450268	GCA_021953245.1	PRJNA658369	SAMN19016744
Klebsiella_pneumoniae_2021CK-01737	Homo sapiens	2021-11-09	USA	ABEXPS000000000.1	SRR17250557	GCA_021871095.1	PRJNA288601	SAMN24145041
Klebsiella_pneumoniae_2021CK-01816	Homo sapiens	2021-08-11	USA	ABEXIQ000000000.1	SRR17383789	GCA_021850185.1	PRJNA288601	SAMN24523857
P02	Homo sapiens	2015-05-01	Brazil	JABEPV000000000.1		GCA_014500765.1	PRJNA628956	SAMN14763879
P49	Homo sapiens	2015-12-01	Brazil	JABEPY000000000.1		GCA_014500815.1	PRJNA628953	SAMN14763845
KPNIH43		2014	USA	PQKK00000000.1		GCA_002918615.1	PRJNA430813	SAMN03455936
17ZR-56	Homo sapiens	2017	China	RYGU00000000.1		GCA_016748575.1	PRJNA503173	SAMN10353883
2019HL-00317	Homo sapiens	2019	USA	ABEZUR000000000.1	SRR13088664	GCA_022038915.1	PRJNA288601	SAMN16842676
Kpngiani7132493	Homo sapiens	2016	Italy	CACSDM000000000.1		GCA_902704485.1	PRJEB22890	SAMEA104414837
Kpngiani7132532	Homo sapiens	2016	Italy	CACSFR000000000.1		GCA_902705095.1	PRJEB22890	SAMEA104414876
Klebsiella pneumoniae ARLG-3534	Homo sapiens	2016	USA	DAGILP000000000.1	SRR12509512	GCA_022145605.1	PRJNA658369	SAMN15868189
MD-CRE0104	Homo sapiens	2016	USA	ABFCVY000000000.1	SRR4414057	GCA_022308635.1	PRJNA329105	SAMN05861037
185I2	Homo sapiens	2018	France	VUCB00000000.1		GCA_008374565.1	PRJNA563544	SAMN12676078
E208	Homo sapiens	2015-12-01	Japan	DAGMMJ000000000.1	DRR120593	GCA_022207185.1	PRJDB6565	SAMD00108745
93397	Homo sapiens	2015-01-29	United Kingdom	DAGISH000000000.1	SRR17304107	GCA_022149445.1	PRJNA788733	SAMN24020542
whole organism	Homo sapiens	2020	USA	ABEYCM000000000.1	SRR16893807	GCA_021898275.1	PRJNA288601	SAMN23011928
2483	Homo sapiens	2019-05-29	Russia	JAAKYG000000000.1		GCA_011044745.1	PRJNA606163	SAMN14112008
Isolate #5	Homo sapiens	2017-05-01	Viet Nam	DAFWLM000000000.1	SRR12149876	GCA_022012215.1	PRJNA641536	SAMN15355641
JICS273		2018	Japan	DAFTLO000000000.1	DRR334951	GCA_021774125.1	PRJDB12737	SAMD00431575
32328	Homo sapiens	2014-01-27	United Kingdom	DAGJPO000000000.1	SRR17302078	GCA_022161825.1	PRJNA788733	SAMN24018893
852K	Homo sapiens	2015	Nigeria	JAAASX000000000.1		GCA_009907125.1	PRJNA600702	SAMN13829960
852	Homo sapiens	2015	Nigeria	JAAASW000000000.1		GCA_009907205.1	PRJNA600702	SAMN13829959
KP502969	Homo sapiens	2018-07-01	Canada	DAGMIC000000000.1	SRR10776735	GCA_022204805.1	PRJNA511988	SAMN13659123
KP514771	Homo sapiens	2018-08-01	Canada	DAGMHY000000000.1	SRR10776736	GCA_022204785.1	PRJNA511988	SAMN13659124
KP364	Homo sapiens	2016-11-24	Thailand	DAGBIT000000000.1	DRR151014	GCA_021983195.1	PRJDB5929	SAMD00138575
EPINDM51	Homo sapiens	2017	France	DAFYGE000000000.1	SRR14861764	GCA_021937355.1	PRJNA738476	SAMN19729982
DGL14	Homo sapiens	2020-08-01	India	JAJBAA000000000.1		GCA_020829885.1	PRJNA694019	SAMN22238554
EA_Carb	Homo sapiens	2015	Lebanon	LSBZ00000000.1		GCA_001640185.1	PRJNA310837	SAMN04456062
AUSMDU00027093	Homo sapiens	2019	Australia	DAFXVI000000000.1	SRR15098120	GCA_021931275.1	PRJNA529744	SAMN20033554
Klebsiella pneumoniae ARLG-6812	Homo sapiens	2018	China	DAFZXG000000000.1	SRR14449753	GCA_021962415.1	PRJNA658369	SAMN19016047
Klebsiella pneumoniae ARLG-6765	Homo sapiens	2018	China	DAFZVS000000000.1	SRR14449795	GCA_021961585.1	PRJNA658369	SAMN19016009
ST15	Homo sapiens	2015-05-30	Viet Nam	DAGNRN000000000.1	SRR6656604	GCA_022228165.1	PRJNA413040	SAMN08400008
ST15	Homo sapiens	2015-05-20	Viet Nam	DAGNRL000000000.1	SRR6656605	GCA_022228185.1	PRJNA413040	SAMN08400005
ST15	Homo sapiens	2015-05-25	Viet Nam	DAGNRM000000000.1	SRR6656606	GCA_022228035.1	PRJNA413040	SAMN08400006
ST15	Homo sapiens	2015-05-18	Viet Nam	DAGNRK000000000.1	SRR6656608	GCA_022227875.1	PRJNA413040	SAMN08400004
ST15	Homo sapiens	2015-07-11	Viet Nam	DAGNRF000000000.1	SRR6656613	GCA_022227735.1	PRJNA413040	SAMN08400027
AMF_T1	Homo sapiens	2015-08-18	China	QFMV00000000.1		GCA_003143715.1	PRJNA430765	SAMN08378535
K7160	Homo sapiens	2014-08-19	China	JACNUB000000000.1		GCA_014285755.1	PRJNA657553	SAMN15832022
Klebsiella pneumoniae ARLG-6711	Homo sapiens	2018	China	DAGAEB000000000.1	SRR14449558	GCA_021966095.1	PRJNA658369	SAMN19015964
Klebsiella pneumoniae ARLG-6698	Homo sapiens	2018	China	DAGADJ000000000.1	SRR14449570	GCA_021965935.1	PRJNA658369	SAMN19015953
Klebsiella pneumoniae ARLG-6616	Homo sapiens	2017	China	DAGADB000000000.1	SRR14449580	GCA_021965675.1	PRJNA658369	SAMN19015885
Klebsiella pneumoniae ARLG-6585	Homo sapiens	2017	China	DAGABI000000000.1	SRR14449622	GCA_021964795.1	PRJNA658369	SAMN19015858
Klebsiella pneumoniae ARLG-6680	Homo sapiens	2017	China	DAFZNJ000000000.1	SRR14450054	GCA_021956645.1	PRJNA658369	SAMN19015938
Klebsiella pneumoniae ARLG-8070	Homo sapiens	2018	USA	DAFZGP000000000.1	SRR14450270	GCA_021953205.1	PRJNA658369	SAMN19016742
MD-CRE0090	Homo sapiens	2016	USA	ABFCWJ000000000.1	SRR4414046	GCA_022308855.1	PRJNA329105	SAMN05861027
MD-CRE0091	Homo sapiens	2016	USA	ABFCWI000000000.1	SRR4414047	GCA_022308835.1	PRJNA329105	SAMN05861028
MD-CRE0042	Homo sapiens	2015	USA	ABFCXH000000000.1	SRR4414019	GCA_022309335.1	PRJNA329105	SAMN05861003
MD-CRE0024	Homo sapiens	2015	USA	ABFCXO000000000.1	SRR4414010	GCA_022309475.1	PRJNA329105	SAMN05860994
MD-CRE0007	Homo sapiens	2015	USA	ABFCXG000000000.1	SRR4414020	GCA_022309315.1	PRJNA329105	SAMN05860986
CrB6i	Homo sapiens	2016-12-14	Brazil	SSBZ00000000.1		GCA_014451215.1	PRJNA521546	SAMN10904704
CrA11iii	Homo sapiens	2017-02-15	Brazil	SSCA00000000.1		GCA_014451275.1	PRJNA521546	SAMN10904703
MH17-553M	Homo sapiens	2017	Viet Nam	BFDD00000000.1		GCA_003115275.1	PRJDB6655	SAMD00112945
MH16-519D	Homo sapiens	2016	Viet Nam	BFDF00000000.1		GCA_003115315.1	PRJDB6655	SAMD00112947
Isolate #137	Homo sapiens	2017-05-01	Viet Nam	DAFWHP000000000.1	SRR13246736	GCA_021905195.1	PRJNA641536	SAMN15355773
K4311	Homo sapiens	2015-08-14	China	NPGP00000000.1		GCA_002264425.1	PRJNA393804	SAMN07345010
NJDCYY30-CR	Homo sapiens	2015-09-21	China	RZKO00000000.1		GCA_006131275.1	PRJNA510171	SAMN10600518
NJSXKYY18-CR	Homo sapiens	2015-06-12	China	RZKD00000000.1		GCA_006131365.1	PRJNA510171	SAMN10600506
ST15	Homo sapiens	2017	USA	DAFZDC000000000.1	SRR14402333	GCA_021951045.1	PRJNA686897	SAMN18976898
ST15	Homo sapiens	2017	USA	DAFZBC000000000.1	SRR14402437	GCA_021949815.1	PRJNA686897	SAMN18976932
PMK1	Homo sapiens	2011-08-16	Nepal			GCA_000764615.1	PRJNA253300	SAMN02885365
98	Homo sapiens	2012	Nepal	CDQG00000000.1		GCA_000943095.1	PRJEB8009	SAMEA2072940
79	Homo sapiens	2012	Nepal	DAGOPD000000000.1	ERR317529	GCA_022245685.1	PRJEB1800	SAMEA2064503
85	Homo sapiens	2012	Nepal	DAGOPC000000000.1	ERR317530	GCA_022245705.1	PRJEB1800	SAMEA2064564
128	Homo sapiens	2012	Nepal	DAGOPB000000000.1	ERR317531	GCA_022245655.1	PRJEB1800	SAMEA2064322
133	Homo sapiens	2012	Nepal	DAGOPA000000000.1	ERR317532	GCA_022245645.1	PRJEB1800	SAMEA2064504
146	Homo sapiens	2012	Nepal	DAGOOZ000000000.1	ERR317533	GCA_022245585.1	PRJEB1800	SAMEA2064565
24	Homo sapiens	2012	Nepal	DAGOOW000000000.1	ERR349748	GCA_022245525.1	PRJEB1800	SAMEA2072937
50	Homo sapiens	2012	Nepal	DAGOOS000000000.1	ERR349749	GCA_022245505.1	PRJEB1800	SAMEA2072909
72	Homo sapiens	2012	Nepal	DAGOOT000000000.1	ERR349751	GCA_022245485.1	PRJEB1800	SAMEA2072938
80	Homo sapiens	2012	Nepal	DAGOOR000000000.1	ERR349752	GCA_022245465.1	PRJEB1800	SAMEA2072911
81	Homo sapiens	2012	Nepal	DAGOOQ000000000.1	ERR349753	GCA_022245445.1	PRJEB1800	SAMEA2072912
86	Homo sapiens	2012	Nepal	DAGOOP000000000.1	ERR349754	GCA_022245425.1	PRJEB1800	SAMEA2072939
93	Homo sapiens	2012	Nepal	DAGOON000000000.1	ERR349755	GCA_022245405.1	PRJEB1800	SAMEA2072913
120	Homo sapiens	2012	Nepal	DAGOOM000000000.1	ERR349763	GCA_022245365.1	PRJEB1800	SAMEA2072942
126	Homo sapiens	2012	Nepal	DAGOOJ000000000.1	ERR349764	GCA_022245305.1	PRJEB1800	SAMEA2072919
127	Homo sapiens	2012	Nepal	DAGOOK000000000.1	ERR349765	GCA_022245325.1	PRJEB1800	SAMEA2072920
132	Homo sapiens	2012	Nepal	DAGOOH000000000.1	ERR349767	GCA_022245245.1	PRJEB1800	SAMEA2072921
486	Homo sapiens	2012	Nepal	DAGOMQ000000000.1	ERR349826	GCA_022244345.1	PRJEB1800	SAMEA2073320
MH16-335M	Homo sapiens	2016	Viet Nam	BFDA00000000.1		GCA_003115215.2	PRJDB6655	SAMD00112942
247234	Homo sapiens	2016-03-12	United Kingdom	DAGJJO000000000.1	SRR17302443	GCA_022158545.1	PRJNA788733	SAMN24019717
2429	Homo sapiens	2019-05-21	Russia	JAAKYD000000000.1		GCA_011044695.1	PRJNA606163	SAMN14112011
2502	Homo sapiens	2019-07-26	Russia	JAAKYK000000000.1		GCA_011044795.1	PRJNA606163	SAMN14112004
2501	Homo sapiens	2019-07-26	Russia	JAAKYL000000000.1		GCA_011044855.1	PRJNA606163	SAMN14112003
190746	Homo sapiens	2015-11-08	United Kingdom	DAGJNZ000000000.1	SRR17302164	GCA_022161005.1	PRJNA788733	SAMN24018805
179618	Homo sapiens	2015-10-04	United Kingdom	DAGJNL000000000.1	SRR17302191	GCA_022160705.1	PRJNA788733	SAMN24018866
179606	Homo sapiens	2015-09-30	United Kingdom	DAGJLQ000000000.1	SRR17302402	GCA_022159645.1	PRJNA788733	SAMN24019034
253838	Homo sapiens	2016-04-21	United Kingdom	DAGHQE000000000.1	SRR17303641	GCA_022124645.1	PRJNA788733	SAMN24020912
211498	Homo sapiens	2016-01-10	United Kingdom	DAGGSH000000000.1	SRR17304395	GCA_022109935.1	PRJNA788733	SAMN24020248
852K	Homo sapiens	2015	Nigeria	NIZI00000000.1		GCA_002205015.1	PRJNA382335	SAMN06704522
852	Homo sapiens	2015	Nigeria	NIZK00000000.1		GCA_002205025.1	PRJNA382335	SAMN06704523
16HN-200	Homo sapiens	2016	China	RYQB00000000.1		GCA_016753655.1	PRJNA503173	SAMN10353640
16HN-129	Homo sapiens	2016	China	RYQP00000000.1		GCA_016753915.1	PRJNA503173	SAMN10353625
Klebsiella pneumoniae ARLG-6597	Homo sapiens	2017	China	DAGALQ000000000.1	SRR14449336	GCA_021970055.1	PRJNA658369	SAMN19015869
Klebsiella pneumoniae ARLG-6753	Homo sapiens	2018	China	DAGAKA000000000.1	SRR14449422	GCA_021969195.1	PRJNA658369	SAMN19015999
Klebsiella pneumoniae ARLG-6744	Homo sapiens	2018	China	DAGAJF000000000.1	SRR14449430	GCA_021968815.1	PRJNA658369	SAMN19015992
Klebsiella pneumoniae ARLG-6740	Homo sapiens	2018	China	DAGAIL000000000.1	SRR14449433	GCA_021968455.1	PRJNA658369	SAMN19015989
Klebsiella pneumoniae ARLG-6739	Homo sapiens	2018	China	DAGAIO000000000.1	SRR14449434	GCA_021968435.1	PRJNA658369	SAMN19015988
Klebsiella pneumoniae ARLG-6735	Homo sapiens	2018	China	DAGAIN000000000.1	SRR14449437	GCA_021968355.1	PRJNA658369	SAMN19015985
Klebsiella pneumoniae ARLG-6729	Homo sapiens	2018	China	DAGAHT000000000.1	SRR14449444	GCA_021968035.1	PRJNA658369	SAMN19015980
Klebsiella pneumoniae ARLG-6727	Homo sapiens	2018	China	DAGAHR000000000.1	SRR14449446	GCA_021967995.1	PRJNA658369	SAMN19015978
Klebsiella pneumoniae ARLG-6722	Homo sapiens	2018	China	DAGAHJ000000000.1	SRR14449451	GCA_021967915.1	PRJNA658369	SAMN19015974
Klebsiella pneumoniae ARLG-6719	Homo sapiens	2018	China	DAGAEM000000000.1	SRR14449550	GCA_021966315.1	PRJNA658369	SAMN19015971
Klebsiella pneumoniae ARLG-6710	Homo sapiens	2018	China	DAGAED000000000.1	SRR14449559	GCA_021966195.1	PRJNA658369	SAMN19015963
Klebsiella pneumoniae ARLG-6708	Homo sapiens	2018	China	DAGAEF000000000.1	SRR14449561	GCA_021965995.1	PRJNA658369	SAMN19015961
Klebsiella pneumoniae ARLG-6705	Homo sapiens	2018	China	DAGADX000000000.1	SRR14449563	GCA_021966035.1	PRJNA658369	SAMN19015959
Klebsiella pneumoniae ARLG-6704	Homo sapiens	2018	China	DAGADW000000000.1	SRR14449564	GCA_021965975.1	PRJNA658369	SAMN19015958
Klebsiella pneumoniae ARLG-6703	Homo sapiens	2018	China	DAGAEA000000000.1	SRR14449565	GCA_021966075.1	PRJNA658369	SAMN19015957
Klebsiella pneumoniae ARLG-6700	Homo sapiens	2018	China	DAGADR000000000.1	SRR14449567	GCA_021965895.1	PRJNA658369	SAMN19015955
Klebsiella pneumoniae ARLG-6695	Homo sapiens	2018	China	DAGADV000000000.1	SRR14449572	GCA_021965815.1	PRJNA658369	SAMN19015951
Klebsiella pneumoniae ARLG-6842	Homo sapiens	2018	China	DAFZYE000000000.1	SRR14449725	GCA_021963005.1	PRJNA658369	SAMN19016073
Klebsiella pneumoniae ARLG-6833	Homo sapiens	2018	China	DAFZXU000000000.1	SRR14449733	GCA_021962805.1	PRJNA658369	SAMN19016065
Klebsiella pneumoniae ARLG-6810	Homo sapiens	2018	China	DAFZXF000000000.1	SRR14449754	GCA_021962475.1	PRJNA658369	SAMN19016046
Klebsiella pneumoniae ARLG-6808	Homo sapiens	2018	China	DAFZXB000000000.1	SRR14449755	GCA_021962395.1	PRJNA658369	SAMN19016045
Klebsiella pneumoniae ARLG-6795	Homo sapiens	2018	China	DAFZWN000000000.1	SRR14449768	GCA_021962105.1	PRJNA658369	SAMN19016034
Klebsiella pneumoniae ARLG-6791	Homo sapiens	2018	China	DAFZWG000000000.1	SRR14449771	GCA_021962065.1	PRJNA658369	SAMN19016031
Klebsiella pneumoniae ARLG-6784	Homo sapiens	2018	China	DAFZWO000000000.1	SRR14449777	GCA_021961905.1	PRJNA658369	SAMN19016025
Klebsiella pneumoniae ARLG-6781	Homo sapiens	2018	China	DAFZVZ000000000.1	SRR14449780	GCA_021961865.1	PRJNA658369	SAMN19016023
Klebsiella pneumoniae ARLG-6773	Homo sapiens	2018	China	DAFZWE000000000.1	SRR14449787	GCA_021961965.1	PRJNA658369	SAMN19016016
Klebsiella pneumoniae ARLG-6761	Homo sapiens	2018	China	DAFZVO000000000.1	SRR14449799	GCA_021961485.1	PRJNA658369	SAMN19016005
Klebsiella pneumoniae ARLG-6682	Homo sapiens	2017	China	DAFZMU000000000.1	SRR14450053	GCA_021956505.1	PRJNA658369	SAMN19015939
Klebsiella pneumoniae ARLG-6679	Homo sapiens	2017	China	DAFZNP000000000.1	SRR14450055	GCA_021956625.1	PRJNA658369	SAMN19015937
Klebsiella pneumoniae ARLG-6675	Homo sapiens	2017	China	DAFZMW000000000.1	SRR14450060	GCA_021956425.1	PRJNA658369	SAMN19015933
Klebsiella pneumoniae ARLG-6670	Homo sapiens	2017	China	DAFZMQ000000000.1	SRR14450065	GCA_021956405.1	PRJNA658369	SAMN19015928
Klebsiella pneumoniae ARLG-6665	Homo sapiens	2017	China	DAFZMO000000000.1	SRR14450071	GCA_021956325.1	PRJNA658369	SAMN19015923
Klebsiella pneumoniae ARLG-6664	Homo sapiens	2017	China	DAFZML000000000.1	SRR14450072	GCA_021956305.1	PRJNA658369	SAMN19015922
Klebsiella pneumoniae ARLG-6633	Homo sapiens	2017	China	DAFZLO000000000.1	SRR14450099	GCA_021955865.1	PRJNA658369	SAMN19015897
Klebsiella pneumoniae ARLG-6981	Homo sapiens	2018	China	DAFZKC000000000.1	SRR14450154	GCA_021955085.1	PRJNA658369	SAMN19016165
Klebsiella pneumoniae ARLG-6688	Homo sapiens	2017	China	DAFZFO000000000.1	SRR14450048	GCA_021952405.1	PRJNA658369	SAMN19015944
Klebsiella pneumoniae ARLG-6687	Homo sapiens	2017	China	DAFZFJ000000000.1	SRR14450049	GCA_021952345.1	PRJNA658369	SAMN19015943
Klebsiella pneumoniae ARLG-6686	Homo sapiens	2017	China	DAFZEJ000000000.1	SRR14450050	GCA_021951825.1	PRJNA658369	SAMN19015942
Klebsiella pneumoniae ARLG-6651	Homo sapiens	2017	China	DAFZFU000000000.1	SRR14450082	GCA_021952325.1	PRJNA658369	SAMN19015913
AS012435	Homo sapiens	2015-02-09	USA	VKTT00000000.1		GCA_010590885.1	PRJNA553678	SAMN12250754
T38-P35-mcr3-tc	Homo sapiens	2018	Thailand	VIAJ00000000.1		GCA_006546415.1	PRJNA550093	SAMN12107585
Klebsiella pneumoniae ARLG-6910	Homo sapiens	2018	China	DAFZIG000000000.1	SRR14450214	GCA_021954125.1	PRJNA658369	SAMN19016111
not collected	Homo sapiens	2019-03-06	USA	ABEYEA000000000.1	SRR16610068	GCA_021902795.1	PRJNA288601	SAMN22568408
not collected	Homo sapiens	2019-05-02	USA	ABEYDV000000000.1	SRR16610171	GCA_021902655.1	PRJNA288601	SAMN22568465
VNCKp42	Homo sapiens	2014	Viet Nam	DAGQMG000000000.1	DRR076961	GCA_022273855.1	PRJDB5317	SAMD00066866
Isolate #68	Homo sapiens	2017-05-01	Viet Nam	DAFWMD000000000.1	SRR12149861	GCA_021907385.1	PRJNA641536	SAMN15355704
Isolate #121	Homo sapiens	2017-05-01	Viet Nam	DAFWLV000000000.1	SRR12149870	GCA_021907195.1	PRJNA641536	SAMN15355757
Isolate #117	Homo sapiens	2017-05-01	Viet Nam	DAFWLW000000000.1	SRR12149871	GCA_021907135.1	PRJNA641536	SAMN15355753
Isolate #47	Homo sapiens	2017-01-01	Viet Nam	DAFWIW000000000.1	SRR13246656	GCA_021905875.1	PRJNA641536	SAMN15355683
Isolate #159	Homo sapiens	2017-09-01	Viet Nam	DAFWHZ000000000.1	SRR13246712	GCA_021905455.1	PRJNA641536	SAMN15355795
PS173	Homo sapiens	2016	Pakistan	DAFVXM000000000.1	ERR5751909	GCA_021896595.1	PRJEB40861	SAMEA8581615
DY2024	Homo sapiens	2020	China	JAKKFJ000000000.1		GCA_021726625.1	PRJNA789397	SAMN24108746
PP249	Homo sapiens	2016	Pakistan	DAFVWX000000000.1	ERR5751990	GCA_021896195.1	PRJEB40861	SAMEA8581534
MyNCGM237	Homo sapiens	2016	Myanmar	DAGMPB000000000.1	DRR198033	GCA_022208625.1	PRJDB8975	SAMD00193194
Klebsiella pneumoniae	Homo sapiens	2014-04-18	Viet Nam	DAGNZW000000000.1	ERR2586390	GCA_022233365.1	PRJEB26814	SAMEA4668435
MRSN613682	Homo sapiens	2018-04-12	Kenya	JAGYCD000000000.1		GCA_019927625.1	PRJNA717739	SAMN18874760
1035290		2017	Turkey	RDWC00000000.1		GCA_003687865.1	PRJNA497260	SAMN10252254
Klebsiella_pneumoniae_2021CK-01564	Homo sapiens	2021-09-20	USA	ABEYCU000000000.1	SRR16820334	GCA_021898435.1	PRJNA288601	SAMN22933783
SWKPS25	Homo sapiens	2018-05-01	China	QVFY00000000.1		GCA_003419985.1	PRJNA485953	SAMN09831779
pneumoniae	Homo sapiens	2018	Albania	DAGMHI000000000.1	SRR8187243	GCA_022204505.1	PRJNA505478	SAMN10422810
29179	Homo sapiens	2014-05-09	United Kingdom	DAGHLZ000000000.1	SRR17304477	GCA_022122105.1	PRJNA788733	SAMN24021038
ST15	Homo sapiens	2016	USA	DAFYVM000000000.1	SRR14402656	GCA_021946715.1	PRJNA686897	SAMN18977198
ZKP162	homo	2017	China	CABWWI000000000.1		GCA_902508985.1	PRJEB34922	SAMEA6099515
ZKP164	homo	2017	China	CABWWG000000000.1		GCA_902509135.1	PRJEB34922	SAMEA6099516
K567	Homo sapiens	2017-05-15	China	WTEQ00000000.1		GCA_019401065.1	PRJNA595653	SAMN13563930
KP3020	Homo sapiens	2018-09-01	China			GCA_014725755.1	PRJNA662447	SAMN16085444
COL-Kpn94	Homo sapiens	2012	Colombia	NCOU00000000.1		GCA_002854215.1	PRJNA378654	SAMN06629671
NJSXKYY20-CR	Homo sapiens	2015-07-07	China	RZKF00000000.1		GCA_006130765.1	PRJNA510171	SAMN10600508
C191	Homo sapiens	2016-01-30	Thailand	DAGBHF000000000.1	DRR150334	GCA_021982455.1	PRJDB5929	SAMD00137789
C203	Homo sapiens	2016-02-17	Thailand	DAGBHE000000000.1	DRR150341	GCA_021982415.1	PRJDB5929	SAMD00137796
EK42	Homo sapiens	2017	China	JAIXGD000000000.1		GCA_020294805.1	PRJNA750893	SAMN20500933
17ZR-149	Homo sapiens	2017	China	RYIH00000000.1		GCA_016749495.1	PRJNA503173	SAMN10353844
17ZR-141	Homo sapiens	2017	China	RYIM00000000.1		GCA_016749655.1	PRJNA503173	SAMN10353839
16HN-31	Homo sapiens	2016	China	RYPO00000000.1		GCA_016753375.1	PRJNA503173	SAMN10353653
ST15	Homo sapiens	2015-08-18	Viet Nam	DAGQJA000000000.1	SRR6208305	GCA_022272195.1	PRJNA413040	SAMN07735409
ST15	Homo sapiens	2015-04-01	Viet Nam	DAGNRO000000000.1	SRR6656607	GCA_022228005.1	PRJNA413040	SAMN08400003
Klebsiella pneumoniae ARLG-6792	Homo sapiens	2018	China	DAFZWF000000000.1	SRR14449770	GCA_021962135.1	PRJNA658369	SAMN19016032
Klebsiella_pneumoniae_2021CK-01668	Homo sapiens	2021-10-12	USA	ABEXQD000000000.1	SRR17250624	GCA_021870795.1	PRJNA288601	SAMN24144980
39929	Homo sapiens	2016-04-02	China	WARF00000000.1		GCA_008830725.1	PRJNA574750	SAMN12868595
NU-CRE262	Homo sapiens	2015-08-01	USA	JAEUZJ000000000.1		GCA_016792305.1	PRJNA395086	SAMN17600266
CL2079	Homo sapiens	2012-09-01	China	RPFB00000000.1		GCA_009902145.1	PRJNA476096	SAMN10371625
K7154	Homo sapiens	2013-08-27	China	JACNTV000000000.1		GCA_014285965.1	PRJNA657553	SAMN15832016
BEITU-Z104	Homo sapiens	2019	China	JACLTR000000000.1		GCA_020478865.1	PRJNA612328	SAMN15754183
C190R	Homo sapiens	2016-01-27	Thailand	DAGBGC000000000.1	DRR150333	GCA_021981895.1	PRJDB5929	SAMD00137788
202354	Homo sapiens	2015-11-30	United Kingdom	DAFTLZ000000000.1	SRR17309037	GCA_021777255.1	PRJNA788733	SAMN24297041
C2509	Homo sapiens	2019-11-01	Thailand	JAJBZQ000000000.1		GCA_020564865.1	PRJNA525849	SAMN22350878
SCM96	Homo sapiens	2017-07-06	China			GCA_003054385.1	PRJNA448464	SAMN08848079
Isolate #125	Homo sapiens	2017-05-01	Viet Nam	DAFWLT000000000.1	SRR12149869	GCA_021907175.1	PRJNA641536	SAMN15355761
Isolate #9	Homo sapiens	2017-05-01	Viet Nam	DAFWLN000000000.1	SRR12149875	GCA_022012235.1	PRJNA641536	SAMN15355645
DY1811	Homo sapiens	2018	China	JAKKGV000000000.1		GCA_021727335.1	PRJNA789397	SAMN24108706
DY1801	Homo sapiens	2018	China	JAKKGY000000000.1		GCA_021727385.1	PRJNA789397	SAMN24108703
kp-203	Homo sapiens	2019	China	JADDKS000000000.1		GCA_021191795.1	PRJNA670040	SAMN16481038
kp-201	Homo sapiens	2019	China	JADDKU000000000.1		GCA_021191855.1	PRJNA670040	SAMN16481036
kp-202	Homo sapiens	2019	China	JADDKT000000000.1		GCA_021191875.1	PRJNA670040	SAMN16481037
kp-111	Homo sapiens	2019	China	JADDKW000000000.1		GCA_021191895.1	PRJNA670040	SAMN16481034
kp-108	Homo sapiens	2019	China	JADDKX000000000.1		GCA_021191995.1	PRJNA670040	SAMN16481033
kp-67	Homo sapiens	2019	China	JADDKZ000000000.1		GCA_021192015.1	PRJNA670040	SAMN16481031
kp-61	Homo sapiens	2019	China	JADDLA000000000.1		GCA_021192035.1	PRJNA670040	SAMN16481030
kp-68	Homo sapiens	2019	China	JADDKY000000000.1		GCA_021192055.1	PRJNA670040	SAMN16481032
kp-29	Homo sapiens	2019	China	JADDLD000000000.1		GCA_021192155.1	PRJNA670040	SAMN16481027
kp-4	Homo sapiens	2019	China	JADDLG000000000.1		GCA_021192235.1	PRJNA670040	SAMN16481024
kp-30	Homo sapiens	2019	China	JADDLC000000000.1		GCA_021192265.1	PRJNA670040	SAMN16481028
kp-3	Homo sapiens	2019	China	JADDLH000000000.1		GCA_021192295.1	PRJNA670040	SAMN16481023
kp-2	Homo sapiens	2019	China	JADDLI000000000.1		GCA_021192345.1	PRJNA670040	SAMN16481022
kp-1	Homo sapiens	2019	China	JADDLJ000000000.1		GCA_021192435.1	PRJNA670040	SAMN16481021
Klebsiella_pneumoniae_2022CK-00073	Homo sapiens	2021-06-28	USA	ABFAVL000000000.1	SRR17943992	GCA_022107735.1	PRJNA288601	SAMN25755507
Klebsiella_pneumoniae_2022CK-00072	Homo sapiens	2021-07-07	USA	ABFAVJ000000000.1	SRR17943993	GCA_022107795.1	PRJNA288601	SAMN25755506
Klebsiella_pneumoniae_2022CK-00071	Homo sapiens	2021-12-24	USA	ABFAQI000000000.1	SRR17943994	GCA_022092715.1	PRJNA288601	SAMN25755505
Klebsiella_pneumoniae_2022CK-00070	Homo sapiens	2021-12-24	USA	ABFAVI000000000.1	SRR17943995	GCA_022107715.1	PRJNA288601	SAMN25755504
17ZR-175	Homo sapiens	2017	China	RYHQ00000000.1		GCA_016749075.1	PRJNA503173	SAMN10353861
16WZ-160	Homo sapiens	2016	China	RYNN00000000.1		GCA_016752365.1	PRJNA503173	SAMN10353706
NU-CRE065	Homo sapiens	2011-12-01	USA	JAEVGZ000000000.1		GCA_016803015.1	PRJNA395086	SAMN17600145
C1-205	Homo sapiens	2015-08-26	Colombia	SWIE00000000.1		GCA_013170165.1	PRJNA391501	SAMN07291386
HDDKT	Homo sapiens	2020	China	JAKFRY000000000.1		GCA_021530545.1	PRJNA795005	SAMN24668373
42338	Homo sapiens	2016-11-23	China	WARD00000000.1		GCA_008830585.1	PRJNA574750	SAMN12868597
26607	Homo sapiens	2014-03-17	United Kingdom	DAFTOA000000000.1	SRR17308925	GCA_021783495.1	PRJNA788733	SAMN24297458
DHQP1605752_NV	Homo sapiens	2016-08-19	USA			GCA_002211905.1	PRJNA391323	SAMN07265011
220514	Homo sapiens	2016-01-19	United Kingdom	DAGJLZ000000000.1	SRR17302289	GCA_022159825.1	PRJNA788733	SAMN24019481
97031	Homo sapiens	2014-03-10	United Kingdom	DAGJQO000000000.1	SRR17301995	GCA_022162305.1	PRJNA788733	SAMN24019429
97029	Homo sapiens	2014-03-10	United Kingdom	DAGJQM000000000.1	SRR17302000	GCA_022162265.1	PRJNA788733	SAMN24018840
97028	Homo sapiens	2014-01-06	United Kingdom	DAGIZI000000000.1	SRR17302468	GCA_022153245.1	PRJNA788733	SAMN24019637
97825	Homo sapiens	2014-10-06	United Kingdom	DAGHDF000000000.1	SRR17303827	GCA_022116855.1	PRJNA788733	SAMN24021206
97033	Homo sapiens	2014-06-10	United Kingdom	DAGGUN000000000.1	SRR17304445	GCA_022111115.1	PRJNA788733	SAMN24020981
124928	Homo sapiens	2015-05-22	United Kingdom	DAGHZK000000000.1	SRR17303683	GCA_022137365.1	PRJNA788733	SAMN24020759
17ZR-2	Homo sapiens	2017	China	RYHP00000000.1		GCA_016749115.1	PRJNA503173	SAMN10353862
Klebsiella pneumoniae ARLG-7016	Homo sapiens	2018	China	DAFZLC000000000.1	SRR14450124	GCA_021955625.1	PRJNA658369	SAMN19016192
CRE110	Homo sapiens	2018-02-26	USA	JABKRB000000000.1		GCA_014838335.1	PRJNA633565	SAMN14967503
P16	Homo sapiens	2015-09-01	Brazil	JABENA000000000.1		GCA_014500845.1	PRJNA629307	SAMN14770896
MD-CRE0095	Homo sapiens	2016	USA	ABFCWF000000000.1	SRR4414048	GCA_022308795.1	PRJNA329105	SAMN05861029
MD-CRE0098	Homo sapiens	2016	USA	ABFCWD000000000.1	SRR4414051	GCA_022308735.1	PRJNA329105	SAMN05861032
2019HL-00654	Homo sapiens	2019	USA	ABEZLO000000000.1	SRR13158536	GCA_022034175.1	PRJNA288601	SAMN16940074
Klebsiella pneumoniae ARLG-6724	Homo sapiens	2018	China	DAGAHF000000000.1	SRR14449448	GCA_021967975.1	PRJNA658369	SAMN19015976
Klebsiella pneumoniae ARLG-6875	Homo sapiens	2017	China	DAFZHS000000000.1	SRR14450234	GCA_021953845.1	PRJNA658369	SAMN19016093
Isolate #170	Homo sapiens	2013-03-01	Viet Nam	DAFWIH000000000.1	SRR13246700	GCA_021905575.1	PRJNA641536	SAMN15355806
KN-ST258	Homo sapiens	2009	Argentina	PDFG00000000.1		GCA_009928615.1	PRJNA413888	SAMN07773551
HD006	Homo sapiens	2020	China	JAKFRX000000000.1		GCA_021532355.1	PRJNA795003	SAMN24668372
32343	Homo sapiens	2014-02-05	United Kingdom	DAGJQH000000000.1	SRR17302026	GCA_022162205.1	PRJNA788733	SAMN24019285
196968	Homo sapiens	2015-11-17	United Kingdom	DAGJOY000000000.1	SRR17302114	GCA_022161505.1	PRJNA788733	SAMN24019206
PH44		2012-02-01	Pakistan	DAGQKS000000000.1	SRR1610087	GCA_022273015.1	PRJNA261540	SAMN03074809
97030	Homo sapiens	2014-03-15	United Kingdom	DAGICI000000000.1	SRR17303904	GCA_022139565.1	PRJNA788733	SAMN24020603
WCHKP1931		2017-04-01	China	NQVL00000000.1		GCA_002811535.1	PRJNA353728	SAMN07510675
WCHKP1929		2017-04-01	China	NQVM00000000.1		GCA_002811585.1	PRJNA353728	SAMN07510674
CFSAN059625	Homo sapiens	2016	Pakistan	JADCQE000000000.1		GCA_014946935.1	PRJNA308116	SAMN10086700
IW259	Homo sapiens	2016	Pakistan	DAFVWL000000000.1	ERR5752073	GCA_021896055.1	PRJEB40861	SAMEA8581451
182932	Homo sapiens	2015-10-10	United Kingdom	DAFTRC000000000.1	SRR17308747	GCA_021800015.1	PRJNA788733	SAMN24296866
195692	Homo sapiens	2015-11-09	United Kingdom	DAFTMB000000000.1	SRR17309033	GCA_021777315.1	PRJNA788733	SAMN24297045
191828	Homo sapiens	2015-11-02	United Kingdom	DAGJEP000000000.1	SRR17302708	GCA_022156025.1	PRJNA788733	SAMN24019522
182933	Homo sapiens	2015-10-09	United Kingdom	DAGHYS000000000.1	SRR17304283	GCA_022136115.1	PRJNA788733	SAMN24020781
GCKp38	Homo sapiens	2018-08-09	Bangladesh	JACSFG000000000.1		GCA_016761955.1	PRJNA659108	SAMN15898428
AUSMDU00032402	Homo sapiens	2019	Australia	DAFXWT000000000.1	SRR15098081	GCA_021931935.1	PRJNA529744	SAMN20033589
KpvST15_NDM	Homo sapiens	2016-12-19	United Kingdom			GCA_005885775.1	PRJNA483246	SAMN11793565
L111	Homo sapiens	2016-07-01	China	NLCV00000000.1		GCA_002262785.1	PRJNA390758	SAMN07251790
SRRSH66	homo	2017	China	CABWQS000000000.1		GCA_902507745.1	PRJEB34922	SAMEA6099434
16ZR-47	Homo sapiens	2016	China	RYKN00000000.1		GCA_016750755.1	PRJNA503173	SAMN10353785
16ZR-139	Homo sapiens	2016	China	RYML00000000.1		GCA_016751745.1	PRJNA503173	SAMN10353734
Klebsiella pneumoniae ARLG-6699	Homo sapiens	2018	China	DAGADH000000000.1	SRR14449569	GCA_021965875.1	PRJNA658369	SAMN19015954
MD-CRE0047	Homo sapiens	2015	USA	ABFCXE000000000.1	SRR4414024	GCA_022309255.1	PRJNA329105	SAMN05861007
Klebsiella_pneumoniae_2021CK-01669	Homo sapiens	2021-10-29	USA	ABEXPU000000000.1	SRR17250623	GCA_021870755.1	PRJNA288601	SAMN24144981
MH16-444M	Homo sapiens	2016	Viet Nam	BFDC00000000.1		GCA_003115255.1	PRJDB6655	SAMD00112944
MH17-536D	Homo sapiens	2017	Viet Nam	BFDE00000000.1		GCA_003115295.1	PRJDB6655	SAMD00112946
Klebsiella pneumoniae ARLG-7675	Homo sapiens	2017	USA	DAGAKX000000000.1	SRR14449368	GCA_021969635.1	PRJNA658369	SAMN19016595
Isolate #172	Homo sapiens	2013-02-01	Viet Nam	DAFWIJ000000000.1	SRR13246697	GCA_021905595.1	PRJNA641536	SAMN15355808
Isolate #169	Homo sapiens	2013-11-01	Viet Nam	DAFWIG000000000.1	SRR13246701	GCA_021905555.1	PRJNA641536	SAMN15355805
18B144	Homo sapiens	2018-12-01	China	JAKCGA000000000.1		GCA_021414585.1	PRJNA760898	SAMN21237634
WCHKP9G2	Homo sapiens	2015-05-01	China	NBYD00000000.1		GCA_002257855.1	PRJNA353728	SAMN06671961
EuSCAPE_IT107	Homo sapiens	2013	Italy	UKTN00000000.1		GCA_900514725.1	PRJEB10018	SAMEA3515136
SRRSH13	homo	2017	China	CABWPQ000000000.1		GCA_902507185.1	PRJEB34922	SAMEA6099393
AMF_T3	Homo sapiens	2015-10-13	China	QFMW00000000.1		GCA_003143735.1	PRJNA430766	SAMN08378541
fc53	Homo sapiens	2018-08-23	China	VTBJ00000000.1		GCA_009811985.1	PRJNA561426	SAMN12618105
17ZR-133	Homo sapiens	2017	China	RYIQ00000000.1		GCA_016749675.1	PRJNA503173	SAMN10353835
Klebsiella pneumoniae ARLG-6728	Homo sapiens	2018	China	DAGAIG000000000.1	SRR14449445	GCA_021968335.1	PRJNA658369	SAMN19015979
Klebsiella pneumoniae ARLG-6720	Homo sapiens	2018	China	DAGAEK000000000.1	SRR14449549	GCA_021966355.1	PRJNA658369	SAMN19015972
Klebsiella pneumoniae ARLG-6584	Homo sapiens	2017	China	DAGABR000000000.1	SRR14449633	GCA_021964625.1	PRJNA658369	SAMN19015857
Klebsiella pneumoniae ARLG-6573	Homo sapiens	2017	China	DAFZZK000000000.1	SRR14449686	GCA_021963565.1	PRJNA658369	SAMN19015849
Klebsiella pneumoniae ARLG-6815	Homo sapiens	2018	China	DAFZXC000000000.1	SRR14449751	GCA_021962455.1	PRJNA658369	SAMN19016049
Klebsiella pneumoniae ARLG-6778	Homo sapiens	2018	China	DAFZVV000000000.1	SRR14449783	GCA_021961785.1	PRJNA658369	SAMN19016020
Klebsiella pneumoniae ARLG-6767	Homo sapiens	2018	China	DAFZVR000000000.1	SRR14449794	GCA_021961605.1	PRJNA658369	SAMN19016010
17		2019-10-08	China	WUPR00000000.1		GCA_019402005.1	PRJNA597815	SAMN13683827
SRRSH103	Homo sapiens	2017-05-08	China	JAHXAP000000000.1		GCA_019445565.1	PRJNA747841	SAMN20297346
JNKPN17	Homo sapiens	2018-11-16	China	DAFWAK000000000.1	SRR16242806	GCA_021898995.1	PRJNA769451	SAMN22136657
Klebsiella pneumoniae ARLG-6822	Homo sapiens	2018	China	DAFZXL000000000.1	SRR14449744	GCA_021962555.1	PRJNA658369	SAMN19016055
Klebsiella pneumoniae ARLG-7127	Homo sapiens	2017	China	DAGAJJ000000000.1	SRR14449413	GCA_021968855.1	PRJNA658369	SAMN19016267
Klebsiella pneumoniae ARLG-7111	Homo sapiens	2017	China	DAGAGR000000000.1	SRR14449488	GCA_021967375.1	PRJNA658369	SAMN19016257
Klebsiella pneumoniae ARLG-7011	Homo sapiens	2018	China	DAFZLD000000000.1	SRR14450128	GCA_021955545.1	PRJNA658369	SAMN19016188
P45	Homo sapiens	2015-09-01	Brazil	JABEPW000000000.1		GCA_014500785.1	PRJNA628957	SAMN14763880
P51	Homo sapiens	2015-12-01	Brazil	JABEPX000000000.1		GCA_014500805.1	PRJNA628954	SAMN14763866
P35	Homo sapiens	2015-05-01	Brazil			GCA_014524525.1	PRJNA629309	SAMN14770898
KpS26	Homo sapiens	2020	Argentina	JAHQJD000000000.1		GCA_022096815.1	PRJNA738707	SAMN19718675
17ZR-99	Homo sapiens	2017	China	RYFY00000000.1		GCA_016748035.1	PRJNA503173	SAMN10353905
SRRSH12	homo	2017	China	CABWPJ000000000.1		GCA_902507205.1	PRJEB34922	SAMEA6099392
35429	Homo sapiens	2015-08-19	USA	DAGQFI000000000.1	SRR6892698	GCA_022270095.1	PRJNA445400	SAMN08783846
268531	Homo sapiens	2016-05-25	United Kingdom	DAGJQQ000000000.1	SRR17301980	GCA_022162365.1	PRJNA788733	SAMN24019443
58	Homo sapiens	2013	Netherlands	CAJZRN000000000.1		GCA_916161595.1	PRJEB41042	SAMEA7746251
	Homo sapiens	2016-08-01	Thailand			GCA_003031325.1	PRJNA418211	SAMN08022168
SCKP-LL83	Homo sapiens	2017-02-01	China	NOKM00000000.1		GCA_002252415.1	PRJNA353728	SAMN07371089
M929	Homo sapiens	2018-12-01	Myanmar	DAGKEM000000000.1	DRR238841	GCA_022169805.1	PRJDB5126	SAMD00237912
M951V	Homo sapiens	2018-12-01	Myanmar	DAGKEK000000000.1	DRR238845	GCA_022169725.1	PRJDB5126	SAMD00237916
Klebsiella pneumoniae ARLG-6743	Homo sapiens	2018	China	DAGAIQ000000000.1	SRR14449431	GCA_021968495.1	PRJNA658369	SAMN19015991
Klebsiella pneumoniae ARLG-6671	Homo sapiens	2017	China	DAFZMR000000000.1	SRR14450064	GCA_021956365.1	PRJNA658369	SAMN19015929
CRE611	Homo sapiens	2018-03-15	USA	JABKMN000000000.1		GCA_014834125.1	PRJNA633565	SAMN14967621
T38-P35-mcr1-tc	Homo sapiens	2018	Thailand	VIAK00000000.1		GCA_006546395.1	PRJNA550093	SAMN12107584
Klebsiella pneumoniae ARLG-6945	Homo sapiens	2018	China	DAFZJA000000000.1	SRR14450185	GCA_021954705.1	PRJNA658369	SAMN19016137
131	Homo sapiens	2012	Nepal	DAGOOI000000000.1	ERR349766	GCA_022245265.1	PRJEB1800	SAMEA2072943
C832	Homo sapiens	2017-07-17	Thailand	DAGBQG000000000.1	DRR150764	GCA_021987415.1	PRJDB5929	SAMD00138219
C789	Homo sapiens	2017-06-10	Thailand	DAGBHX000000000.1	DRR150733	GCA_021982855.1	PRJDB5929	SAMD00138188
C830	Homo sapiens	2017-07-17	Thailand	DAGBGI000000000.1	DRR150762	GCA_021981955.1	PRJDB5929	SAMD00138217
AUSMDU00031269	Homo sapiens	2019	Australia	DAFXWL000000000.1	SRR15098089	GCA_021931875.1	PRJNA529744	SAMN20033582
AUSMDU00026096	Homo sapiens	2019	Australia	DAFXUW000000000.1	SRR15098133	GCA_021931055.1	PRJNA529744	SAMN20033542
Klebsiella pneumoniae ARLG-6678	Homo sapiens	2017	China	DAFZMT000000000.1	SRR14450056	GCA_021956465.1	PRJNA658369	SAMN19015936
Klebsiella pneumoniae ARLG-6619	Homo sapiens	2017	China	DAFZLN000000000.1	SRR14450109	GCA_021955745.1	PRJNA658369	SAMN19015888
M922V	Homo sapiens	2018-12-01	Myanmar	DAGKEO000000000.1	DRR238836	GCA_022169905.1	PRJDB5126	SAMD00237907
K1217	Homo sapiens	2012-04-01	Spain	JAHQXV000000000.1		GCA_019218525.1	PRJNA738337	SAMN19795657
EN5218	Homo sapiens	2015-07-01	India	WMCH00000000.1		GCA_009763315.1	PRJNA548120	SAMN13140066
20180603	Homo sapiens	2018-06-21	Spain	JAHQYA000000000.1		GCA_019218485.1	PRJNA738337	SAMN19795662
Kp_HUCA_Bac_73	Homo sapiens	2017-08-25	Spain	JAGKYE000000000.1		GCA_020577155.1	PRJNA718833	SAMN18572098
clinical isolate	Homo sapiens	2015-06-12	Germany	DAGNTA000000000.1	ERR1740539	GCA_022229485.1	PRJEB18059	SAMEA4557684
VNCKp05	Homo sapiens	2014	Viet Nam	DAGQNB000000000.1	DRR076945	GCA_022274195.1	PRJDB5317	SAMD00066850
Kp_HUCA_3	Homo sapiens	2019-02-27	Spain	JAGKXJ000000000.1		GCA_020576655.1	PRJNA718833	SAMN18572119
VNCKp25	Homo sapiens	2014	Viet Nam	DAGQMP000000000.1	DRR076953	GCA_022274015.1	PRJDB5317	SAMD00066858
VNCKp51	Homo sapiens	2014	Viet Nam	DAGQMD000000000.1	DRR076963	GCA_022273815.1	PRJDB5317	SAMD00066868
VNCKp35	Homo sapiens	2014	Viet Nam	DAGQMJ000000000.1	DRR076959	GCA_022273895.1	PRJDB5317	SAMD00066864
138	Homo sapiens	2018-05-21	Saudi Arabia	DAGLBJ000000000.1	ERR3891138	GCA_022187525.1	PRJEB36683	SAMEA6531401
15	Homo sapiens	2018	Spain	CAJPEQ000000000.1		GCA_905337995.1	PRJEB42440	SAMEA8158511
12-5868-HU	Homo sapiens	2012-08-29	Hungary	DAGMIS000000000.1	ERR3697197	GCA_022205225.1	PRJEB35623	SAMEA6262376
21	Homo sapiens	2013-11-05	USA	ABFCYU000000000.1	SRR3222198	GCA_022315985.1	PRJNA296771	SAMN04448239
VNCKp43	Homo sapiens	2014	Viet Nam	DAGQMI000000000.1	DRR076962	GCA_022273835.1	PRJDB5317	SAMD00066867
Kp891	Homo sapiens	2013-02-20	Spain	QKNG00000000.1		GCA_003225775.1	PRJNA470769	SAMN09104661
EuSCAPE_ES150	Homo sapiens	2014	Spain	UITM00000000.1		GCA_900501185.1	PRJEB10018	SAMEA3649466
HUMB 14419	Homo sapiens	2015	Georgia	SOTS00000000.1		GCA_016138385.1	PRJNA525009	SAMN11081158
EuSCAPE_RO109	Homo sapiens	2013	Romania	UJLT00000000.1		GCA_900505955.1	PRJEB10018	SAMEA3721033
20180208	Homo sapiens	2018-01-17	Spain	JAHQYD000000000.1		GCA_019249345.1	PRJNA738337	SAMN19795665
EuSCAPE_PL034	Homo sapiens	2014	Poland	UKCH00000000.1		GCA_900510205.1	PRJEB10018	SAMEA3499990
EuSCAPE_RO051	Homo sapiens	2013	Romania	UJEK00000000.1		GCA_900504035.1	PRJEB10018	SAMEA3720961
EuSCAPE_RO080	Homo sapiens	2013	Romania	UJFN00000000.1		GCA_900504305.1	PRJEB10018	SAMEA3720989
15	Homo sapiens	2018	Spain	CAJNSW000000000.1		GCA_905329805.1	PRJEB42440	SAMEA8065669
EuSCAPE_CY006	Homo sapiens	2014	Cyprus	UJDK00000000.1		GCA_900503785.1	PRJEB10018	SAMEA3672978
HUMB 15133	Homo sapiens	2015	Russia	SOYN00000000.1		GCA_016135915.1	PRJNA525009	SAMN11081285
60467	Homo sapiens	2014-09-19	United Kingdom	DAGHAW000000000.1	SRR17303830	GCA_022115555.1	PRJNA788733	SAMN24021203
15	Homo sapiens	2018	Spain	CAJNTH000000000.1		GCA_905329905.1	PRJEB42440	SAMEA8065680
15	Homo sapiens	2018	Spain	CAJPEN000000000.1		GCA_905337855.1	PRJEB42440	SAMEA8158510
15	Homo sapiens	2018	Spain	CAJPDY000000000.1		GCA_905337955.1	PRJEB42440	SAMEA8158499
15	Homo sapiens	2018	Spain	CAJPEP000000000.1		GCA_905338005.1	PRJEB42440	SAMEA8158512
EuSCAPE_ES172	Homo sapiens	2014	Spain	UITJ00000000.1		GCA_900501215.1	PRJEB10018	SAMEA3649488
EuSCAPE_ES252	Homo sapiens	2014	Spain	ULEJ00000000.1		GCA_900517565.1	PRJEB10018	SAMEA3649568
EuSCAPE_ES262	Homo sapiens	2014	Spain	ULEW00000000.1		GCA_900517645.1	PRJEB10018	SAMEA3649584
EuSCAPE_ES269	Homo sapiens	2014	Spain	UISH00000000.1		GCA_900500945.1	PRJEB10018	SAMEA3649598
Kp_HUCA_Bac_3	Homo sapiens	2014-07-07	Spain	JAGLAI000000000.1		GCA_020579725.1	PRJNA718833	SAMN18572042
Kp_HUCA_Bac_1	Homo sapiens	2014-06-24	Spain	JAGLAK000000000.1		GCA_020579795.1	PRJNA718833	SAMN18572040
25592	cat	2014	France	JAEEEW000000000.1		GCA_017597125.1	PRJNA675776	SAMN16721916
196969	Homo sapiens	2015-11-20	United Kingdom	DAGJKI000000000.1	SRR17302392	GCA_022158965.1	PRJNA788733	SAMN24019043
195690	Homo sapiens	2015-11-09	United Kingdom	DAGHAL000000000.1	SRR17304066	GCA_022115395.1	PRJNA788733	SAMN24020637
EuSCAPE_RO065	Homo sapiens	2014	Romania	UJET00000000.1		GCA_900504145.1	PRJEB10018	SAMEA3720974
20180208	Homo sapiens	2018-01-17	Spain	VSJS00000000.1		GCA_008867905.1	PRJNA560207	SAMN12572034
129	Homo sapiens	2011	Netherlands	CAJZUK000000000.1		GCA_916164075.1	PRJEB41042	SAMEA7746300
EuSCAPE_RO018	Homo sapiens	2014	Romania	UJHE00000000.1		GCA_900504735.1	PRJEB10018	SAMEA3673119
EuSCAPE_RO027	Homo sapiens	2014	Romania	UJGS00000000.1		GCA_900504605.1	PRJEB10018	SAMEA3673128
EuSCAPE_RO078	Homo sapiens	2014	Romania	UJFJ00000000.1		GCA_900504285.1	PRJEB10018	SAMEA3720987
EuSCAPE_BE076	Homo sapiens	2013	Belgium	UJPK00000000.1		GCA_900506905.1	PRJEB10018	SAMEA3727664
EuSCAPE_RO033	Homo sapiens	2013	Romania	UJGT00000000.1		GCA_900504635.1	PRJEB10018	SAMEA3673134
KPM_78	Homo sapiens	2019-01-15	Lebanon	JAGGIR000000000.1		GCA_017655475.1	PRJNA607022	SAMN14120196
136	Homo sapiens	2012	Netherlands	CAJZRE000000000.1		GCA_916161205.1	PRJEB41042	SAMEA7746307
15	Homo sapiens	2018	Spain	CAJMUG000000000.1		GCA_905217725.1	PRJEB42440	SAMEA7853230
15	Homo sapiens	2018	Spain	CAJNYK000000000.1		GCA_905331385.1	PRJEB42440	SAMEA8065678
EuSCAPE_DE017	Homo sapiens	2014	Germany	UKJY00000000.1		GCA_900512255.1	PRJEB10018	SAMEA3512044
EuSCAPE_SK036	Homo sapiens	2014	Slovakia	UKES00000000.1		GCA_900510835.1	PRJEB10018	SAMEA3498972
EuSCAPE_RO016	Homo sapiens	2014	Romania	UJGI00000000.1		GCA_900504525.1	PRJEB10018	SAMEA3673117
EuSCAPE_RO069	Homo sapiens	2013	Romania	UJEX00000000.1		GCA_900504185.1	PRJEB10018	SAMEA3720978
124938	Homo sapiens	2015-06-01	United Kingdom	DAGGFO000000000.1	SRR17302433	GCA_022101835.1	PRJNA788733	SAMN24019726
229941	Homo sapiens	2016-02-19	United Kingdom	DAGIUH000000000.1	SRR17303632	GCA_022150625.1	PRJNA788733	SAMN24020921
81971	Homo sapiens	2014-12-30	United Kingdom	DAGGIQ000000000.1	SRR17303652	GCA_022103415.1	PRJNA788733	SAMN24020844
247333	Homo sapiens	2016-04-11	United Kingdom	DAGHQD000000000.1	SRR17303660	GCA_022124565.1	PRJNA788733	SAMN24020837
clinical isolate	Homo sapiens	2015-07-02	Germany	DAGNSF000000000.1	ERR1740563	GCA_022228765.1	PRJEB18059	SAMEA4557708
kp7450	Homo sapiens	2020-01-01	China			GCA_021442045.1	PRJNA794878	SAMN24662597
Kp3380	Homo sapiens	2015-04-01	Spain	PITM00000000.1		GCA_002925715.1	PRJNA420483	SAMN08114305
Kp1803	Homo sapiens	2014-12-01	Spain	PITN00000000.1		GCA_002925745.1	PRJNA420493	SAMN08114729
EuSCAPE_ES062	Homo sapiens	2014	Spain	ULAI00000000.1		GCA_900516425.1	PRJEB10018	SAMEA3538934
EuSCAPE_ES083	Homo sapiens	2013	Spain	ULAN00000000.1		GCA_900516525.1	PRJEB10018	SAMEA3538955
EuSCAPE_ES202	Homo sapiens	2014	Spain	ULCX00000000.1		GCA_900517155.1	PRJEB10018	SAMEA3649518
N12-00127	Homo sapiens	2012	Canada	DAGNUO000000000.1	SRR5714081	GCA_022230285.1	PRJNA390933	SAMN07255203
KP36J	Homo sapiens	2018	Pakistan	JACXSO000000000.1		GCA_018409235.1	PRJNA634103	SAMN16131615
63666	Homo sapiens	2014-09-27	United Kingdom	DAGJCY000000000.1	SRR17302641	GCA_022155105.1	PRJNA788733	SAMN24019669
EuSCAPE_ES039	Homo sapiens	2014	Spain	ULCU00000000.1		GCA_900517075.1	PRJEB10018	SAMEA3538911
EuSCAPE_ES053	Homo sapiens	2013	Spain	UKZS00000000.1		GCA_900516345.1	PRJEB10018	SAMEA3538925
EuSCAPE_ES054	Homo sapiens	2013	Spain	UKZO00000000.1		GCA_900516315.1	PRJEB10018	SAMEA3538926
EuSCAPE_ES055	Homo sapiens	2013	Spain	UKZP00000000.1		GCA_900516305.1	PRJEB10018	SAMEA3538927
EuSCAPE_ES078	Homo sapiens	2013	Spain	ULAK00000000.1		GCA_900516515.1	PRJEB10018	SAMEA3538950
EuSCAPE_ES079	Homo sapiens	2013	Spain	ULAL00000000.1		GCA_900516495.1	PRJEB10018	SAMEA3538951
EuSCAPE_ES270	Homo sapiens	2013	Spain	ULCV00000000.1		GCA_900517125.1	PRJEB10018	SAMEA3649600
Kp_HUCA_Bac_81	Homo sapiens	2017-11-23	Spain	JAGKXX000000000.1		GCA_020576975.1	PRJNA718833	SAMN18572105
Kp_HUCA_Bac_75	Homo sapiens	2017-09-18	Spain	JAGKYC000000000.1		GCA_020577105.1	PRJNA718833	SAMN18572100
15	Homo sapiens	2018	Spain	CAJMTV000000000.1		GCA_905217765.1	PRJEB42440	SAMEA7853271
15	Homo sapiens	2018	Spain	CAJNLM000000000.1		GCA_905232565.1	PRJEB42440	SAMEA7962745
15	Homo sapiens	2018	Spain	CAJNLQ000000000.1		GCA_905232595.1	PRJEB42440	SAMEA7962749
k1301	Homo sapiens	2006	United Kingdom	FLBM00000000.1		GCA_900084275.1	PRJEB5065	SAMEA2273675
44	Homo sapiens	2013	Portugal	NXBI00000000.1		GCA_013620905.1	PRJNA408270	SAMN07682348
220461	Homo sapiens	2015-01-14	United Kingdom	DAGIPR000000000.1	SRR17304355	GCA_022147865.1	PRJNA788733	SAMN24020514
191851	Homo sapiens	2015-11-16	United Kingdom	DAGJFI000000000.1	SRR17302651	GCA_022156445.1	PRJNA788733	SAMN24019660
HUMB 14421	Homo sapiens	2015	Georgia	SOTT00000000.1		GCA_016138355.1	PRJNA525009	SAMN11081159
HUMB 14423	Homo sapiens	2015	Georgia	SOTV00000000.1		GCA_016138375.1	PRJNA525009	SAMN11081161
GML-KP10-Col_R-TR	Homo sapiens	2017	Turkey	QHHA00000000.1		GCA_003183975.1	PRJNA471983	SAMN09223216
EuSCAPE_ES043	Homo sapiens	2013	Spain	UKZT00000000.1		GCA_900516295.1	PRJEB10018	SAMEA3538915
Klebsiella pneumoniae ARLG-7533	Homo sapiens	2017	USA	DAGABX000000000.1	SRR14449632	GCA_021964655.1	PRJNA658369	SAMN19016505
NRZ-40869	Homo sapiens	2018	Germany	JAFHOO000000000.1		GCA_018438895.1	PRJNA692829	SAMN17371846
k1806	Homo sapiens	2008	United Kingdom	FLCO00000000.1		GCA_900084615.1	PRJEB5065	SAMEA2273749
k1436	Homo sapiens	2006	United Kingdom	FLJA00000000.1		GCA_900086295.1	PRJEB5065	SAMEA2273693
C3-D9-12	Homo sapiens	2016-07-01	Tunisia	MSYU00000000.1		GCA_002189165.1	PRJNA360233	SAMN06205255
EuSCAPE_TR200	Homo sapiens	2014	Turkey	UJWI00000000.1		GCA_900508705.1	PRJEB10018	SAMEA3729775
N12-00405	Homo sapiens	2012	Canada	DAGNUD000000000.1	SRR5714105	GCA_022230065.1	PRJNA390933	SAMN07255204
Kpn10	Homo sapiens	2015	Spain	JADOCZ000000000.1		GCA_015643945.1	PRJNA641166	SAMN15344992
AUH-KIMP195	Homo sapiens	2013-05-20	Lebanon	NIFL00000000.1		GCA_002775265.1	PRJNA388312	SAMN07175059
AUH-KIMP196	Homo sapiens	2013-06-01	Lebanon	NIFM00000000.1		GCA_002775295.1	PRJNA388313	SAMN07175060
EuSCAPE_SK007	Homo sapiens	2013	Slovakia	UKDV00000000.1		GCA_900510645.1	PRJEB10018	SAMEA3500075
4300STDY6470405	Homo sapiens	2016	Thailand	UFEA00000000.1		GCA_900493705.1	PRJEB19226	SAMEA4364586
20180603	Homo sapiens	2018-06-26	Spain	VSJT00000000.1		GCA_008867885.1	PRJNA560207	SAMN12572035
15	Homo sapiens	2018	Spain	CAJNYN000000000.1		GCA_905331415.1	PRJEB42440	SAMEA8065688
clinical isolate	Homo sapiens	2015-07-07	Germany	DAGNTW000000000.1	ERR1740519	GCA_022229925.1	PRJEB18059	SAMEA4557664
clinical isolate	Homo sapiens	2015-06-12	Germany	DAGNTC000000000.1	ERR1740541	GCA_022229505.1	PRJEB18059	SAMEA4557686
clinical isolate	Homo sapiens	2015-07-21	Germany	DAGNSY000000000.1	ERR1740544	GCA_022229445.1	PRJEB18059	SAMEA4557689
VNCKp16	Homo sapiens	2014	Viet Nam	DAGQMR000000000.1	DRR076948	GCA_022274095.1	PRJDB5317	SAMD00066853
VNCKp17	Homo sapiens	2014	Viet Nam	DAGQMS000000000.1	DRR076949	GCA_022274115.1	PRJDB5317	SAMD00066854
VNCKp21	Homo sapiens	2014	Viet Nam	DAGQMO000000000.1	DRR076951	GCA_022274055.1	PRJDB5317	SAMD00066856
VNCKp22	Homo sapiens	2014	Viet Nam	DAGQMT000000000.1	DRR076952	GCA_022273955.1	PRJDB5317	SAMD00066857
VNCKp28	Homo sapiens	2014	Viet Nam	DAGQMU000000000.1	DRR076954	GCA_022274035.1	PRJDB5317	SAMD00066859
VNCKp32	Homo sapiens	2014	Viet Nam	DAGQML000000000.1	DRR076957	GCA_022273915.1	PRJDB5317	SAMD00066862
Kp_HUCA_Bac_72	Homo sapiens	2017-08-15	Spain	JAGKYF000000000.1		GCA_020577215.1	PRJNA718833	SAMN18572097
KR399	Homo sapiens	2007-01-15	United Kingdom	CACSHW000000000.1		GCA_902705665.1	PRJEB34549	SAMEA5983676
KR396	Homo sapiens	2007-01-15	United Kingdom	CACSHV000000000.1		GCA_902705635.1	PRJEB34549	SAMEA5983673
2014CRE_51	Homo sapiens	2014	Singapore	DAGCPX000000000.1	SRR13077238	GCA_022028415.1	PRJNA674942	SAMN16824579
EuSCAPE_ME007	Homo sapiens	2014	Montenegro	UKQH00000000.1		GCA_900513905.1	PRJEB10018	SAMEA3538549
EuSCAPE_ME014	Homo sapiens	2014	Montenegro	UKQN00000000.1		GCA_900513955.1	PRJEB10018	SAMEA3538556
EuSCAPE_ME015	Homo sapiens	2014	Montenegro	UKQO00000000.1		GCA_900513985.1	PRJEB10018	SAMEA3538557
EuSCAPE_TR228	Homo sapiens	2013	Turkey	UJXA00000000.1		GCA_900508895.1	PRJEB10018	SAMEA3729822
EuSCAPE_TR232	Homo sapiens	2013	Turkey	UJXI00000000.1		GCA_900508975.1	PRJEB10018	SAMEA3729830
EuSCAPE_TR236	Homo sapiens	2013	Turkey	UJXG00000000.1		GCA_900508935.1	PRJEB10018	SAMEA3729838
EuSCAPE_TR240	Homo sapiens	2013	Turkey	UJXK00000000.1		GCA_900508945.1	PRJEB10018	SAMEA3729841
EuSCAPE_TR241	Homo sapiens	2013	Turkey	UJXM00000000.1		GCA_900509015.1	PRJEB10018	SAMEA3729842
H8860	Homo sapiens	2019-02-19	South Africa	VWTF00000000.1		GCA_015209025.1	PRJNA564235	SAMN12706429
EuSCAPE_IT071	Homo sapiens	2013	Italy	UKOF00000000.1		GCA_900513305.1	PRJEB10018	SAMEA3515101
EuSCAPE_BE026	Homo sapiens	2014	Belgium	UJPH00000000.1		GCA_900506865.1	PRJEB10018	SAMEA3727616
H2850	Homo sapiens	2019-02-19	South Africa	VWTM00000000.1		GCA_015208855.1	PRJNA564235	SAMN12706436
K32	Homo sapiens	2019-01-08	South Africa	JADIWZ000000000.1		GCA_015266045.1	PRJNA669537	SAMN16513533
4300STDY6470407	Homo sapiens	2016	Thailand	UFDS00000000.1		GCA_900493645.1	PRJEB19226	SAMEA4364588
SIKP031	Homo sapiens	2018-04-19	Thailand	SSZI00000000.1		GCA_004830635.1	PRJNA532291	SAMN11399346
15	Homo sapiens	2018	Spain	CAJOXT000000000.1		GCA_905335755.1	PRJEB42440	SAMEA8158496
73960	Homo sapiens	2007-04-01	Canada	DAGMWR000000000.1	SRR10442770	GCA_022212805.1	PRJNA564992	SAMN12731931
VNCKp13	Homo sapiens	2014	Viet Nam	DAGQMW000000000.1	DRR076947	GCA_022274135.1	PRJDB5317	SAMD00066852
VNCKp20	Homo sapiens	2014	Viet Nam	DAGQMQ000000000.1	DRR076950	GCA_022274075.1	PRJDB5317	SAMD00066855
VNCKp30	Homo sapiens	2014	Viet Nam	DAGQMM000000000.1	DRR076956	GCA_022273995.1	PRJDB5317	SAMD00066861
VNCKp34	Homo sapiens	2014	Viet Nam	DAGQMK000000000.1	DRR076958	GCA_022273935.1	PRJDB5317	SAMD00066863
Klebsiella pneumoniae	Homo sapiens	2011-01-08	Viet Nam	DAGNYW000000000.1	ERR2586408	GCA_022232645.1	PRJEB26814	SAMEA4668453
EuSCAPE_PL041	Homo sapiens	2014	Poland	UKHG00000000.1		GCA_900511485.1	PRJEB10018	SAMEA3499931
EuSCAPE_PL042	Homo sapiens	2013	Poland	UKHJ00000000.1		GCA_900511515.1	PRJEB10018	SAMEA3499933
R-11/303/19	Homo sapiens	2019-06-01	India	DAFWRY000000000.1	SRR12681396	GCA_021910785.1	PRJNA658789	SAMN15908349
clinical isolate	Homo sapiens	2013	Germany	DAGOGC000000000.1	ERR1761566	GCA_022237205.1	PRJEB18621	SAMEA29284168
15	Homo sapiens	2018	Spain	CAJNJF000000000.1		GCA_905231965.1	PRJEB42440	SAMEA7962774
Kp_HUCA_Bac_50	Homo sapiens	2016-10-06	Spain	JAGKYX000000000.1		GCA_020577695.1	PRJNA718833	SAMN18572079
AUH-KIMP158	Homo sapiens	2013-05-10	Lebanon	NICA00000000.1		GCA_002866645.1	PRJNA388272	SAMN07173927
15	Homo sapiens	2018	Spain	CAJPEJ000000000.1		GCA_905337925.1	PRJEB42440	SAMEA8158509
15	Homo sapiens	2018	Spain	CAJNVJ000000000.1		GCA_905330605.1	PRJEB42440	SAMEA8065744
15	Homo sapiens	2018	Spain	CAJOXR000000000.1		GCA_905335765.1	PRJEB42440	SAMEA8158495
clinical isolate	Homo sapiens	2014	Germany	DAGOHT000000000.1	ERR1761510	GCA_022239445.1	PRJEB18621	SAMEA29242168
k1234	Homo sapiens	2005	United Kingdom	FLIV00000000.1		GCA_900086225.1	PRJEB5065	SAMEA2273662
Kpn18	Homo sapiens	2015	Spain	JADODH000000000.1		GCA_015643785.1	PRJNA641166	SAMN15345000
15	Homo sapiens	2018	Spain	CAJPDZ000000000.1		GCA_905337975.1	PRJEB42440	SAMEA8158504
211475	Homo sapiens	2015-12-31	United Kingdom	DAGGNV000000000.1	SRR17304086	GCA_022106715.1	PRJNA788733	SAMN24020620
AUSMDU00023933	Homo sapiens	2018	Australia	DAFYBD000000000.1	SRR15097957	GCA_021934395.1	PRJNA529744	SAMN20033524
15	Homo sapiens	2018	Spain	CAJNYM000000000.1		GCA_905331405.1	PRJEB42440	SAMEA8065722
k1310	Homo sapiens	2006	United Kingdom	FLHL00000000.1		GCA_900085885.1	PRJEB5065	SAMEA2273868
UCI116	Homo sapiens	2015	USA	NGUA00000000.1		GCA_002152825.1	PRJNA271899	SAMN04521866
MAH-3	Homo sapiens	2012-11-15	France	OLKQ00000000.1		GCA_900291505.1	PRJEB20782	SAMEA104428988
EuSCAPE_ES129	Homo sapiens	2014	Spain	UIST00000000.1		GCA_900501005.1	PRJEB10018	SAMEA3649445
EuSCAPE_RO064	Homo sapiens	2013	Romania	UJEW00000000.1		GCA_900504125.1	PRJEB10018	SAMEA3720973
EuSCAPE_RO100	Homo sapiens	2013	Romania	UJGJ00000000.1		GCA_900504545.1	PRJEB10018	SAMEA3721017
2033	Homo sapiens	2005	Indonesia	DAGPIQ000000000.1	ERR026000	GCA_022257795.1	PRJEB2111	SAMEA882147
	Homo sapiens	2015-12-03	Spain	DAGKBE000000000.1	SRR11585151	GCA_022168025.1	PRJNA626430	SAMN14640255
HUMB 14400	Homo sapiens	2015	Belarus	SOSW00000000.1		GCA_016138865.1	PRJNA525009	SAMN11081157
133182	Homo sapiens	2015-06-26	United Kingdom	DAGHZE000000000.1	SRR17303723	GCA_022137155.1	PRJNA788733	SAMN24020665
15	Homo sapiens	2018	Spain	CAJNKY000000000.1		GCA_905232435.1	PRJEB42440	SAMEA7962731
2014081	Homo sapiens	2014-03-20	Spain	JAHQXW000000000.1		GCA_019249415.1	PRJNA738337	SAMN19795658
Kp_HUCA_Bac_37	Homo sapiens	2016-02-17	Spain	JAGKZI000000000.1		GCA_020578985.1	PRJNA718833	SAMN18572068
15	Homo sapiens	2018	Spain	CAJNRT000000000.1		GCA_905323025.1	PRJEB42440	SAMEA8065695
15	Homo sapiens	2018	Spain	CAJNSX000000000.1		GCA_905329815.1	PRJEB42440	SAMEA8065670
A16KP0127	Homo sapiens	2016	South Korea			GCA_012970685.1	PRJNA625837	SAMN14609860
EuSCAPE_SK005	Homo sapiens	2014	Slovakia	UKDU00000000.1		GCA_900510635.1	PRJEB10018	SAMEA3500073
EuSCAPE_IT299	Homo sapiens	2014	Italy	UKYD00000000.1		GCA_900515855.1	PRJEB10018	SAMEA3538667
15	Homo sapiens	2018	Spain	CAJNVH000000000.1		GCA_905330585.1	PRJEB42440	SAMEA8065746
k1325	Homo sapiens	2006	United Kingdom	FLBR00000000.1		GCA_900084065.1	PRJEB5065	SAMEA2273682
k981	Homo sapiens	2004	United Kingdom	FLEU00000000.1		GCA_900085195.1	PRJEB5065	SAMEA2273632
k1238	Homo sapiens	2005	United Kingdom	FLIU00000000.1		GCA_900086235.1	PRJEB5065	SAMEA2273668
2014081	Homo sapiens	2014-03-20	Spain	VSJR00000000.1		GCA_008867915.1	PRJNA560207	SAMN12572033
ST15-OXA48	Homo sapiens	2014	Spain	WRWX00000000.1		GCA_009746165.1	PRJNA565865	SAMN13337943
UPMP2118		2017-11-30	South Africa	JACBJB000000000.1		GCA_013401705.1	PRJNA642017	SAMN15421726
UPMP 1160		2018-11-01	South Africa	JAHKFW000000000.1		GCA_018790045.1	PRJNA642017	SAMN19374571
UPMP 2091		2018-11-01	South Africa	JAHKFY000000000.1		GCA_018790205.1	PRJNA642017	SAMN19374569
UPMP 2046		2018-11-01	South Africa	JAHKFQ000000000.1		GCA_018790785.1	PRJNA642017	SAMN19374577
UPMP 1161		2018-11-01	South Africa	JAHKGB000000000.1		GCA_018790835.1	PRJNA642017	SAMN19374566
25621	cat	2016	France	JAEEDT000000000.1		GCA_017596555.1	PRJNA675776	SAMN16721945
25614	dog	2016	France	JAEEEA000000000.1		GCA_017596645.1	PRJNA675776	SAMN16721938
AUSMDU00035798	Homo sapiens	2019	Australia	DAFXXG000000000.1	SRR15098068	GCA_021932315.1	PRJNA529744	SAMN20033600
BD-2	Homo sapiens	2017	Switzerland	JAIUAR000000000.1		GCA_021136485.1	PRJNA758223	SAMN21016514
E16KP0224	Homo sapiens	2016	South Korea			GCA_012964305.1	PRJNA625837	SAMN14609933
C16KP0164	Homo sapiens	2016	South Korea			GCA_012968805.1	PRJNA625837	SAMN14609894
CRE31	Homo sapiens	2016-06-08	USA	JABKPA000000000.1		GCA_014837345.1	PRJNA633565	SAMN14967556
k2329	Homo sapiens	2010	United Kingdom	FLGG00000000.1		GCA_900085575.1	PRJEB5065	SAMEA2273812
G292	Homo sapiens	2012-09-10	Nigeria	NFXL00000000.1		GCA_002187335.1	PRJNA351846	SAMN05960912
4300STDY6470482	Homo sapiens	2016	Thailand	UFGH00000000.1		GCA_900494345.1	PRJEB19226	SAMEA4364663
EuSCAPE_UK133	Homo sapiens	2014	United Kingdom	UJBQ00000000.1		GCA_900503295.1	PRJEB10018	SAMEA3673097
EuSCAPE_RO049	Homo sapiens	2013	Romania	UJEJ00000000.1		GCA_900504045.1	PRJEB10018	SAMEA3720959
kpneu022	Homo sapiens	2010	Switzerland	UWWN00000000.1		GCA_900607875.1	PRJEB28660	SAMEA4916072
402859-10	Homo sapiens	2010	Switzerland	VNPS00000000.1		GCA_020119775.1	PRJNA543274	SAMN12212178
k1639	Homo sapiens	2007	United Kingdom	FLCA00000000.1		GCA_900084505.1	PRJEB5065	SAMEA2273721
k1634	Homo sapiens	2007	United Kingdom	FLAZ00000000.1		GCA_900084445.1	PRJEB5065	SAMEA2273719
SCC17		2015	Portugal	JAGSZU000000000.1		GCA_019093465.1	PRJNA721894	SAMN18813235
KpH233		2015	China	JAJQVE000000000.1		GCA_021229855.1	PRJNA788059	SAMN23895802
25572	dog	2011	France	JAEEFQ000000000.1		GCA_017597525.1	PRJNA675776	SAMN16721896
UPMP 2089		2018-11-01	South Africa	JAHKFO000000000.1		GCA_018789995.1	PRJNA642017	SAMN19374580
EuSCAPE_RO045	Homo sapiens	2013	Romania	UJEI00000000.1		GCA_900504025.1	PRJEB10018	SAMEA3720955
k1490	Homo sapiens	2006	United Kingdom	FLBJ00000000.1		GCA_900084465.1	PRJEB5065	SAMEA2273699
A_005		2016	Germany	DAFWLK000000000.1	SRR15064934	GCA_022012175.1	PRJNA744549	SAMN20110665
A_002		2015	Germany	DAFWLE000000000.1	SRR15064945	GCA_022012055.1	PRJNA744549	SAMN20110662
AUSMDU00020286	Homo sapiens	2018	Australia	DAGCCR000000000.1	SRR13803464	GCA_022009575.1	PRJNA565795	SAMN18085693
C436	Homo sapiens	2016-11-07	Thailand	DAGBGQ000000000.1	DRR150549	GCA_021982095.1	PRJDB5929	SAMD00138004
C548	Homo sapiens	2017-01-31	Thailand	DAGBDK000000000.1	DRR150601	GCA_021980505.1	PRJDB5929	SAMD00138056
TIES-4900		2017-03-07	Brazil	JABUOR000000000.1		GCA_018109905.1	PRJNA635955	SAMN15061399
Klebsiella pneumoniae ARLG-6473	Homo sapiens	2018	Lebanon	DAGAEE000000000.1	SRR14449557	GCA_021966275.1	PRJNA658369	SAMN19015803
A141	Homo sapiens	2017	China	DAFWKH000000000.1	SRR15858616	GCA_022011415.1	PRJNA762527	SAMN21397444
B17KP0069	Homo sapiens	2017	South Korea			GCA_012970265.1	PRJNA625837	SAMN14609879
KR438	Homo sapiens	2007-03-14	United Kingdom	CACSHU000000000.1		GCA_902705655.1	PRJEB34549	SAMEA5983681
k1056	Homo sapiens	2005	United Kingdom	FLIR00000000.1		GCA_900086195.1	PRJEB5065	SAMEA2273641
MD-CRE0075	Homo sapiens	2015	USA	ABFCWQ000000000.1	SRR4414039	GCA_022309035.1	PRJNA329105	SAMN05861021
EuSCAPE_DE020	Homo sapiens	2014	Germany	UKKC00000000.1		GCA_900512275.1	PRJEB10018	SAMEA3512047
EuSCAPE_ES219	Homo sapiens	2014	Spain	ULDI00000000.1		GCA_900517265.1	PRJEB10018	SAMEA3649536
EuSCAPE_PT041	Homo sapiens	2014	Portugal	UIVQ00000000.1		GCA_900501775.1	PRJEB10018	SAMEA3649855
EuSCAPE_RO077	Homo sapiens	2014	Romania	UJFI00000000.1		GCA_900504275.1	PRJEB10018	SAMEA3720986
	Homo sapiens	2014	Norway			GCA_003855315.1	PRJNA505543	SAMEA5063299
124632	Homo sapiens	2017-06-12	Canada	DAGKSR000000000.1	SRR11700213	GCA_022181765.1	PRJNA564992	SAMN12732044
29	Homo sapiens	2013	Netherlands	CAJZUF000000000.1		GCA_916164055.1	PRJEB41042	SAMEA7746223
clinical isolate	Homo sapiens	2015-09-23	Germany	DAGNST000000000.1	ERR1740549	GCA_022229345.1	PRJEB18059	SAMEA4557694
clinical isolate	Homo sapiens	2015-10-13	Germany	DAGNSN000000000.1	ERR1740556	GCA_022228905.1	PRJEB18059	SAMEA4557701
EuSCAPE_IT198	Homo sapiens	2014	Italy	UKRW00000000.1		GCA_900514245.1	PRJEB10018	SAMEA3515226
EuSCAPE_HR035	Homo sapiens	2014	Croatia	UJLS00000000.1		GCA_900505895.1	PRJEB10018	SAMEA3721053
EuSCAPE_HR039	Homo sapiens	2014	Croatia	UJLO00000000.1		GCA_900505885.1	PRJEB10018	SAMEA3721059
	Homo sapiens	2013	Australia			GCA_904863335.1	PRJNA646837	SAMN06112194
CRE12	Homo sapiens	2016-03-07	USA	JABKQU000000000.1		GCA_014838255.1	PRJNA633565	SAMN14967510
EuSCAPE_ES130	Homo sapiens	2014	Spain	UISW00000000.1		GCA_900501065.1	PRJEB10018	SAMEA3649446
Kp_HUCA_4	Homo sapiens	2018-06-22	Spain	JAGKXI000000000.1		GCA_020576615.1	PRJNA718833	SAMN18572120
25661	cat	2018	France	JAEECF000000000.1		GCA_017595715.1	PRJNA675776	SAMN16721985
25660	dog	2018	France	JAEECG000000000.1		GCA_017595765.1	PRJNA675776	SAMN16721984
25612	dog	2015	France	JAEEEC000000000.1		GCA_017596705.1	PRJNA675776	SAMN16721936
25606	dog	2015	France	JAEEEI000000000.1		GCA_017596835.1	PRJNA675776	SAMN16721930
25598	dog	2015	France	JAEEEQ000000000.1		GCA_017597025.1	PRJNA675776	SAMN16721922
25584	dog	2013	France	JAEEFE000000000.1		GCA_017597315.1	PRJNA675776	SAMN16721908
25573	cat	2011	France	JAEEFP000000000.1		GCA_017597465.1	PRJNA675776	SAMN16721897
25575	cat	2012	France	JAEEFN000000000.1		GCA_017597475.1	PRJNA675776	SAMN16721899
25649	dog	2017	France	JAEECR000000000.1		GCA_017595965.1	PRJNA675776	SAMN16721973
KP-33P	Homo sapiens	2010-08-12	Netherlands	JXJG00000000.1		GCA_001597015.1	PRJNA252925	SAMN03281111
EuSCAPE_BE036	Homo sapiens	2014	Belgium	UJOO00000000.1		GCA_900506605.1	PRJEB10018	SAMEA3727626
25654	dog	2018	France	JAEECM000000000.1		GCA_017595855.1	PRJNA675776	SAMN16721978
UTI_PT5	Homo sapiens	2015-11-01	Sri Lanka	JAGKSK000000000.1		GCA_017898205.1	PRJNA717825	SAMN18515057
Klebsiella pneumoniae ARLG-7703	Homo sapiens	2018	USA	DAGALX000000000.1	SRR14449359	GCA_021970375.1	PRJNA658369	SAMN19016604
va17079043	Homo sapiens	2017	Germany	JAFHJY000000000.1		GCA_018420275.1	PRJNA692829	SAMN17373139
WHC57	Homo sapiens	2019-05-05	China	JAIMIR000000000.1		GCA_019794995.1	PRJNA754813	SAMN20834168
2021GO-0155	Homo sapiens	2021	USA	ABEYEN000000000.1	SRR16506211	GCA_021903055.1	PRJNA288601	SAMN22442190
800138-16	Homo sapiens	2016	Switzerland	DAFVSB000000000.1	ERR6565073	GCA_021879495.1	PRJEB47075	SAMEA9552191
C1699	Homo sapiens	2012	Portugal	NXBL00000000.1		GCA_011065465.1	PRJNA408270	SAMN07682352
L3KP1	canine	2019	Brazil	JAAVWZ000000000.1		GCA_012241595.1	PRJNA622302	SAMN14510852
121242	Homo sapiens	2016-08-03	Canada	DAGKTP000000000.1	SRR11665761	GCA_022182505.1	PRJNA564992	SAMN12732029
HSP32	Homo sapiens	2015-12-01	Brazil	JABEPZ000000000.1		GCA_014500865.1	PRJNA628960	SAMN14764023
KPN1617	Homo sapiens	2014-06-17	USA	DAGEZC000000000.1	SRR5386115	GCA_022080255.1	PRJNA376414	SAMN06438577
SCPM-O-B-8041	Homo sapiens	2014-01-16	Russia	JADEZN000000000.1		GCA_015209435.1	PRJNA269675	SAMN16378158
k2141	Homo sapiens	2009	United Kingdom	FLFM00000000.1		GCA_900085375.1	PRJEB5065	SAMEA2273792
ST-15:E041	Homo sapiens	2013-08-24	South Africa	NXJA00000000.1		GCA_002416705.1	PRJNA355910	SAMN06106848
KCRI-591	Homo sapiens	2015	Tanzania	OVEG00000000.1		GCA_900407285.1	PRJEB26616	SAMEA4646323
4300STDY6542352	Homo sapiens	2016	Thailand	UFCX00000000.1		GCA_900493405.1	PRJEB19226	SAMEA4394722
EuSCAPE_RO070	Homo sapiens	2013	Romania	UJEZ00000000.1		GCA_900504205.1	PRJEB10018	SAMEA3720979
EuSCAPE_BE025	Homo sapiens	2014	Belgium	UJOY00000000.1		GCA_900506785.1	PRJEB10018	SAMEA3727615
TTHS013		2015	China	DAGQQL000000000.1	DRR100995	GCA_022276085.1	PRJDB6244	SAMD00092889
MER-285	Homo sapiens	2015	Turkey	DAGQGR000000000.1	SRR7828647	GCA_022270755.1	PRJNA398288	SAMN10058974
LF 7160	Homo sapiens	2007	Laos	DAGPJM000000000.1	ERR025572	GCA_022258215.1	PRJEB2111	SAMEA882282
KP2CR	Homo sapiens	2016-01-21	France	SETZ00000000.1		GCA_004923185.1	PRJNA520974	SAMN10872821
GCMMYY6-CR	Homo sapiens	2015-03-30	China	RZJY00000000.1		GCA_006130925.1	PRJNA510171	SAMN10600498
109415	Homo sapiens	2014-01-11	Canada	DAGMUF000000000.1	SRR10500273	GCA_022211465.1	PRJNA564992	SAMN12731996
157	Homo sapiens	2012	Nepal	DAGONW000000000.1	ERR349774	GCA_022245165.1	PRJEB1800	SAMEA2072926
EuSCAPE_ME001	Homo sapiens	2014	Montenegro	UKQE00000000.1		GCA_900513835.1	PRJEB10018	SAMEA3538544
4300STDY6470426	Homo sapiens	2016	Thailand	UFHQ00000000.1		GCA_900494585.1	PRJEB19226	SAMEA4364607
3189STDY5864889	Homo sapiens	2011	Pakistan	FXQX00000000.1		GCA_900181735.1	PRJEB6574	SAMEA2609501
3189STDY5864888	Homo sapiens	2011	Pakistan	FXQI00000000.1		GCA_900181675.1	PRJEB6574	SAMEA2609499
3189STDY5864881	Homo sapiens	2011	Pakistan	FXQC00000000.1		GCA_900181545.1	PRJEB6574	SAMEA2609486
urine_1_19	Homo sapiens	2016-01-19	USA	JAAEFK000000000.1		GCA_010179775.1	PRJNA589891	SAMN13935755
TX001-S05	Homo sapiens	2016-01-14	USA	JAAEFI000000000.1		GCA_010179835.1	PRJNA589891	SAMN13935753
KPN593	Homo sapiens	2012-12-29	USA	DAGFRH000000000.1	SRR5385435	GCA_022089635.1	PRJNA376414	SAMN06437548
KPN377	Homo sapiens	2012-08-24	USA	DAGEVD000000000.1	SRR5386234	GCA_022078065.1	PRJNA376414	SAMN06437370
	Homo sapiens	2012-05-02	USA	DAGESL000000000.1	SRR5386321	GCA_022076605.1	PRJNA376414	SAMN06437284
	Homo sapiens	2012-04-04	USA	DAGERM000000000.1	SRR5386346	GCA_022075725.1	PRJNA376414	SAMN06437259
KPN22	Homo sapiens	2011-10-08	USA	DAGEAQ000000000.1	SRR5386909	GCA_022065545.1	PRJNA376414	SAMN06437098
KPN708	Homo sapiens	2013-03-29	USA	DAGDYD000000000.1	SRR5386998	GCA_022064285.1	PRJNA376414	SAMN06437626
	Homo sapiens	2013-02-23	USA	DAGDXJ000000000.1	SRR5387024	GCA_022063805.1	PRJNA376414	SAMN06437600
EuSCAPE_IE022	Homo sapiens	2014	Ireland	UJNH00000000.1		GCA_900506345.1	PRJEB10018	SAMEA3727572
EuSCAPE_IE029	Homo sapiens	2014	Ireland	UJNP00000000.1		GCA_900506375.1	PRJEB10018	SAMEA3727579
K056	Homo sapiens	2014-12-16	China	JACNNV000000000.1		GCA_014289635.1	PRJNA657553	SAMN15831860
Klebsiella pneumoniae ARLG-6607	Homo sapiens	2017	China	DAGAAS000000000.1	SRR14449652	GCA_021964235.1	PRJNA658369	SAMN19015878
Klebsiella pneumoniae ARLG-6604	Homo sapiens	2017	China	DAFZRN000000000.1	SRR14449909	GCA_021959125.1	PRJNA658369	SAMN19015875
EuSCAPE_HU042	Homo sapiens	2013	Hungary	ULCK00000000.1		GCA_900517025.1	PRJEB10018	SAMEA3538818
EuSCAPE_HU047	Homo sapiens	2013	Hungary	ULCI00000000.1		GCA_900517005.1	PRJEB10018	SAMEA3538828
EuSCAPE_HU050	Homo sapiens	2013	Hungary	ULCD00000000.1		GCA_900516985.1	PRJEB10018	SAMEA3538836
clinical isolate	Homo sapiens	2015-10-29	Germany	DAGNUA000000000.1	ERR1740513	GCA_022229985.1	PRJEB18059	SAMEA4557658
clinical isolate	Homo sapiens	2015-06-27	Germany	DAGNTU000000000.1	ERR1740521	GCA_022229845.1	PRJEB18059	SAMEA4557666
clinical isolate	Homo sapiens	2015-06-26	Germany	DAGNTS000000000.1	ERR1740522	GCA_022229865.1	PRJEB18059	SAMEA4557667
clinical isolate	Homo sapiens	2016-02-10	Germany	DAGNTP000000000.1	ERR1740526	GCA_022229785.1	PRJEB18059	SAMEA4557671
clinical isolate	Homo sapiens	2015-09-15	Germany	DAGNTH000000000.1	ERR1740534	GCA_022229645.1	PRJEB18059	SAMEA4557679
clinical isolate	Homo sapiens	2015-06-12	Germany	DAGNTG000000000.1	ERR1740535	GCA_022229615.1	PRJEB18059	SAMEA4557680
clinical isolate	Homo sapiens	2015-06-18	Germany	DAGNTE000000000.1	ERR1740536	GCA_022229565.1	PRJEB18059	SAMEA4557681
clinical isolate	Homo sapiens	2015-09-14	Germany	DAGNSU000000000.1	ERR1740546	GCA_022229425.1	PRJEB18059	SAMEA4557691
clinical isolate	Homo sapiens	2015-09-22	Germany	DAGNSV000000000.1	ERR1740548	GCA_022229305.1	PRJEB18059	SAMEA4557693
clinical isolate	Homo sapiens	2015-09-29	Germany	DAGNSS000000000.1	ERR1740550	GCA_022229285.1	PRJEB18059	SAMEA4557695
clinical isolate	Homo sapiens	2015-07-09	Germany	DAGNSL000000000.1	ERR1740558	GCA_022228845.1	PRJEB18059	SAMEA4557703
clinical isolate	Homo sapiens	2015-06-18	Germany	DAGNSK000000000.1	ERR1740559	GCA_022228865.1	PRJEB18059	SAMEA4557704
G412-2	Homo sapiens	2018	China	QRGJ00000000.1		GCA_006349185.1	PRJNA484098	SAMN09759645
G407-2	Homo sapiens	2018	China	QRGK00000000.1		GCA_006349225.1	PRJNA484098	SAMN09759644
E104-1	Homo sapiens	2018	China	QRGM00000000.1		GCA_006349245.1	PRJNA484098	SAMN09759642
H415-2	Homo sapiens	2018	China	QRGF00000000.1		GCA_006349165.1	PRJNA484098	SAMN09759649
H415-1	Homo sapiens	2018	China	QRGG00000000.1		GCA_006349175.1	PRJNA484098	SAMN09759648
H420-4	Homo sapiens	2018	China	QRGE00000000.1		GCA_006349205.1	PRJNA484098	SAMN09759650
G415-1	Homo sapiens	2018	China	QRGI00000000.1		GCA_006349195.1	PRJNA484098	SAMN09759646
H401-2	Homo sapiens	2018	China	QRGH00000000.1		GCA_006349275.1	PRJNA484098	SAMN09759647
E111-1	Homo sapiens	2018	China	QRGL00000000.1		GCA_006349315.1	PRJNA484098	SAMN09759643
SHK103	Homo sapiens	2017-10-27	China	SIZS00000000.1		GCA_008634565.1	PRJNA523565	SAMN10979500
SHK140	Homo sapiens	2017-09-29	China	SIZU00000000.1		GCA_008634595.1	PRJNA523565	SAMN10979502
SHK128	Homo sapiens	2017-06-14	China	SIZT00000000.1		GCA_008634585.1	PRJNA523565	SAMN10979501
SHK051	Homo sapiens	2016-02-27	China	SIZO00000000.1		GCA_008634705.1	PRJNA523565	SAMN10979496
SHK032	Homo sapiens	2016-01-05	China	SIZM00000000.1		GCA_008634755.1	PRJNA523565	SAMN10979494
HD6703	Homo sapiens	2019-03-07	China	JABMLQ000000000.1		GCA_016757945.1	PRJNA631564	SAMN14883939
HD6665	Homo sapiens	2018-12-01	China	JABMLR000000000.1		GCA_016757995.1	PRJNA631564	SAMN14883937
HD6655	Homo sapiens	2018-10-02	China	JABMLS000000000.1		GCA_016758015.1	PRJNA631564	SAMN14883934
not collected	Homo sapiens	2019-06-09	USA	ABEYDX000000000.1	SRR16610130	GCA_021902735.1	PRJNA288601	SAMN22568384
KPOII-4	Homo sapiens	2012-07-01	Netherlands	JXIW00000000.1		GCA_001596905.1	PRJNA252925	SAMN03281039
KPOII-2	Homo sapiens	2012-06-03	Netherlands	JXIV00000000.1		GCA_001596915.1	PRJNA252925	SAMN03281031
KPOII-2	Homo sapiens	2012-07-16	Netherlands	JUBO00000000.1		GCA_001596925.1	PRJNA252925	SAMN03223332
KPOII-1	Homo sapiens	2012-06-26	Netherlands	JUBN00000000.1		GCA_001596935.1	PRJNA252925	SAMN03223331
KPOII-7	Homo sapiens	2012-08-30	Netherlands	JXIY00000000.1		GCA_001596985.1	PRJNA252925	SAMN03281071
KPOII-10	Homo sapiens	2013-05-02	Netherlands	JXJB00000000.1		GCA_001596995.1	PRJNA252925	SAMN03281077
KPOII-1	Homo sapiens	2012-05-30	Netherlands	JXIU00000000.1		GCA_001597095.1	PRJNA252925	SAMN03281029
KPOII-6	Homo sapiens	2012-08-14	Netherlands	JXIX00000000.1		GCA_001597115.1	PRJNA252925	SAMN03281070
KPOII-8	Homo sapiens	2012-09-03	Netherlands	JXIZ00000000.1		GCA_001597145.1	PRJNA252925	SAMN03281072
KPEII-1		2012-09-10	Netherlands	JXJC00000000.1		GCA_001597175.1	PRJNA252925	SAMN03281081
KPOII-9	Homo sapiens	2012-09-13	Netherlands	JXJA00000000.1		GCA_001597165.1	PRJNA252925	SAMN03281073
KPEII-2		2012-09-10	Netherlands	JXJD00000000.1		GCA_001597195.1	PRJNA252925	SAMN03281082
KPEII-3		2013-10-29	Netherlands	JXJE00000000.1		GCA_001597225.1	PRJNA252925	SAMN03281109
KP-10	Homo sapiens	2012-11-24	Netherlands	LDOY00000000.1		GCA_001597245.1	PRJNA252925	SAMN03734957
EuSCAPE_IT202	Homo sapiens	2014	Italy	UKRV00000000.1		GCA_900514265.1	PRJEB10018	SAMEA3515230
EuSCAPE_HR029	Homo sapiens	2013	Croatia	UJLN00000000.1		GCA_900505915.1	PRJEB10018	SAMEA3721040
EuSCAPE_HR038	Homo sapiens	2014	Croatia	UJLQ00000000.1		GCA_900505905.1	PRJEB10018	SAMEA3721057
EuSCAPE_HR080	Homo sapiens	2014	Croatia	UJMW00000000.1		GCA_900506225.1	PRJEB10018	SAMEA3721112
KPN872	Homo sapiens	2013-08-05	USA	DAGENY000000000.1	SRR5386460	GCA_022073965.1	PRJNA376414	SAMN06437770
57	Homo sapiens	2013	Netherlands	CAJZTS000000000.1		GCA_916163895.1	PRJEB41042	SAMEA7746250
VNCKp10	Homo sapiens	2014	Viet Nam	DAGQMV000000000.1	DRR076946	GCA_022274155.1	PRJDB5317	SAMD00066851
822	Homo sapiens	2016	Portugal	JAGSZS000000000.1		GCA_019093385.1	PRJNA721894	SAMN18813216
SCC100		2015	Portugal	JAGSZV000000000.1		GCA_019093435.1	PRJNA721894	SAMN18813306
2016CRE_70	Homo sapiens	2016	Singapore	DAGCOG000000000.1	SRR13077344	GCA_022027555.1	PRJNA674942	SAMN16824695
2016CRE_56	Homo sapiens	2016	Singapore	DAGCNZ000000000.1	SRR13077361	GCA_022027395.1	PRJNA674942	SAMN16824681
2016CRE_41	Homo sapiens	2016	Singapore	DAGCNQ000000000.1	SRR13077377	GCA_022027215.1	PRJNA674942	SAMN16824666
2016CRE_13	Homo sapiens	2016	Singapore	DAGCMY000000000.1	SRR13077408	GCA_022026855.1	PRJNA674942	SAMN16824638
2016CRE_10	Homo sapiens	2016	Singapore	DAGCMX000000000.1	SRR13077411	GCA_022026815.1	PRJNA674942	SAMN16824635
2016CRE_6	Homo sapiens	2016	Singapore	DAGCMT000000000.1	SRR13077416	GCA_022026795.1	PRJNA674942	SAMN16824631
AUH_IMP459	Homo sapiens	2015-09-18	Lebanon	NWCA00000000.1		GCA_002776355.1	PRJNA407703	SAMN07661249
412	Homo sapiens	2012	Nepal	DAGONE000000000.1	ERR349812	GCA_022244605.1	PRJEB1800	SAMEA2073133
MCL-2017-3	Homo sapiens	2017	Switzerland	JAIUAF000000000.1		GCA_021136015.1	PRJNA758223	SAMN21016482
CRE123	Homo sapiens	2018-02-28	USA	JABKQS000000000.1		GCA_014838205.1	PRJNA633565	SAMN14967512
EuSCAPE_ES119	Homo sapiens	2014	Spain	UISV00000000.1		GCA_900501035.1	PRJEB10018	SAMEA3649435
Klebsiella pneumoniae	Homo sapiens	2016-05-17	Spain	CABHKM000000000.1		GCA_902166905.1	PRJEB30771	SAMEA5763081
KPN3399	Homo sapiens	2017-03-01	USA	DAGRGG000000000.1	SRR5973356	GCA_022284575.1	PRJNA396774	SAMN07525550
MER-24	Homo sapiens	2014	New Zealand	DAGQGW000000000.1	SRR7828629	GCA_022270935.1	PRJNA398288	SAMN10058839
MER-23	Homo sapiens	2017	New Zealand	DAGQGU000000000.1	SRR7828630	GCA_022270875.1	PRJNA398288	SAMN10058838
159	Homo sapiens	2012	Nepal	DAGONZ000000000.1	ERR349775	GCA_022245145.1	PRJEB1800	SAMEA2072945
KP_NORM_BLD_2015_113891	Homo sapiens	2015	Norway	DAFXGB000000000.1	ERR6293949	GCA_021921825.1	PRJEB27256	SAMEA8948795
MCL-2018-2	Homo sapiens	2018	Switzerland	JAITZY000000000.1		GCA_021135755.1	PRJNA758223	SAMN21016490
BD-18	Homo sapiens	2018	Switzerland	JAIUAV000000000.1		GCA_021136595.1	PRJNA758223	SAMN21016511
BD-11	Homo sapiens	2018	Switzerland	JAIUBA000000000.1		GCA_021136715.1	PRJNA758223	SAMN21016506
CCBH26671	Homo sapiens	2019-04-05	Brazil	JAECUL000000000.1		GCA_016056195.1	PRJNA677881	SAMN16776067
KPN	Homo sapiens	2016	Brazil	JAKIXA000000000.1		GCA_021648785.1	PRJNA798400	SAMN25069444
k1303	Homo sapiens	2006	United Kingdom	FLAK00000000.1		GCA_900084095.1	PRJEB5065	SAMEA2273676
C1686	Homo sapiens	2012	Portugal	NXBZ00000000.1		GCA_013521185.1	PRJNA408270	SAMN07682349
C1693	Homo sapiens	2012	Portugal	NXBJ00000000.1		GCA_013620925.1	PRJNA408270	SAMN07682350
BD_DM_782	Homo sapiens	2017-01-24	Bangladesh			GCA_009734105.1	PRJNA591422	SAMN13381623
BD_DM_914	Homo sapiens	2017-07-02	Bangladesh			GCA_009791475.1	PRJNA591422	SAMN13564660
BD_DM_697	Homo sapiens	2017-04-17	Bangladesh			GCA_009791495.1	PRJNA591422	SAMN13578407
2822	Homo sapiens	2015	Nigeria	JAAAST000000000.1		GCA_009907285.1	PRJNA600702	SAMN13829955
2016CRE_81	Homo sapiens	2016	Singapore	DAGCOO000000000.1	SRR13077332	GCA_022027695.1	PRJNA674942	SAMN16824706
2014CRE_31	Homo sapiens	2014	Singapore	DAGCMH000000000.1	SRR13077448	GCA_022026535.1	PRJNA674942	SAMN16824602
BWHNC7	Homo sapiens	2014-03-30	USA	ABFCZZ000000000.1	SRR2033753	GCA_022316965.1	PRJNA278886	SAMN03657227
BWHNC36	Homo sapiens	2014-05-16	USA	ABFCZT000000000.1	SRR2033758	GCA_022316585.1	PRJNA278886	SAMN03657232
EuSCAPE_TR019	Homo sapiens	2014	Turkey	UJSO00000000.1		GCA_900507695.1	PRJEB10018	SAMEA3729663
EuSCAPE_TR107	Homo sapiens	2014	Turkey	UJRB00000000.1		GCA_900507315.1	PRJEB10018	SAMEA3729808
352	Homo sapiens	2012	Nepal	DAGONG000000000.1	ERR349808	GCA_022244675.1	PRJEB1800	SAMEA2073129
4300STDY6542354	Homo sapiens	2016	Thailand	UFDC00000000.1		GCA_900493435.1	PRJEB19226	SAMEA4394724
C2-D8-12	Homo sapiens	2012	Tunisia	MSYN00000000.1		GCA_002150645.1	PRJNA360210	SAMN06205215
C4-D10-13	Homo sapiens	2013	Tunisia	MSYV00000000.1		GCA_002189185.1	PRJNA360245	SAMN06205369
C8-E4-15	Homo sapiens	2015	Tunisia	MSYZ00000000.1		GCA_002189345.1	PRJNA360299	SAMN06208853
CRE74	Homo sapiens	2017-04-10	USA	JABKLK000000000.1		GCA_014833555.1	PRJNA633565	SAMN14967650
CRE50	Homo sapiens	2016-10-27	USA	JABKOO000000000.1		GCA_014835205.1	PRJNA633565	SAMN14967568
AUSMDU00019223	Homo sapiens	2018	Australia	DAGCEY000000000.1	SRR13803147	GCA_022016315.1	PRJNA565795	SAMN18085492
AUSMDU00019502	Homo sapiens	2018	Australia	DAGCEW000000000.1	SRR13803293	GCA_022016265.1	PRJNA565795	SAMN18085610
AUSMDU00011865	Homo sapiens	2018	Australia	DAGBSA000000000.1	SRR13825675	GCA_021989095.1	PRJNA565795	SAMN18082851
435	Homo sapiens	2012	Nepal	DAGOMW000000000.1	ERR349819	GCA_022244485.1	PRJEB1800	SAMEA2073313
KPN3296	Homo sapiens	2017-01-28	USA	DAGRKU000000000.1	SRR5973235	GCA_022287095.1	PRJNA396774	SAMN07525504
KPN3241	Homo sapiens	2017-01-09	USA	DAGRKK000000000.1	SRR5973249	GCA_022286835.1	PRJNA396774	SAMN07525471
KPN3305	Homo sapiens	2017-02-03	USA	DAGRJI000000000.1	SRR5973270	GCA_022286375.1	PRJNA396774	SAMN07525508
CRE479	Homo sapiens	2016	Malaysia	VABB00000000.1		GCA_018108665.1	PRJNA541194	SAMN11579531
kpn_04	Homo sapiens	2020-08-15	China	JAFIRX000000000.1		GCA_018682535.1	PRJNA704477	SAMN18042954
15	Homo sapiens	2018	Spain	CAJNYL000000000.1		GCA_905331395.1	PRJEB42440	SAMEA8065727
15	Homo sapiens	2018	Spain	CAJOXQ000000000.1		GCA_905335735.1	PRJEB42440	SAMEA8158493
Kp85	cat	2018	China	JAJVRY000000000.1		GCA_021395475.1	PRJNA685900	SAMN24529856
122772	Homo sapiens	2017-04-03	Canada	DAGKSW000000000.1	SRR11676233	GCA_022181865.1	PRJNA564992	SAMN12732036
E16KP0102	Homo sapiens	2016	South Korea			GCA_012971685.1	PRJNA625837	SAMN14609923
K880	Homo sapiens	2016-08-26	China	JACNWT000000000.1		GCA_014282545.1	PRJNA657553	SAMN15832092
CRE83	Homo sapiens	2017-06-26	USA	JABKLA000000000.1		GCA_014833315.1	PRJNA633565	SAMN14967660
KPN1993	Homo sapiens	2015-01-22	USA	DAGDSB000000000.1	SRR5387299	GCA_022060825.1	PRJNA376414	SAMN06438870
EuSCAPE_IT391	Homo sapiens	2013	Italy	UKWS00000000.1		GCA_900515575.1	PRJEB10018	SAMEA3538821
1	Homo sapiens	2017	Switzerland	DAFUZM000000000.1	ERR7672079	GCA_021863675.1	PRJEB49326	SAMEA11577416
P31-21	Homo sapiens	2016-07-13	Malawi	JAHVGA000000000.1		GCA_019877805.1	PRJNA746135	SAMN20185466
k2235	Homo sapiens	2009	United Kingdom	FLHY00000000.1		GCA_900085995.1	PRJEB5065	SAMEA2273885
MD-CRE0073	Homo sapiens	2015	USA	ABFCWS000000000.1	SRR4414037	GCA_022308995.1	PRJNA329105	SAMN05861019
k1557	Homo sapiens	2007	United Kingdom	FLCB00000000.1		GCA_900084075.1	PRJEB5065	SAMEA2273706
PO2673	Homo sapiens	2012-02-09	Nigeria	NFVU00000000.1		GCA_002186695.1	PRJNA351846	SAMN05960895
CAB1505	Homo sapiens	2013-06-19	Nigeria	NFXY00000000.1		GCA_002188135.1	PRJNA351846	SAMN05960908
ST-15:K087	Homo sapiens	2013-05-29	South Africa	NXJS00000000.1		GCA_002417375.1	PRJNA355910	SAMN06106865
ST-15:K125	Homo sapiens	2013-07-30	South Africa	NXKA00000000.1		GCA_002417435.1	PRJNA355910	SAMN06106873
ST-15:K104	Homo sapiens	2013-06-17	South Africa	NXKL00000000.1		GCA_002417545.1	PRJNA355910	SAMN06106884
KCRI-248	Homo sapiens	2014	Tanzania	OVDK00000000.1		GCA_900407085.1	PRJEB26616	SAMEA4646303
EuSCAPE_IT023	Homo sapiens	2013	Italy	UKMJ00000000.1		GCA_900512855.1	PRJEB10018	SAMEA3538584
EuSCAPE_PT075	Homo sapiens	2014	Portugal	UIWV00000000.1		GCA_900502065.1	PRJEB10018	SAMEA3649889
EuSCAPE_TR157	Homo sapiens	2013	Turkey	UJRU00000000.1		GCA_900507515.1	PRJEB10018	SAMEA3729698
K1668	Homo sapiens	2012	Spain	DAGOUF000000000.1	ERR298806	GCA_022248275.1	PRJEB1272	SAMEA1920223
501	Homo sapiens	2012	Nepal	DAGOMO000000000.1	ERR349828	GCA_022244305.1	PRJEB1800	SAMEA2073322
clinical isolate	Homo sapiens	2015-12-18	Germany	DAGNTR000000000.1	ERR1740524	GCA_022229825.1	PRJEB18059	SAMEA4557669
65	Homo sapiens	2003	Egypt	SGOK00000000.1		GCA_004208855.1	PRJNA521611	SAMN10907305
BA1559	Homo sapiens	2018	India			GCA_004295385.1	PRJNA522835	SAMN10956433
1	Homo sapiens	2018	Switzerland	DAFUYL000000000.1	ERR7672109	GCA_021863085.1	PRJEB49326	SAMEA11577447
1	Homo sapiens	2018	Switzerland	DAFUYI000000000.1	ERR7672110	GCA_021863065.1	PRJEB49326	SAMEA11577448
1	Homo sapiens	2018	Switzerland	DAFUVR000000000.1	ERR7672030	GCA_021861285.1	PRJEB49326	SAMEA11577360
EuSCAPE_RS011	Homo sapiens	2014	Serbia	UJIH00000000.1		GCA_900505045.1	PRJEB10018	SAMEA3721135
37TM	Homo sapiens	2015-02-20	Romania	DAGIFS000000000.1	SRR5902262	GCA_022141565.1	PRJNA396838	SAMN07452552
38TM	Homo sapiens	2015-03-24	Romania	DAGIFQ000000000.1	SRR5902270	GCA_022141545.1	PRJNA396838	SAMN07452568
35445	Homo sapiens	2015-08-11	USA	DAGQEV000000000.1	SRR6892723	GCA_022269835.1	PRJNA445400	SAMN08783852
4300STDY6470490	Homo sapiens	2016	Thailand	UFGA00000000.1		GCA_900494365.1	PRJEB19226	SAMEA4364670
AS012307	Homo sapiens	2015-07-25	USA	VKXN00000000.1		GCA_010598085.1	PRJNA553678	SAMN12250626
AS012306	Homo sapiens	2015-07-25	USA	VKXO00000000.1		GCA_010602475.1	PRJNA553678	SAMN12250625
3189STDY5864771	Homo sapiens	2011	Pakistan	FXPN00000000.1		GCA_900181395.1	PRJEB6574	SAMEA2609458
3189STDY5864867	Homo sapiens	2011	Pakistan	FXPG00000000.1		GCA_900181305.1	PRJEB6574	SAMEA2609455
3189STDY5864815	Homo sapiens	2011	Pakistan	FXSA00000000.1		GCA_900182055.1	PRJEB6574	SAMEA2609546
3189STDY5864772	Homo sapiens	2011	Pakistan	FXOY00000000.1		GCA_900181355.1	PRJEB6574	SAMEA2609459
3189STDY5864870	Homo sapiens	2011	Pakistan	FXPQ00000000.1		GCA_900181445.1	PRJEB6574	SAMEA2609462
3189STDY5864872	Homo sapiens	2011	Pakistan	FXPL00000000.1		GCA_900181345.1	PRJEB6574	SAMEA2609467
MGH155	Homo sapiens	2015	USA	NGTB00000000.1		GCA_002152515.1	PRJNA271899	SAMN04521904
blood_2014	Homo sapiens	2014-01-14	USA	JAAEFM000000000.1		GCA_010179725.1	PRJNA589891	SAMN13935757
TX001-U01	Homo sapiens	2015-10-15	USA	JAAEFJ000000000.1		GCA_010179795.1	PRJNA589891	SAMN13935754
TX001-S01	Homo sapiens	2015-10-14	USA	JAAEFH000000000.1		GCA_010179805.1	PRJNA589891	SAMN13935752
TX001-S00-A	Homo sapiens	2015-09-09	USA	JAAEFG000000000.1		GCA_010179845.1	PRJNA589891	SAMN13935751
KPN612	Homo sapiens	2013-01-10	USA	DAGFRS000000000.1	SRR5385419	GCA_022089835.1	PRJNA376414	SAMN06437564
KPN1685	Homo sapiens	2014-09-04	USA	DAGFAW000000000.1	SRR5386063	GCA_022081255.1	PRJNA376414	SAMN06438629
KPN430	Homo sapiens	2012-09-14	USA	DAGEXA000000000.1	SRR5386183	GCA_022079065.1	PRJNA376414	SAMN06437421
KPN254	Homo sapiens	2012-03-31	USA	DAGERH000000000.1	SRR5386349	GCA_022076105.1	PRJNA376414	SAMN06437256
KPN816	Homo sapiens	2013-06-06	USA	DAGEMF000000000.1	SRR5386509	GCA_022072865.1	PRJNA376414	SAMN06437721
KPN801	Homo sapiens	2013-05-31	USA	DAGEMB000000000.1	SRR5386521	GCA_022072685.1	PRJNA376414	SAMN06437709
	Homo sapiens	2013-05-03	USA	DAGEKZ000000000.1	SRR5386550	GCA_022071465.1	PRJNA376414	SAMN06437680
KPN762	Homo sapiens	2013-05-06	USA	DAGEKX000000000.1	SRR5386553	GCA_022071505.1	PRJNA376414	SAMN06437677
KPN761	Homo sapiens	2013-05-06	USA	DAGEKU000000000.1	SRR5386554	GCA_022071485.1	PRJNA376414	SAMN06437676
KPN724	Homo sapiens	2013-03-28	USA	DAGEJY000000000.1	SRR5386589	GCA_022070965.1	PRJNA376414	SAMN06437642
KPN722	Homo sapiens	2013-03-28	USA	DAGEJV000000000.1	SRR5386591	GCA_022070945.1	PRJNA376414	SAMN06437640
KPN719	Homo sapiens	2013-04-07	USA	DAGEJR000000000.1	SRR5386594	GCA_022070885.1	PRJNA376414	SAMN06437637
KPN717	Homo sapiens	2013-04-05	USA	DAGEJQ000000000.1	SRR5386596	GCA_022070845.1	PRJNA376414	SAMN06437635
KPN1404	Homo sapiens	2014-04-20	USA	DAGEEP000000000.1	SRR5386777	GCA_022067625.1	PRJNA376414	SAMN06438385
KPN670	Homo sapiens	2013-02-15	USA	DAGDXA000000000.1	SRR5387032	GCA_022063665.1	PRJNA376414	SAMN06437592
clinical isolate	Homo sapiens	2015-08-19	Germany	DAGNUC000000000.1	ERR1740512	GCA_022230045.1	PRJEB18059	SAMEA4557657
clinical isolate	Homo sapiens	2015-07-29	Germany	DAGNTF000000000.1	ERR1740537	GCA_022229545.1	PRJEB18059	SAMEA4557682
clinical isolate	Homo sapiens	2015-09-08	Germany	DAGNTD000000000.1	ERR1740540	GCA_022229515.1	PRJEB18059	SAMEA4557685
clinical isolate	Homo sapiens	2015-09-10	Germany	DAGNSZ000000000.1	ERR1740542	GCA_022229465.1	PRJEB18059	SAMEA4557687
clinical isolate	Homo sapiens	2015-09-29	Germany	DAGNSQ000000000.1	ERR1740551	GCA_022229255.1	PRJEB18059	SAMEA4557696
clinical isolate	Homo sapiens	2015-09-29	Germany	DAGNSR000000000.1	ERR1740553	GCA_022229065.1	PRJEB18059	SAMEA4557698
clinical isolate	Homo sapiens	2015-10-06	Germany	DAGNSP000000000.1	ERR1740554	GCA_022228945.1	PRJEB18059	SAMEA4557699
clinical isolate	Homo sapiens	2016-06-04	Germany	DAGNSM000000000.1	ERR1740557	GCA_022228885.1	PRJEB18059	SAMEA4557702
E109-1	Homo sapiens	2018	China	QRGN00000000.1		GCA_003858555.1	PRJNA484079	SAMN09759342
SHK096	Homo sapiens	2017-10-23	China	SIZR00000000.1		GCA_008634545.1	PRJNA523565	SAMN10979499
SHK072	Homo sapiens	2016-07-26	China	SIZQ00000000.1		GCA_008634555.1	PRJNA523565	SAMN10979498
SHK059	Homo sapiens	2016-05-06	China	SIZP00000000.1		GCA_008634675.1	PRJNA523565	SAMN10979497
SHK022	Homo sapiens	2015-12-20	China	SIZL00000000.1		GCA_008634715.1	PRJNA523565	SAMN10979493
SHK038	Homo sapiens	2016-10-04	China	SIZN00000000.1		GCA_008634725.1	PRJNA523565	SAMN10979495
SHK012	Homo sapiens	2015-10-25	China	SIZK00000000.1		GCA_008634795.1	PRJNA523565	SAMN10979492
Klebsiella pneumoniae ARLG-7083	Homo sapiens	2018	China	DAGAFT000000000.1	SRR14449512	GCA_021967035.1	PRJNA658369	SAMN19016235
Klebsiella pneumoniae ARLG-7079	Homo sapiens	2018	China	DAGAFO000000000.1	SRR14449516	GCA_021966915.1	PRJNA658369	SAMN19016232
Klebsiella pneumoniae ARLG-7075	Homo sapiens	2018	China	DAGAFM000000000.1	SRR14449517	GCA_021966955.1	PRJNA658369	SAMN19016231
KP3295	Homo sapiens	2018-08-21	China			GCA_019334545.1	PRJNA745926	SAMN20170224
K210049	Homo sapiens	2019-03-20	China	DAFWAW000000000.1	SRR16242792	GCA_021899255.1	PRJNA769451	SAMN22136670
K210049	Homo sapiens	2021-03-12	China	JAKLTX000000000.1		GCA_022014435.1	PRJNA801358	SAMN25351502
EuSCAPE_HR047	Homo sapiens	2014	Croatia	UJLV00000000.1		GCA_900505935.1	PRJEB10018	SAMEA3721075
C1694	Homo sapiens	2012	Portugal	NXBN00000000.1		GCA_013620895.1	PRJNA408270	SAMN07682354
MD-CRE0060	Homo sapiens	2015	USA	ABFCXA000000000.1	SRR4414029	GCA_022309175.1	PRJNA329105	SAMN05861012
EuSCAPE_ES052	Homo sapiens	2013	Spain	UKZR00000000.1		GCA_900516335.1	PRJEB10018	SAMEA3538924
K1667	Homo sapiens	2013	Spain	DAGOUG000000000.1	ERR298805	GCA_022248295.1	PRJEB1272	SAMEA1920221
Klebsiella pneumoniae	Homo sapiens	2014-03-10	Viet Nam	DAGOAC000000000.1	ERR2586385	GCA_022233445.1	PRJEB26814	SAMEA4668430
482	Homo sapiens	2012	Nepal	DAGOMS000000000.1	ERR349824	GCA_022244425.1	PRJEB1800	SAMEA2073318
WHC16	Homo sapiens	2018-02-07	China	JAIMIO000000000.1		GCA_019794915.1	PRJNA754806	SAMN20834163
WHC9	Homo sapiens	2018-02-27	China	JAIMIM000000000.1		GCA_019794975.1	PRJNA754802	SAMN20834160
WHC12	Homo sapiens	2018-02-08	China	JAIMIN000000000.1		GCA_019795075.1	PRJNA754804	SAMN20834162
BEITU-Z106	Homo sapiens	2019	China	JACLTP000000000.1		GCA_020478845.1	PRJNA612328	SAMN15754185
Kp140	dog	2018	China	JAJVRH000000000.1		GCA_021395275.1	PRJNA685900	SAMN24529873
Kp93	cat	2019	China	JAJVRV000000000.1		GCA_021395715.1	PRJNA685900	SAMN24529859
EuSCAPE_RO032	Homo sapiens	2013	Romania	UJGR00000000.1		GCA_900504625.1	PRJEB10018	SAMEA3673133
BP327	Homo sapiens	2018	India			GCA_004319525.1	PRJNA523082	SAMN10963497
KP6CR	Homo sapiens	2016-08-22	France	SETV00000000.1		GCA_004923175.1	PRJNA520974	SAMN10872825
DU33062/05	Homo sapiens	2005	Singapore	DAGPJW000000000.1	ERR025550	GCA_022258455.1	PRJEB2111	SAMEA882118
MD-CRE0061	Homo sapiens	2015	USA	ABFCWY000000000.1	SRR4414030	GCA_022309195.1	PRJNA329105	SAMN05861013
3189STDY5864746	Homo sapiens	2011	Pakistan	FXNC00000000.1		GCA_900180835.1	PRJEB6574	SAMEA2609396
3189STDY5864770	Homo sapiens	2011	Pakistan	FXPA00000000.1		GCA_900181375.1	PRJEB6574	SAMEA2609456
MGH 65	Homo sapiens	2013	USA	JMZA00000000.1		GCA_000694535.1	PRJNA234264	SAMN02581397
KPN814	Homo sapiens	2013-06-06	USA	DAGEMD000000000.1	SRR5386511	GCA_022072825.1	PRJNA376414	SAMN06437719
KPN1997	Homo sapiens	2013-01-13	USA	DAGDSC000000000.1	SRR5387296	GCA_022060845.1	PRJNA376414	SAMN06438873
	Homo sapiens	2013-01-13	USA	DAGDSA000000000.1	SRR5387298	GCA_022060865.1	PRJNA376414	SAMN06438871
108	Homo sapiens	2012	Nepal	DAGOOL000000000.1	ERR349759	GCA_022245345.1	PRJEB1800	SAMEA2072916
305	Homo sapiens	2012	Nepal	DAGONN000000000.1	ERR349803	GCA_022244775.1	PRJEB1800	SAMEA2073124
458	Homo sapiens	2012	Nepal	DAGOMT000000000.1	ERR349823	GCA_022244405.1	PRJEB1800	SAMEA2073317
484	Homo sapiens	2012	Nepal	DAGOMR000000000.1	ERR349825	GCA_022244365.1	PRJEB1800	SAMEA2073319
567	Homo sapiens	2012	Nepal	DAGOMF000000000.1	ERR349844	GCA_022244145.1	PRJEB1800	SAMEA2073509
Klebsiella pneumoniae ARLG-6723	Homo sapiens	2018	China	DAGAHH000000000.1	SRR14449449	GCA_021967955.1	PRJNA658369	SAMN19015975
WSD411	Homo sapiens	2018-08-26	China			GCA_009884415.1	PRJNA575105	SAMN12877715
MD-CRE0078	Homo sapiens	2015	USA	ABFCWO000000000.1	SRR4414041	GCA_022308935.1	PRJNA329105	SAMN05861023
ST15	Homo sapiens	2015	Viet Nam	DAGHRS000000000.1	SRR12233538	GCA_022125365.1	PRJNA646358	SAMN15541448
143500512		2016		FBRQ00000000.1		GCA_001511095.1	PRJEB10561	SAMEA3515298
BK12739	Homo sapiens	2021	Germany	JAHSVO000000000.1		GCA_019453135.1	PRJNA742413	SAMN19951917
	Homo sapiens	2022	Spain			GCA_905329805.2	PRJEB42440	SAMEA8065669
Klebsiella pneumoniae	Homo sapiens	2022	Spain	DAIKBP000000000.1	ERR8604303	GCA_024490915.1	PRJEB50822	SAMEA12940530
UCLA_NDM_14	Homo sapiens	2020	USA	DAGIJW000000000.1	SRR12286780	GCA_022144085.1	PRJNA647793	SAMN15599320
UCLA_NDM14	Homo sapiens	2020	USA	DAGIJU000000000.1	SRR12286782	GCA_022144065.1	PRJNA647793	SAMN15599318
REALM_CRE_77_NANA_sNA_pNA	Homo sapiens	2021	USA	DAFZAW000000000.1	SRR14402445	GCA_021949675.1	PRJNA686897	SAMN18977362
	Homo sapiens	2021	USA	DAFZAT000000000.1	SRR14402449	GCA_021949595.1	PRJNA686897	SAMN18977359
REALM_CRE_45_NANA_sNA_pNA	Homo sapiens	2021	USA	DAFYZX000000000.1	SRR14402470	GCA_021949055.1	PRJNA686897	SAMN18977340
GASRECK116	Homo sapiens	2019	Singapore	DAGNID000000000.1	SRR6505392	GCA_022323065.1	PRJNA431029	SAMN08382753
15		2022	Singapore	DAHABT000000000.1	SRR15695396	GCA_023042495.1	PRJNA757551	SAMN20966970
Klebsiella pneumoniae	Homo sapiens	2022	Spain	DAIKFN000000000.1	ERR8604249	GCA_024493035.1	PRJEB50822	SAMEA12940476
Klebsiella pneumoniae	Homo sapiens	2022	Spain	DAIKDP000000000.1	ERR8604248	GCA_024492035.1	PRJEB50822	SAMEA12940475
Klebsiella pneumoniae	Homo sapiens	2022	Spain	DAIKGH000000000.1	ERR8604253	GCA_024493435.1	PRJEB50822	SAMEA12940480
EuSCAPE_ES098		2018		DAGRPS000000000.1	ERR1228396	GCA_022291435.1	PRJEB10018	SAMEA3538970
EuSCAPE_ES099		2018		DAGRPT000000000.1	ERR1228397	GCA_022291375.1	PRJEB10018	SAMEA3538971
KP114468	Homo sapiens	2022	China	JAJIGU000000000.1		GCA_022854735.1	PRJNA778807	SAMN22998599
KP61072	Homo sapiens	2022	China	JAJLHX000000000.1		GCA_022864575.1	PRJNA778807	SAMN23224566
k13	Homo sapiens	2021	Egypt	JAEPVH000000000.1		GCA_016652115.1	PRJNA689413	SAMN17207941
BSI023		2021		VHYN00000000.1		GCA_016616945.1	PRJNA550041	SAMN12109325
2020QW-00070	Homo sapiens	2021	USA	ABEZHA000000000.2	SRR13429551	GCA_022024375.2	PRJNA288601	SAMN17309436
Kp11453	Homo sapiens	2022	USA	DAHDCZ000000000.1	SRR19090193	GCA_023315535.1	PRJNA789565	SAMN26976477
82I3	Homo sapiens	2022	France	JALXFZ000000000.1		GCA_023276225.1	PRJNA832942	SAMN27925991
2019QW-00010	Homo sapiens	2020	USA	ABFABF000000000.2	SRR13081103	GCA_022042915.2	PRJNA288601	SAMN16828077
2021QW-00054	Homo sapiens	2021	USA	ABEYGY000000000.2	SRR16133930	GCA_021904595.2	PRJNA288601	SAMN21919091
2021QW-00120	Homo sapiens	2022	USA	ABEXCW000000000.2	SRR17621152	GCA_021813985.2	PRJNA288601	SAMN24979418
21121928	Homo sapiens	2022	China	JAMZEQ000000000.1		GCA_024159465.1	PRJNA823907	SAMN27363286
21112561	Homo sapiens	2022	China	JAMZEX000000000.1		GCA_024159645.1	PRJNA823907	SAMN27363279
21103127	Homo sapiens	2022	China	JAMZFB000000000.1		GCA_024159725.1	PRJNA823907	SAMN27363275
21080960	Homo sapiens	2022	China	JAMZFK000000000.1		GCA_024159845.1	PRJNA823907	SAMN27363266
21080950	Homo sapiens	2022	China	JAMZFL000000000.1		GCA_024159905.1	PRJNA823907	SAMN27363265
B8S35		2018	USA	QKRJ00000000.1		GCA_003233875.1	PRJNA474898	SAMN09375111
1829_3	Homo sapiens	2019	Cambodia	DAGPUH000000000.1	SRR5877460	GCA_022263835.1	PRJNA395864	SAMN07421086
1873_1	Homo sapiens	2019	Cambodia	DAGPUC000000000.1	SRR5877464	GCA_022263755.1	PRJNA395864	SAMN07421148
1892_2	Homo sapiens	2019	Cambodia	DAGPTZ000000000.1	SRR5877476	GCA_022263735.1	PRJNA395864	SAMN07421140
1926_2	Homo sapiens	2019	Cambodia	DAGPTM000000000.1	SRR5877495	GCA_022263475.1	PRJNA395864	SAMN07421124
1906_1	Homo sapiens	2019	Cambodia	DAGPTE000000000.1	SRR5877506	GCA_022263355.1	PRJNA395864	SAMN07421097
1897_3	Homo sapiens	2019	Cambodia	DAGPTC000000000.1	SRR5877509	GCA_022263255.1	PRJNA395864	SAMN07421131
1648_1	Homo sapiens	2019	Cambodia	DAGPSZ000000000.1	SRR5877512	GCA_022263215.1	PRJNA395864	SAMN07421136
1872_1	Homo sapiens	2019	Cambodia	DAGPSV000000000.1	SRR5877517	GCA_022263135.1	PRJNA395864	SAMN07421100
1549_1	Homo sapiens	2019	Cambodia	DAGPSO000000000.1	SRR5877524	GCA_022263015.1	PRJNA395864	SAMN07421075
3189STDY5864798	Homo sapiens	2017	Pakistan	FXRF00000000.1		GCA_900181855.1	PRJEB6574	SAMEA2609512
3189STDY6864259	Homo sapiens	2019	Pakistan	UFAA00000000.1		GCA_900474365.1	PRJEB26967	SAMEA104168729
Klebsiella pneumoniae	Homo sapiens	2022	Spain	DAIKHG000000000.1	ERR8604380	GCA_024494135.1	PRJEB50822	SAMEA12940607
Klebsiella pneumoniae	Homo sapiens	2022	Spain	DAIKEV000000000.1	ERR8604381	GCA_024492655.1	PRJEB50822	SAMEA12940608
2021DK-00245	Homo sapiens	2022	USA	ABGGIG000000000.1	SRR17721459	GCA_023467895.1	PRJNA288601	SAMN25226680
	Homo sapiens	2019	Cambodia	DAGPHS000000000.1	ERR2303412	GCA_022255595.1	PRJEB24970	SAMEA104590252
Klebsiella pneumoniae	Homo sapiens	2019	Cambodia	DAGPHW000000000.1	ERR2303415	GCA_022255575.1	PRJEB24970	SAMEA104590255
Klebsiella pneumoniae		2019		DAGOZL000000000.1	ERR2854185	GCA_022227325.1	PRJEB21605	SAMEA104208301
BEITU-B18	Homo sapiens	2021	China	JACLRE000000000.1		GCA_020477105.1	PRJNA612328	SAMN15754248
KP_NORM_BLD_2011_75140	Homo sapiens	2019	Norway	DAGNFJ000000000.1	ERR2866468	GCA_022320685.1	PRJEB27256	SAMEA5063295
KP_NORM_URN_2012_81473	Homo sapiens	2019	Norway	DAGNFF000000000.1	ERR2866475	GCA_022320605.1	PRJEB27256	SAMEA5063302
EuSCAPE_RO038		2018		DAGRMZ000000000.1	ERR1415496	GCA_022288255.1	PRJEB10018	SAMEA3673139
2485STDY5438202	Homo sapiens	2019	United Kingdom	UNYB00000000.1		GCA_900559155.1	PRJEB28457	SAMEA1713013
EuSCAPE_ES143		2018		DAGROD000000000.1	ERR1334545	GCA_022289645.1	PRJEB10018	SAMEA3649459
EuSCAPE_ES144		2018		DAGROC000000000.1	ERR1334546	GCA_022289625.1	PRJEB10018	SAMEA3649460
EuSCAPE_ES145		2018		DAGROI000000000.1	ERR1334547	GCA_022289545.1	PRJEB10018	SAMEA3649461
KP_208		2018	Pakistan	RHTQ00000000.1		GCA_003936425.1	PRJNA497126	SAMN10249000
Klebsiella pneumoniae		2019		DAGOXB000000000.1	ERR2854259	GCA_022249635.1	PRJEB21605	SAMEA104208380
Kpn_06_49		2019	Spain	DAGOTE000000000.1	ERR1516197	GCA_022247735.1	PRJEB12699	SAMEA3886752
Kpn_06_57		2019	Spain	DAGOSX000000000.1	ERR1516205	GCA_022247615.1	PRJEB12699	SAMEA3886760
Kpn_06_58		2019	Spain	DAGOSW000000000.1	ERR1516206	GCA_022247565.1	PRJEB12699	SAMEA3886761
Kpn_06_59		2019	Spain	DAGOTC000000000.1	ERR1516207	GCA_022247585.1	PRJEB12699	SAMEA3886762
Kpn_06_51		2019	Spain	DAGOSY000000000.1	ERR1516199	GCA_022247715.1	PRJEB12699	SAMEA3886754
Kpn_06_55		2019	Spain	DAGOSZ000000000.1	ERR1516203	GCA_022247635.1	PRJEB12699	SAMEA3886758
Kpn_06_56		2019	Spain	DAGOSV000000000.1	ERR1516204	GCA_022247645.1	PRJEB12699	SAMEA3886759
Kpn_06_61		2019	Spain	DAGOSU000000000.1	ERR1516209	GCA_022247525.1	PRJEB12699	SAMEA3886764
ST15	Homo sapiens	2019	Viet Nam	DAGNRA000000000.1	SRR6656618	GCA_022329845.1	PRJNA413040	SAMN08399999
ST15	Homo sapiens	2019	Viet Nam	DAGNQU000000000.1	SRR6656625	GCA_022329745.1	PRJNA413040	SAMN08399994
k1235		2017		DAGSOJ000000000.1	ERR502555	GCA_022305155.1	PRJEB5065	SAMEA2298378
kpn313	Homo sapiens	2022	China	JAMRQF000000000.1		GCA_023740995.1	PRJNA833902	SAMN28101945
	Homo sapiens	2022	Spain	DAHPPG000000000.1	ERR9301364	GCA_023982695.1	PRJEB51676	SAMEA13443874
11399	Homo sapiens	2022	Spain	DAHPDZ000000000.1	ERR9301365	GCA_023964215.1	PRJEB51676	SAMEA13443875
11453	Homo sapiens	2022	Spain	DAHPNI000000000.1	ERR9301377	GCA_023981655.1	PRJEB51676	SAMEA13443887
EKP30Era4	Homo sapiens	2019	China	VBRK00000000.1		GCA_007655035.1	PRJNA511928	SAMN11653674
ST2016:951362657	Homo sapiens	2016	South Africa	LJDZ00000000.2		GCA_001316895.2	PRJNA287968	SAMN04011434
87CS-D-E		2020	Tanzania	WHZD00000000.1		GCA_009925305.1	PRJNA579251	SAMN13107338
16020166	Homo sapiens	2021	Switzerland	DAFVSM000000000.1	ERR6564995	GCA_021879675.1	PRJEB47075	SAMEA9552181
UPMP1721		2020	South Africa	JACTNI000000000.1		GCA_014489775.1	PRJNA642017	SAMN15905478
Klebsiella pneumoniae RH201206		2019		DAGOKI000000000.1	ERR564193	GCA_022242345.1	PRJEB5495	SAMEA2376379
2485STDY7075098	Homo sapiens	2019	United Kingdom	UNRW00000000.1		GCA_900538175.1	PRJEB28457	SAMEA104225369
2485STDY5438432	Homo sapiens	2019	United Kingdom	UOCR00000000.1		GCA_900560405.1	PRJEB28457	SAMEA2053860
2485STDY5438408	Homo sapiens	2019	United Kingdom	UODV00000000.1		GCA_900560695.1	PRJEB28457	SAMEA2053797
Microbial	Homo sapiens	2022	Thailand	DAHLVD000000000.1	SRR19044078	GCA_023825355.1	PRJNA814829	SAMN27771029
Microbial	Homo sapiens	2022	Thailand	DAHKVE000000000.1	SRR19369813	GCA_023780925.1	PRJNA814829	SAMN28592055
Microbial	Homo sapiens	2022	Thailand	DAHLXP000000000.1	SRR19369841	GCA_023829195.1	PRJNA814829	SAMN28158363
Microbial	Homo sapiens	2022	Thailand	DAHLUX000000000.1	SRR19370221	GCA_023825255.1	PRJNA814829	SAMN28613890
Microbial	Homo sapiens	2022	Thailand	DAHLWC000000000.1	SRR19370224	GCA_023825955.1	PRJNA814829	SAMN28613887
Microbial	Homo sapiens	2022	Thailand	DAHKRD000000000.1	SRR19370549	GCA_023777855.1	PRJNA814829	SAMN28613920
whole organism	Homo sapiens	2022	USA	ABHKZS000000000.1	SRR20715919	GCA_024571245.1	PRJNA288601	SAMN30058037
KP39929	Homo sapiens	2022	China	JAJIMO000000000.1		GCA_022851695.1	PRJNA778807	SAMN22998752
KSB1_8C	Homo sapiens	2020	Australia			GCA_904866535.1	PRJNA646837	SAMEA3357311
M08430	Homo sapiens	2022	Australia	DAHUVP000000000.1	SRR19561670	GCA_024110855.1	PRJNA797179	SAMN28668621
EuSCAPE_ES096		2018		DAGRPV000000000.1	ERR1228394	GCA_022291475.1	PRJEB10018	SAMEA3538968
	Homo sapiens	2022	Spain			GCA_905331425.2	PRJEB42440	SAMEA8065739
KP_NORM_URN_2015_111209	Homo sapiens	2019	Norway	DAGNFC000000000.1	ERR2866477	GCA_022320545.1	PRJEB27256	SAMEA5063304
STLEFF_42		2022	China			GCA_022494195.1	PRJNA603241	SAMN13925564
M93657_R	Homo sapiens	2022	Australia	DAHIOK000000000.1	SRR19442336	GCA_023597225.1	PRJNA797179	SAMN28744579
M93665	Homo sapiens	2022	Australia	DAHIAQ000000000.1	SRR19442670	GCA_023589765.1	PRJNA797179	SAMN28744587
M14316	Homo sapiens	2022	Australia	DAHJZG000000000.1	SRR19560966	GCA_023689805.1	PRJNA797179	SAMN28668831
KP122783	Homo sapiens	2022	China	JAJIIS000000000.1		GCA_022853705.1	PRJNA778807	SAMN22998649
KP122751	Homo sapiens	2022	China	JAJIIQ000000000.1		GCA_022853725.1	PRJNA778807	SAMN22998647
KP122769	Homo sapiens	2022	China	JAJIIR000000000.1		GCA_022853745.1	PRJNA778807	SAMN22998648
KP122747	Homo sapiens	2022	China	JAJIIP000000000.1		GCA_022853765.1	PRJNA778807	SAMN22998646
KP112979	Homo sapiens	2022	China	JAJIGO000000000.1		GCA_022854825.1	PRJNA778807	SAMN22998593
KP107747	Homo sapiens	2022	China	JAJIEU000000000.1		GCA_022855775.1	PRJNA778807	SAMN22998547
KP102530	Homo sapiens	2022	China	JAJIDL000000000.1		GCA_022856465.1	PRJNA778807	SAMN22998512
KP102496	Homo sapiens	2022	China	JAJIDI000000000.1		GCA_022856525.1	PRJNA778807	SAMN22998509
KP101832	Homo sapiens	2022	China	JAJIDD000000000.1		GCA_022856625.1	PRJNA778807	SAMN22998504
KP100213	Homo sapiens	2022	China	JAJICK000000000.1		GCA_022857005.1	PRJNA778807	SAMN22998485
KP100201	Homo sapiens	2022	China	JAJICJ000000000.1		GCA_022857025.1	PRJNA778807	SAMN22998484
KP90344	Homo sapiens	2022	China	JAJKXS000000000.1		GCA_022859095.1	PRJNA778807	SAMN23224839
KP89473	Homo sapiens	2022	China	JAJKYC000000000.1		GCA_022859285.1	PRJNA778807	SAMN23224829
KP87349	Homo sapiens	2022	China	JAJKZE000000000.1		GCA_022859925.1	PRJNA778807	SAMN23224799
KP83132	Homo sapiens	2022	China	JAJLAG000000000.1		GCA_022860505.1	PRJNA778807	SAMN23224769
KP63552	Homo sapiens	2022	China	JAJLFY000000000.1		GCA_022863545.1	PRJNA778807	SAMN23224618
KP62303	Homo sapiens	2022	China	JAJLHC000000000.1		GCA_022864175.1	PRJNA778807	SAMN23224587
KP61803	Homo sapiens	2022	China	JAJLHJ000000000.1		GCA_022864245.1	PRJNA778807	SAMN23224580
HS20R14	Homo sapiens	2022	China			GCA_022870645.1	PRJNA676183	SAMN16770105
CRK3022	Homo sapiens	2022	China			GCA_023347685.1	PRJNA798585	SAMN25087049
kp163	Homo sapiens	2022	China	JAKRRE000000000.1		GCA_023757165.1	PRJNA807050	SAMN25949257
kp120	Homo sapiens	2022	China	JAKRRH000000000.1		GCA_023757225.1	PRJNA807050	SAMN25949254
kp72	Homo sapiens	2022	China	JAKRRO000000000.1		GCA_023757375.1	PRJNA807050	SAMN25949247
kp60	Homo sapiens	2022	China	JAKRRQ000000000.1		GCA_023757405.1	PRJNA807050	SAMN25949245
kp50		2022	China	JAKRRR000000000.1		GCA_023757415.1	PRJNA807050	SAMN25949244
kp48		2022	China	JAKRRS000000000.1		GCA_023757445.1	PRJNA807050	SAMN25949243
kp98	Homo sapiens	2022	China	JAKRRN000000000.1		GCA_023757455.1	PRJNA807050	SAMN25949248
kp47		2022	China	JAKRRT000000000.1		GCA_023757485.1	PRJNA807050	SAMN25949242
KP6	Homo sapiens	2022	China	JAKRRU000000000.1		GCA_023757515.1	PRJNA807050	SAMN25949241
1107-151	Homo sapiens	2022	China	JAKRRV000000000.1		GCA_023757505.1	PRJNA807050	SAMN25949240
21091216	Homo sapiens	2022	China	JAMZFF000000000.1		GCA_024159785.1	PRJNA823907	SAMN27363271
21081241	Homo sapiens	2022	China	JAMZFI000000000.1		GCA_024159815.1	PRJNA823907	SAMN27363268
21073066	Homo sapiens	2022	China	JAMZFP000000000.1		GCA_024159985.1	PRJNA823907	SAMN27363261
S85	Homo sapiens	2022	China	DAIISV000000000.1	SRR14741868	GCA_024446855.1	PRJNA728968	SAMN19582005
S5	Homo sapiens	2022	China	DAIIST000000000.1	SRR14741870	GCA_024446875.1	PRJNA728968	SAMN19582003
S30	Homo sapiens	2022	China	DAIIYU000000000.1	SRR14741881	GCA_024453365.1	PRJNA728968	SAMN19581993
JSK30	Homo sapiens	2022	China	DAIISD000000000.1	SRR17709941	GCA_024446535.1	PRJNA799652	SAMN25184620
SZ651	Homo sapiens	2022	China	JANGYG000000000.1		GCA_024451625.1	PRJNA860769	SAMN29862055
ST15	Homo sapiens	2019	Viet Nam	DAGNRC000000000.1	SRR6656615	GCA_022329945.1	PRJNA413040	SAMN08400012
ST15	Homo sapiens	2019	Viet Nam	DAGNRD000000000.1	SRR6656616	GCA_022329905.1	PRJNA413040	SAMN08400001
ST15	Homo sapiens	2019	Viet Nam	DAGNRB000000000.1	SRR6656617	GCA_022329865.1	PRJNA413040	SAMN08400002
ST15	Homo sapiens	2019	Viet Nam	DAGNQX000000000.1	SRR6656619	GCA_022329825.1	PRJNA413040	SAMN08400000
ST15	Homo sapiens	2019	Viet Nam	DAGNQZ000000000.1	SRR6656620	GCA_022329885.1	PRJNA413040	SAMN08399997
ST15	Homo sapiens	2019	Viet Nam	DAGNQY000000000.1	SRR6656621	GCA_022329805.1	PRJNA413040	SAMN08399998
ST15	Homo sapiens	2019	Viet Nam	DAGNQW000000000.1	SRR6656623	GCA_022329785.1	PRJNA413040	SAMN08399996
ST15	Homo sapiens	2019	Viet Nam	DAGNQV000000000.1	SRR6656624	GCA_022329765.1	PRJNA413040	SAMN08399993
ST15	Homo sapiens	2019	Viet Nam	DAGNQT000000000.1	SRR6656626	GCA_022329725.1	PRJNA413040	SAMN08400022
ST15	Homo sapiens	2019	Viet Nam	DAGNQS000000000.1	SRR6656628	GCA_022329705.1	PRJNA413040	SAMN08400020
ST15	Homo sapiens	2019	Viet Nam	DAGNQQ000000000.1	SRR6656631	GCA_022329665.1	PRJNA413040	SAMN08400017
ST15	Homo sapiens	2019	Viet Nam	DAGNQO000000000.1	SRR6656632	GCA_022329585.1	PRJNA413040	SAMN08400016
ST15	Homo sapiens	2019	Viet Nam	DAGNQN000000000.1	SRR6656633	GCA_022329545.1	PRJNA413040	SAMN08400015
ST15	Homo sapiens	2019	Viet Nam	DAGNQM000000000.1	SRR6656634	GCA_022329525.1	PRJNA413040	SAMN08400014
ST15	Homo sapiens	2019	Viet Nam	DAGNQL000000000.1	SRR6656635	GCA_022329505.1	PRJNA413040	SAMN08400013
P008E 1	Homo sapiens	2019	United Kingdom	QFUX00000000.1		GCA_008120775.1	PRJNA471164	SAMN09204055
KP42	Homo sapiens	2019	Brazil	DAGNFL000000000.1	ERR2743758	GCA_022320705.1	PRJEB25746	SAMEA4773892
58.3Kp	Amazona aestiva	2022	Brazil	JALYBS000000000.1		GCA_023276615.1	PRJNA832859	SAMN27923916
TR-088	Homo sapiens	2022	Turkey	DAGYWK000000000.1	SRR18217165	GCA_023025525.1	PRJNA789336	SAMN26422232
TR-082	Homo sapiens	2022	Turkey	DAGYWE000000000.1	SRR18217171	GCA_023025445.1	PRJNA789336	SAMN26422228
TR-311	Homo sapiens	2022	Turkey	DAGYQM000000000.1	SRR18217323	GCA_023022345.1	PRJNA789336	SAMN26422439
M04923	Homo sapiens	2022	Australia	DAHJYM000000000.1	SRR19561100	GCA_023689145.1	PRJNA797179	SAMN28668459
EuSCAPE_ES197		2018		DAGRPL000000000.1	ERR1289795	GCA_022291275.1	PRJEB10018	SAMEA3649513
	Homo sapiens	2022	Spain			GCA_905329905.2	PRJEB42440	SAMEA8065680
	Homo sapiens	2022	Spain			GCA_905337855.2	PRJEB42440	SAMEA8158510
	Homo sapiens	2022	Spain			GCA_905337955.2	PRJEB42440	SAMEA8158499
	Homo sapiens	2022	Spain			GCA_905337925.2	PRJEB42440	SAMEA8158509
	Homo sapiens	2022	Spain			GCA_905337895.2	PRJEB42440	SAMEA8158507
	Homo sapiens	2022	Spain			GCA_905338005.2	PRJEB42440	SAMEA8158512
Klebsiella pneumoniae	Homo sapiens	2022	Spain	DAIKPX000000000.1	ERR8604260	GCA_024527695.1	PRJEB50822	SAMEA12940487
Klebsiella pneumoniae	Homo sapiens	2022	Spain	DAIKQE000000000.1	ERR8604261	GCA_024527875.1	PRJEB50822	SAMEA12940488
Klebsiella pneumoniae	Homo sapiens	2022	Spain	DAIJYD000000000.1	ERR8604262	GCA_024488605.1	PRJEB50822	SAMEA12940489
Klebsiella pneumoniae	Homo sapiens	2022	Spain	DAIKFG000000000.1	ERR8604240	GCA_024492915.1	PRJEB50822	SAMEA12940467
Klebsiella pneumoniae	Homo sapiens	2022	Spain	DAIKBW000000000.1	ERR8604256	GCA_024491015.1	PRJEB50822	SAMEA12940483
Klebsiella pneumoniae	Homo sapiens	2022	Spain	DAIJZX000000000.1	ERR8604257	GCA_024489795.1	PRJEB50822	SAMEA12940484
Klebsiella pneumoniae	Homo sapiens	2022	Spain	DAIKCY000000000.1	ERR8604258	GCA_024491675.1	PRJEB50822	SAMEA12940485
Klebsiella pneumoniae	Homo sapiens	2022	Spain	DAIKPP000000000.1	ERR8604263	GCA_024527555.1	PRJEB50822	SAMEA12940490
Klebsiella pneumoniae	Homo sapiens	2022	Spain	DAIKBV000000000.1	ERR8604270	GCA_024490995.1	PRJEB50822	SAMEA12940497
Klebsiella pneumoniae	Homo sapiens	2022	Spain	DAIJZA000000000.1	ERR8604419	GCA_024489235.1	PRJEB50822	SAMEA12940646
Klebsiella pneumoniae	Homo sapiens	2022	Spain	DAIKFX000000000.1	ERR8604422	GCA_024493235.1	PRJEB50822	SAMEA12940649
Klebsiella pneumoniae	Homo sapiens	2022	Spain	DAIJYZ000000000.1	ERR8604424	GCA_024489255.1	PRJEB50822	SAMEA12940651
Klebsiella pneumoniae	Homo sapiens	2022	Spain	DAIKOV000000000.1	ERR8604434	GCA_024526915.1	PRJEB50822	SAMEA12940661
Klebsiella pneumoniae	Homo sapiens	2022	Spain	DAIKLM000000000.1	ERR8604254	GCA_024514755.1	PRJEB50822	SAMEA12940481
Klebsiella pneumoniae	Homo sapiens	2022	Spain	DAIKKS000000000.1	ERR8604420	GCA_024514005.1	PRJEB50822	SAMEA12940647
Klebsiella pneumoniae	Homo sapiens	2022	Spain	DAIKMC000000000.1	ERR8604423	GCA_024515075.1	PRJEB50822	SAMEA12940650
Klebsiella pneumoniae	Homo sapiens	2022	Spain	DAIKLD000000000.1	ERR8604426	GCA_024514405.1	PRJEB50822	SAMEA12940653
Klebsiella pneumoniae	Homo sapiens	2022	Spain	DAIKJV000000000.1	ERR8604438	GCA_024512815.1	PRJEB50822	SAMEA12940665
Klebsiella pneumoniae	Homo sapiens	2022	Spain	DAIJYC000000000.1	ERR8604181	GCA_024488685.1	PRJEB50822	SAMEA12940408
Klebsiella pneumoniae	Homo sapiens	2022	Spain	DAIKBZ000000000.1	ERR8604175	GCA_024491155.1	PRJEB50822	SAMEA12940402
1811300003_9L	mouse	2020	USA	JAEAGK000000000.1		GCA_015999285.1	PRJNA534055	SAMN16981446
1069	Homo sapiens	2019	Nepal	DAGNMW000000000.1	ERR3162517	GCA_022326305.1	PRJEB30913	SAMEA5232450
EuSCAPE_HU044	Homo sapiens	2018	Hungary	ULCE00000000.1		GCA_900516965.1	PRJEB10018	SAMEA3538822
clinical isolate	Homo sapiens	2019	Germany	DAGNSO000000000.1	ERR1740555	GCA_022228925.1	PRJEB18059	SAMEA4557700
clinical isolate	Homo sapiens	2019	Germany	DAGNSH000000000.1	ERR1740560	GCA_022228825.1	PRJEB18059	SAMEA4557705
clinical isolate	Homo sapiens	2019	Germany	DAGNSG000000000.1	ERR1740562	GCA_022228785.1	PRJEB18059	SAMEA4557707
HUMB 14382	Homo sapiens	2020	Belarus	SOSR00000000.1		GCA_016138935.1	PRJNA525009	SAMN11081146
		2021		CAJHPW000000000.1		GCA_905127495.1	PRJEB41591	SAMEA7662207
Kp5159		2021		CAJHPQ000000000.1		GCA_905127465.1	PRJEB41591	SAMEA7662220
Kp5149		2021		CAJHPN000000000.1		GCA_905127505.1	PRJEB41591	SAMEA7662210
Kp5156		2021		CAJHPY000000000.1		GCA_905127565.1	PRJEB41591	SAMEA7662208
Kp5146		2021		CAJHQG000000000.1		GCA_905128565.1	PRJEB41591	SAMEA7662235
Kp5154		2021		CAJHQD000000000.1		GCA_905128585.1	PRJEB41591	SAMEA7662227
Kp5166		2021		CAJHQK000000000.1		GCA_905128635.1	PRJEB41591	SAMEA7662236
2022DK-00141	Homo sapiens	2022	USA	ABHGHX000000000.1	SRR20423107	GCA_024419195.1	PRJNA288601	SAMN29894108
WUSM_KP_65	Homo sapiens	2018	USA	QIWJ00000000.1		GCA_003195815.1	PRJNA473122	SAMN09266866
Klebsiella pneumoniae		2019		DAGNXN000000000.1	ERR1891289	GCA_022231985.1	PRJEB8666	SAMEA4547826
Klebsiella pneumoniae		2019		DAGNXM000000000.1	ERR1891292	GCA_022231935.1	PRJEB8666	SAMEA4547827
Klebsiella pneumoniae		2019		DAGNWN000000000.1	ERR1891431	GCA_022231425.1	PRJEB8666	SAMEA4547930
KPN558	Homo sapiens	2020	USA	DAGFQI000000000.1	SRR5385466	GCA_022091215.1	PRJNA376414	SAMN06437517
KPN2043	Homo sapiens	2020	USA	DAGDTL000000000.1	SRR5387253	GCA_022061705.1	PRJNA376414	SAMN06438916
Ghana_Iso02341		2020		DAGCQG000000000.1	ERR4852947	GCA_022028755.1	PRJEB27342	SAMEA5996209
127209	Homo sapiens	2020	Canada	DAGKSF000000000.1	SRR11728569	GCA_022181305.1	PRJNA564992	SAMN12732053
15		2022	Singapore	DAGZUT000000000.1	SRR15695759	GCA_023038615.1	PRJNA757551	SAMN20966923
15		2022	Singapore	DAHEWD000000000.1	SRR16078892	GCA_023463975.1	PRJNA765801	SAMN21590809
M95766	Homo sapiens	2022	Australia	DAHIFC000000000.1	SRR19441806	GCA_023592425.1	PRJNA797179	SAMN28743210
M810386	Homo sapiens	2022	Australia	DAHJYT000000000.1	SRR19561247	GCA_023689325.1	PRJNA797179	SAMN28668904
M00691	Homo sapiens	2022	Australia	DAHJGL000000000.1	SRR19561560	GCA_023671785.1	PRJNA797179	SAMN28668318
M82651_R	Homo sapiens	2022	Australia	DAHJPV000000000.1	SRR19561580	GCA_023680615.1	PRJNA797179	SAMN28669025
Klebsiella pneumoniae ARLG-7180	Homo sapiens	2021	China	DAFZQX000000000.1	SRR14449933	GCA_021958645.1	PRJNA658369	SAMN19016317
kp-114	Homo sapiens	2021	China	JADDKV000000000.1		GCA_021191865.1	PRJNA670040	SAMN16481035
kp-31	Homo sapiens	2021	China	JADDLB000000000.1		GCA_021192065.1	PRJNA670040	SAMN16481029
KP78596	Homo sapiens	2022	China	JAJLBP000000000.1		GCA_022861215.1	PRJNA778807	SAMN23224734
KP71039	Homo sapiens	2022	China	JAJLDM000000000.1		GCA_022862225.1	PRJNA778807	SAMN23224683
KP66070	Homo sapiens	2022	China	JAJLEZ000000000.1		GCA_022863045.1	PRJNA778807	SAMN23224643
DD02172	Homo sapiens	2022	China			GCA_023066625.1	PRJNA776891	SAMN22822728
kp140	Homo sapiens	2022	China	JAKRRF000000000.1		GCA_023757205.1	PRJNA807050	SAMN25949256
kp132	Homo sapiens	2022	China	JAKRRG000000000.1		GCA_023757235.1	PRJNA807050	SAMN25949255
Klebsiella pneumoniae RH201202		2019		DAGOLU000000000.1	ERR564136	GCA_022243925.1	PRJEB5495	SAMEA2376322
Klebsiella pneumoniae RH201202		2019		DAGOLT000000000.1	ERR564137	GCA_022243905.1	PRJEB5495	SAMEA2376323
Klebsiella pneumoniae RH201202		2019		DAGOLS000000000.1	ERR564142	GCA_022243805.1	PRJEB5495	SAMEA2376328
Klebsiella pneumoniae RH201202		2019		DAGOLP000000000.1	ERR564143	GCA_022243825.1	PRJEB5495	SAMEA2376329
Klebsiella pneumoniae RH201202		2019		DAGOLN000000000.1	ERR564148	GCA_022243705.1	PRJEB5495	SAMEA2376334
Klebsiella pneumoniae RH201202		2019		DAGOLL000000000.1	ERR564149	GCA_022243785.1	PRJEB5495	SAMEA2376335
Klebsiella pneumoniae RH201202		2019		DAGOLJ000000000.1	ERR564154	GCA_022242865.1	PRJEB5495	SAMEA2376340
Klebsiella pneumoniae RH201202		2019		DAGOLI000000000.1	ERR564155	GCA_022242825.1	PRJEB5495	SAMEA2376341
Klebsiella pneumoniae RH201202		2019		DAGOLE000000000.1	ERR564161	GCA_022242785.1	PRJEB5495	SAMEA2376347
Klebsiella pneumoniae RH201202		2019		DAGOLA000000000.1	ERR564166	GCA_022242805.1	PRJEB5495	SAMEA2376352
Klebsiella pneumoniae RH201202		2019		DAGOLB000000000.1	ERR564167	GCA_022242685.1	PRJEB5495	SAMEA2376353
Klebsiella pneumoniae RH201202		2019		DAGOKX000000000.1	ERR564172	GCA_022242665.1	PRJEB5495	SAMEA2376358
Klebsiella pneumoniae RH201202		2019		DAGOKP000000000.1	ERR564184	GCA_022242465.1	PRJEB5495	SAMEA2376370
Klebsiella pneumoniae RH201202		2019		DAGOKQ000000000.1	ERR564185	GCA_022242505.1	PRJEB5495	SAMEA2376371
Klebsiella pneumoniae RH201202		2019		DAGOKO000000000.1	ERR564189	GCA_022242425.1	PRJEB5495	SAMEA2376375
Klebsiella pneumoniae RH201202		2019		DAGOKH000000000.1	ERR564222	GCA_022242325.1	PRJEB5495	SAMEA2376408
15176	Homo sapiens	2022	United Kingdom	DAHEZA000000000.1	SRR17308596	GCA_023467955.1	PRJNA788733	SAMN24297352
13ARS_DMC0199		2018	Philippines	DAGSDV000000000.1	ERR1852784	GCA_022298675.1	PRJEB17615	SAMEA4531900
13ARS_NKI0069		2018	Philippines	DAGSCX000000000.1	ERR1852810	GCA_022298275.1	PRJEB17615	SAMEA4531926
14ARS_SLH0002		2018	Philippines	DAGRUM000000000.1	ERR1853067	GCA_022293815.1	PRJEB17615	SAMEA4532183
Klebsiella pneumoniae		2019		DAGOXV000000000.1	ERR2854233	GCA_022250015.1	PRJEB21605	SAMEA104208352
Klebsiella pneumoniae		2019		DAGOXW000000000.1	ERR2854234	GCA_022249975.1	PRJEB21605	SAMEA104208353
Klebsiella pneumoniae		2019		DAGOXR000000000.1	ERR2854238	GCA_022249895.1	PRJEB21605	SAMEA104208357
Klebsiella pneumoniae		2019		DAGOXM000000000.1	ERR2854243	GCA_022249835.1	PRJEB21605	SAMEA104208362
Klebsiella pneumoniae		2019		DAGOXC000000000.1	ERR2854257	GCA_022227245.1	PRJEB21605	SAMEA104208377
Klebsiella pneumoniae		2019		DAGOWZ000000000.1	ERR2854260	GCA_022249575.1	PRJEB21605	SAMEA104208381
Klebsiella pneumoniae		2019		DAGOWN000000000.1	ERR2854276	GCA_022249355.1	PRJEB21605	SAMEA104208389
Klebsiella pneumoniae		2019		DAGOWM000000000.1	ERR2854280	GCA_022249235.1	PRJEB21605	SAMEA104208393
Klebsiella pneumoniae		2019		DAGOWH000000000.1	ERR2854282	GCA_022249215.1	PRJEB21605	SAMEA104208395
Klebsiella pneumoniae		2019		DAGOWG000000000.1	ERR2854286	GCA_022249195.1	PRJEB21605	SAMEA104208399
Klebsiella pneumoniae		2019		DAGOVZ000000000.1	ERR2854289	GCA_022249115.1	PRJEB21605	SAMEA104208410
Klebsiella pneumoniae		2019		DAGOWB000000000.1	ERR2854290	GCA_022249095.1	PRJEB21605	SAMEA104208411
Klebsiella pneumoniae		2019		DAGOVX000000000.1	ERR2854293	GCA_022249035.1	PRJEB21605	SAMEA104208414
k2590		2017		DAGSOU000000000.1	ERR486444	GCA_022305415.1	PRJEB5065	SAMEA2273836
k2592		2017		DAGSOT000000000.1	ERR486445	GCA_022305395.1	PRJEB5065	SAMEA2273837
199879	Homo sapiens	2022	United Kingdom	DAFTUF000000000.1	SRR17308549	GCA_021801435.1	PRJNA788733	SAMN24297030
186612	Homo sapiens	2022	United Kingdom	DAGGKD000000000.1	SRR17302081	GCA_022104195.1	PRJNA788733	SAMN24018890
144676	Homo sapiens	2022	United Kingdom	DAGGHM000000000.1	SRR17302270	GCA_022102835.1	PRJNA788733	SAMN24019498
ST-15	Homo sapiens	2022	USA	DAIIBD000000000.1	SRR18729823	GCA_024428635.1	PRJNA825705	SAMN27533583
KP_NORM_URN_2003_10010	Homo sapiens	2019	Norway	DAGNFE000000000.1	ERR2866474	GCA_022320585.1	PRJEB27256	SAMEA5063301
860680734	Homo sapiens	2022	Israel	DAHNDX000000000.1	ERR9832576	GCA_023925545.1	PRJEB53419	SAMEA110063320
Klebsiella pneumoniae	Homo sapiens	2019	Viet Nam	DAGNYT000000000.1	ERR2586412	GCA_022232565.1	PRJEB26814	SAMEA4668457
KPN184	Homo sapiens	2022	China	JAKDDM000000000.1		GCA_021455425.1	PRJNA784329	SAMN23498089
KPN184	Homo sapiens	2022	China	JAJNWE000000000.1		GCA_021515655.1	PRJNA785065	SAMN23526257
KP45657	Homo sapiens	2022	China	JAJIOF000000000.1		GCA_022850795.1	PRJNA778807	SAMN22998795
KP44580	Homo sapiens	2022	China	JAJINS000000000.1		GCA_022851065.1	PRJNA778807	SAMN22998782
KP39407	Homo sapiens	2022	China	JAJIMM000000000.1		GCA_022851675.1	PRJNA778807	SAMN22998750
KP36363	Homo sapiens	2022	China	JAJILR000000000.1		GCA_022852155.1	PRJNA778807	SAMN22998729
KP111557	Homo sapiens	2022	China	JAJIGH000000000.1		GCA_022854965.1	PRJNA778807	SAMN22998586
KP111098	Homo sapiens	2022	China	JAJIGD000000000.1		GCA_022855055.1	PRJNA778807	SAMN22998582
KP104784	Homo sapiens	2022	China	JAJIDT000000000.1		GCA_022856305.1	PRJNA778807	SAMN22998520
KP101766	Homo sapiens	2022	China	JAJIDB000000000.1		GCA_022856645.1	PRJNA778807	SAMN22998502
KP101787	Homo sapiens	2022	China	JAJIDC000000000.1		GCA_022856655.1	PRJNA778807	SAMN22998503
KP101687	Homo sapiens	2022	China	JAJICY000000000.1		GCA_022856705.1	PRJNA778807	SAMN22998499
KP92874	Homo sapiens	2022	China	JAJKWQ000000000.1		GCA_022858545.1	PRJNA778807	SAMN23224867
KP84036	Homo sapiens	2022	China	JAJKZU000000000.1		GCA_022860235.1	PRJNA778807	SAMN23224782
KP84040	Homo sapiens	2022	China	JAJKZT000000000.1		GCA_022860245.1	PRJNA778807	SAMN23224783
KP80030	Homo sapiens	2022	China	JAJLAZ000000000.1		GCA_022860865.1	PRJNA778807	SAMN23224750
KP79764	Homo sapiens	2022	China	JAJLBB000000000.1		GCA_022860945.1	PRJNA778807	SAMN23224748
KP79744	Homo sapiens	2022	China	JAJLBC000000000.1		GCA_022860965.1	PRJNA778807	SAMN23224747
KP79698	Homo sapiens	2022	China	JAJLBD000000000.1		GCA_022860985.1	PRJNA778807	SAMN23224746
KP78050	Homo sapiens	2022	China	JAJLBS000000000.1		GCA_022861285.1	PRJNA778807	SAMN23224731
KP74747	Homo sapiens	2022	China	JAJLCP000000000.1		GCA_022861785.1	PRJNA778807	SAMN23224706
KP73612	Homo sapiens	2022	China	JAJLCT000000000.1		GCA_022861845.1	PRJNA778807	SAMN23224702
KP72246	Homo sapiens	2022	China	JAJLDC000000000.1		GCA_022862025.1	PRJNA778807	SAMN23224693
KP62291	Homo sapiens	2022	China	JAJLHE000000000.1		GCA_022864205.1	PRJNA778807	SAMN23224585
M8629	Homo sapiens	2022	Australia	DAHIOR000000000.1	SRR19442106	GCA_023597345.1	PRJNA797179	SAMN28743705
kp274		2022	China	JAKRQV000000000.1		GCA_023756985.1	PRJNA807050	SAMN25949266
kp291		2022	China	JAKRQU000000000.1		GCA_023756995.1	PRJNA807050	SAMN25949267
kp254		2022	China	JAKRQW000000000.1		GCA_023757025.1	PRJNA807050	SAMN25949265
kp235		2022	China	JAKRQY000000000.1		GCA_023757055.1	PRJNA807050	SAMN25949263
kp251		2022	China	JAKRQX000000000.1		GCA_023757045.1	PRJNA807050	SAMN25949264
kp223		2022	China	JAKRRA000000000.1		GCA_023757085.1	PRJNA807050	SAMN25949261
kp234		2022	China	JAKRQZ000000000.1		GCA_023757095.1	PRJNA807050	SAMN25949262
kp219		2022	China	JAKRRC000000000.1		GCA_023757115.1	PRJNA807050	SAMN25949259
kp221		2022	China	JAKRRB000000000.1		GCA_023757145.1	PRJNA807050	SAMN25949260
kp172	Homo sapiens	2022	China	JAKRRD000000000.1		GCA_023757185.1	PRJNA807050	SAMN25949258
kp110	Homo sapiens	2022	China	JAKRRK000000000.1		GCA_023757285.1	PRJNA807050	SAMN25949251
kp114		2022	China	JAKRRJ000000000.1		GCA_023757305.1	PRJNA807050	SAMN25949252
kp104		2022	China	JAKRRM000000000.1		GCA_023757325.1	PRJNA807050	SAMN25949249
kp108	Homo sapiens	2022	China	JAKRRL000000000.1		GCA_023757345.1	PRJNA807050	SAMN25949250
KP-W25A96		2022	China	JANARM000000000.1		GCA_024198345.1	PRJNA854359	SAMN29453599
KP-W25A97		2022	China	JANARL000000000.1		GCA_024198945.1	PRJNA854359	SAMN29453600
KP-W25A158		2022	China	JANARK000000000.1		GCA_024199025.1	PRJNA854359	SAMN29453601
S142	Homo sapiens	2022	China	DAIJDB000000000.1	SRR14741855	GCA_024458795.1	PRJNA728968	SAMN19581986
2	Homo sapiens	2022	Spain	DAIITT000000000.1	ERR9741494	GCA_024444075.1	PRJEB52486	SAMEA14270365
3	Homo sapiens	2022	Spain	DAIITS000000000.1	ERR9741495	GCA_024444055.1	PRJEB52486	SAMEA14270366
4	Homo sapiens	2022	Spain	DAIITR000000000.1	ERR9741496	GCA_024447405.1	PRJEB52486	SAMEA14270367
5	Homo sapiens	2022	Spain	DAIITQ000000000.1	ERR9741497	GCA_024447425.1	PRJEB52486	SAMEA14270368
6	Homo sapiens	2022	Spain	DAIIRN000000000.1	ERR9741498	GCA_024445895.1	PRJEB52486	SAMEA14270369
7	Homo sapiens	2022	Spain	DAIITP000000000.1	ERR9741499	GCA_024447345.1	PRJEB52486	SAMEA14270370
8	Homo sapiens	2022	Spain	DAIITO000000000.1	ERR9741500	GCA_024447325.1	PRJEB52486	SAMEA14270371
11	Homo sapiens	2022	Spain	DAIITN000000000.1	ERR9741503	GCA_024447305.1	PRJEB52486	SAMEA14270374
12	Homo sapiens	2022	Spain	DAIITM000000000.1	ERR9741504	GCA_024447285.1	PRJEB52486	SAMEA14270375
15	Homo sapiens	2022	Spain	DAIIRL000000000.1	ERR9741507	GCA_024445815.1	PRJEB52486	SAMEA14270378
16	Homo sapiens	2022	Spain	DAIITK000000000.1	ERR9741508	GCA_024447245.1	PRJEB52486	SAMEA14270379
18	Homo sapiens	2022	Spain	DAIITJ000000000.1	ERR9741509	GCA_024447175.1	PRJEB52486	SAMEA14270381
19	Homo sapiens	2022	Spain	DAIITI000000000.1	ERR9741510	GCA_024447155.1	PRJEB52486	SAMEA14270382
Klebsiella pneumoniae	Homo sapiens	2022	Spain	DAIJZE000000000.1	ERR8604366	GCA_024489355.1	PRJEB50822	SAMEA12940593
Klebsiella pneumoniae	Homo sapiens	2022	Spain	DAIKCP000000000.1	ERR8604367	GCA_024491515.1	PRJEB50822	SAMEA12940594
Klebsiella pneumoniae	Homo sapiens	2022	Spain	DAIKBF000000000.1	ERR8604368	GCA_024490675.1	PRJEB50822	SAMEA12940595
	Homo sapiens	2022	Spain	DAIKEP000000000.1	ERR8604415	GCA_024492575.1	PRJEB50822	SAMEA12940642
ST-15	Homo sapiens	2022	USA	DAIIFT000000000.1	SRR18729525	GCA_024431105.1	PRJNA825705	SAMN27533658
ST-15	Homo sapiens	2022	USA	DAIHUO000000000.1	SRR18729791	GCA_024375995.1	PRJNA825705	SAMN27533677
ST-15	Homo sapiens	2022	USA	DAIICG000000000.1	SRR18729792	GCA_024429255.1	PRJNA825705	SAMN27533676
ST-15	Homo sapiens	2022	USA	DAIIDK000000000.1	SRR18729793	GCA_024429755.1	PRJNA825705	SAMN27533675
Kp202		2019				GCA_006459145.1	PRJNA549322	SAMN12082929
3189STDY5864837	Homo sapiens	2017	Pakistan	FXNJ00000000.1		GCA_900180615.1	PRJEB6574	SAMEA2609376
3189STDY5864849	Homo sapiens	2017	Pakistan	FXMS00000000.1		GCA_900180905.1	PRJEB6574	SAMEA2609406
3189STDY5864850	Homo sapiens	2017	Pakistan	FXMH00000000.1		GCA_900180645.1	PRJEB6574	SAMEA2609409
3189STDY5864778	Homo sapiens	2017	Pakistan	FXPM00000000.1		GCA_900181405.1	PRJEB6574	SAMEA2609470
3189STDY5864891	Homo sapiens	2017	Pakistan	FXQM00000000.1		GCA_900181715.1	PRJEB6574	SAMEA2609504
3189STDY5864782	Homo sapiens	2017	Pakistan	FXPX00000000.1		GCA_900181505.1	PRJEB6574	SAMEA2609478
3189STDY5864780	Homo sapiens	2017	Pakistan	FXPT00000000.1		GCA_900181475.1	PRJEB6574	SAMEA2609474
3189STDY5864892	Homo sapiens	2017	Pakistan	FXQQ00000000.1		GCA_900181765.1	PRJEB6574	SAMEA2609506
3189STDY5864791	Homo sapiens	2017	Pakistan	FXQG00000000.1		GCA_900181635.1	PRJEB6574	SAMEA2609496
3189STDY5864845	Homo sapiens	2017	Pakistan	FXMX00000000.1		GCA_900180575.1	PRJEB6574	SAMEA2609395
3189STDY5864814	Homo sapiens	2017	Pakistan	FXRU00000000.1		GCA_900182025.1	PRJEB6574	SAMEA2609544
3189STDY5864822	Homo sapiens	2017	Pakistan	FXSL00000000.1		GCA_900182155.1	PRJEB6574	SAMEA2609559
3189STDY5864873	Homo sapiens	2017	Pakistan	FXPS00000000.1		GCA_900181415.1	PRJEB6574	SAMEA2609469
3189STDY5864847	Homo sapiens	2017	Pakistan	FXMQ00000000.1		GCA_900180925.1	PRJEB6574	SAMEA2609400
3189STDY5864848	Homo sapiens	2017	Pakistan	FXMB00000000.1		GCA_900180765.1	PRJEB6574	SAMEA2609403
3189STDY5864821	Homo sapiens	2017	Pakistan	FXSE00000000.1		GCA_900182115.1	PRJEB6574	SAMEA2609556
3189STDY5864865	Homo sapiens	2017	Pakistan	FXOW00000000.1		GCA_900181275.1	PRJEB6574	SAMEA2609451
3189STDY5864832	Homo sapiens	2017	Pakistan	FXMD00000000.1		GCA_900180535.1	PRJEB6574	SAMEA2609365
3189STDY5864839	Homo sapiens	2017	Pakistan	FXNO00000000.1		GCA_900180715.1	PRJEB6574	SAMEA2609380
3189STDY5864844	Homo sapiens	2017	Pakistan	FXMR00000000.1		GCA_900180705.1	PRJEB6574	SAMEA2609392
3189STDY5864838	Homo sapiens	2017	Pakistan	FXMY00000000.1		GCA_900180785.1	PRJEB6574	SAMEA2609378
3189STDY5864843	Homo sapiens	2017	Pakistan	FXNN00000000.1		GCA_900180555.1	PRJEB6574	SAMEA2609389
2485STDY7054541	Homo sapiens	2019	United Kingdom	UNRX00000000.1		GCA_900538185.1	PRJEB28457	SAMEA104216642
2485STDY5438249	Homo sapiens	2019	United Kingdom	UOBB00000000.1		GCA_900559995.1	PRJEB28457	SAMEA1713091
2485STDY5438225	Homo sapiens	2019	United Kingdom	UOBP00000000.1		GCA_900560015.1	PRJEB28457	SAMEA1712968
2485STDY5438280	Homo sapiens	2019	United Kingdom	UOBI00000000.1		GCA_900560075.1	PRJEB28457	SAMEA1713051
WRC22_AI1646MC	Homo sapiens	2021	India			GCA_019317145.1	PRJNA745021	SAMN20130522
LSH-KPN25	Homo sapiens	2020	China			GCA_009914255.1	PRJNA542597	SAMN11634268
	Homo sapiens	2018	Japan	BFEB00000000.1		GCA_003112795.1	PRJDB6872	SAMD00114665
TUM14383	Homo sapiens	2018	Japan	BFEQ00000000.1		GCA_003115635.1	PRJDB6872	SAMD00114680
ARLG-8044	Homo sapiens	2022	USA			GCA_022434335.1	PRJNA658369	SAMN17131925
ARLG-4874	Homo sapiens	2022	USA			GCA_022434875.1	PRJNA658369	SAMN17131921
ARLG-4871	Homo sapiens	2022	USA			GCA_022434915.1	PRJNA658369	SAMN15869043
ARLG-3214	Homo sapiens	2022	USA			GCA_022438825.1	PRJNA658369	SAMN15868980
Klebsiella_pneumoniae_2022CK-00121	Homo sapiens	2022	USA	ABFMOW000000000.1	SRR18292490	GCA_022665775.1	PRJNA288601	SAMN26564879
13ARS_BGH0212		2018	Philippines	DAGSED000000000.1	ERR1852775	GCA_022298875.1	PRJEB17615	SAMEA4531891
13ARS_BGH0211		2018	Philippines	DAGSEB000000000.1	ERR1852777	GCA_022298855.1	PRJEB17615	SAMEA4531893
14ARS_MMH0128		2018	Philippines	DAGSBI000000000.1	ERR1852857	GCA_022297395.1	PRJEB17615	SAMEA4531973
14ARS_MMH0079		2018	Philippines	DAGSBE000000000.1	ERR1852859	GCA_022297335.1	PRJEB17615	SAMEA4531975
KP_NORM_BLD_2014_102946	Homo sapiens	2019	Norway	DAGNFH000000000.1	ERR2866470	GCA_022320645.1	PRJEB27256	SAMEA5063297
KP_NORM_BLD_114458	Homo sapiens	2021	Norway	DAFXQX000000000.1	ERR6293580	GCA_021928435.1	PRJEB27256	SAMEA8948830
SCPM-O-B-8037	Homo sapiens	2020	Russia	JADEYT000000000.1		GCA_015207995.1	PRJNA269675	SAMN16378197
	Homo sapiens	2022	Spain			GCA_905330585.2	PRJEB42440	SAMEA8065746
Klebsiella pneumoniae	Homo sapiens	2022	Spain	DAIKPO000000000.1	ERR8604322	GCA_024527535.1	PRJEB50822	SAMEA12940549
Microbial	Homo sapiens	2022	Thailand	DAHLZU000000000.1	SRR18863665	GCA_023830375.1	PRJNA814829	SAMN27652522
Microbial	Homo sapiens	2022	Thailand	DAHKNQ000000000.1	SRR19090808	GCA_023774515.1	PRJNA814829	SAMN28095610
Microbial	Homo sapiens	2022	Thailand	DAHKPI000000000.1	SRR19091029	GCA_023776455.1	PRJNA814829	SAMN28097320
14ARS_MMH0338		2018	Philippines	DAGRVS000000000.1	ERR1853022	GCA_022294535.1	PRJEB17615	SAMEA4532138
14ARS_MMH0169		2018	Philippines	DAGRVQ000000000.1	ERR1853028	GCA_022294435.1	PRJEB17615	SAMEA4532144
13ARS_FEU0002		2018	Philippines	DAGSDO000000000.1	ERR1852790	GCA_022298555.1	PRJEB17615	SAMEA4531906
14ARS_NKI0251		2018	Philippines	DAGSBD000000000.1	ERR1852862	GCA_022297275.1	PRJEB17615	SAMEA4531978
M-T1	Swine	2020	China	JAALEZ000000000.1		GCA_011075295.1	PRJNA607405	SAMN14134923
	Homo sapiens	2022	Spain			GCA_905331415.2	PRJEB42440	SAMEA8065688
Kpn01818	Homo sapiens	2021	South Africa	DAFVMQ000000000.1	ERR6384976	GCA_021876575.1	PRJEB46655	SAMEA8997921
CFS0364	Homo sapiens	2019	Ireland	DAGQPQ000000000.1	SRR5886494	GCA_022275625.1	PRJNA396729	SAMN07431322
Kp3324	Homo sapiens	2022	USA	DAHCXM000000000.1	SRR19095636	GCA_023311435.1	PRJNA789565	SAMN26976179
M89064	Homo sapiens	2022	Australia	DAHIPS000000000.1	SRR19442582	GCA_023597825.1	PRJNA797179	SAMN28743993
ST-15	Homo sapiens	2022	USA	DAIIFU000000000.1	SRR18729526	GCA_024431165.1	PRJNA825705	SAMN27533657
ST-15	Homo sapiens	2022	USA	DAIHUP000000000.1	SRR18729728	GCA_024376095.1	PRJNA825705	SAMN27533603
M06975	Homo sapiens	2022	Australia	DAHJVY000000000.1	SRR19561297	GCA_023687225.1	PRJNA797179	SAMN28668591
M06845	Homo sapiens	2022	Australia	DAHUWC000000000.1	SRR19561300	GCA_024111155.1	PRJNA797179	SAMN28668588
kpn392	Homo sapiens	2022	China	JAMRNR000000000.1		GCA_023739495.1	PRJNA833902	SAMN28102011
KP19	Homo sapiens	2022	USA	DAHPIP000000000.1	SRR19433165	GCA_023978995.1	PRJNA842739	SAMN28686300
KP17	Homo sapiens	2022	USA	DAHPIN000000000.1	SRR19433167	GCA_023978935.1	PRJNA842739	SAMN28686298
21121624	Homo sapiens	2022	China	JAMZER000000000.1		GCA_024159515.1	PRJNA823907	SAMN27363285
1BI034	Homo sapiens	2022	China	JANBLC000000000.1		GCA_024240495.1	PRJNA833746	SAMN28016394
Klebsiella pneumoniae		2019		DAGOUY000000000.1	ERR2854323	GCA_022248595.1	PRJEB21605	SAMEA104208446
	Homo sapiens	2022	Spain			GCA_905337975.2	PRJEB42440	SAMEA8158504
Klebsiella pneumoniae	Homo sapiens	2022	Spain	DAIKJL000000000.1	ERR8604255	GCA_024510885.1	PRJEB50822	SAMEA12940482
TG22084	Homo sapiens	2019	USA	DAGQJY000000000.1	SRR4036802	GCA_022272615.1	PRJNA339159	SAMN05581767
2485STDY5438423	Homo sapiens	2019	United Kingdom	UODP00000000.1		GCA_900560635.1	PRJEB28457	SAMEA2053857
2485STDY5438422	Homo sapiens	2019	United Kingdom	UODR00000000.1		GCA_900560665.1	PRJEB28457	SAMEA2054835
5012STDY7312699	not available	2019		CAAGTR000000000.1		GCA_900774255.1	PRJEB31361	SAMEA104567881
5012STDY7312697	not available	2019		CAAGTU000000000.1		GCA_900774295.1	PRJEB31361	SAMEA104567879
2485STDY5438247	Homo sapiens	2019	United Kingdom	UOAO00000000.1		GCA_900559835.1	PRJEB28457	SAMEA1712999
SCcd66	chicken	2019		VDIO00000000.1		GCA_009822035.1	PRJNA545690	SAMN11928049
NIHR/IGIMS/KPN-841	Homo sapiens	2021		DAFWKP000000000.1	SRR15604786	GCA_022011755.1	PRJNA757582	SAMN20968571
NIHR/IGIMS/KPN-839	Homo sapiens	2021		DAFWKO000000000.1	SRR15604787	GCA_022011735.1	PRJNA757582	SAMN20968569
KP42388	Homo sapiens	2022	China	JAJINE000000000.1		GCA_022851325.1	PRJNA778807	SAMN22998768
KP36489	Homo sapiens	2022	China	JAJILT000000000.1		GCA_022851965.1	PRJNA778807	SAMN22998731
BEITU-C9	Homo sapiens	2021	China	JACLWV000000000.1		GCA_020481325.1	PRJNA612328	SAMN15754101
TR-001	Homo sapiens	2022	Turkey	DAHEXJ000000000.1	SRR18217367	GCA_023465535.1	PRJNA789336	SAMN26422339
Kp11995	Homo sapiens	2022	USA	DAHDDQ000000000.1	SRR19090176	GCA_023315895.1	PRJNA789565	SAMN26976490
700607-17	Homo sapiens	2021	Switzerland	VNTO00000000.1		GCA_020117295.1	PRJNA543274	SAMN12212254
DD02162	Homo sapiens	2022	China			GCA_023066645.1	PRJNA776891	SAMN22822727
TFKP37		2022	China	JAKZNG000000000.1		GCA_022585585.1	PRJNA811738	SAMN26368448
TFKP18		2022	China	JAKZOE000000000.1		GCA_022585915.1	PRJNA811738	SAMN26368424
TFKP53		2022	China	JAKZOK000000000.1		GCA_022586335.1	PRJNA811738	SAMN26368418
13	Homo sapiens	2022	Spain	DAIIRM000000000.1	ERR9741505	GCA_024445875.1	PRJEB52486	SAMEA14270376
14	Homo sapiens	2022	Spain	DAIITL000000000.1	ERR9741506	GCA_024447265.1	PRJEB52486	SAMEA14270377
20	Homo sapiens	2022	Spain	DAIITH000000000.1	ERR9741511	GCA_024447115.1	PRJEB52486	SAMEA14270383
04A025	Homo sapiens	2019	France	CAAHFZ000000000.1		GCA_900977905.1	PRJEB15325	SAMEA4425264
04A025	Homo sapiens	2021	France			GCA_020526025.1	PRJNA768294	SAMN22024781
KP_NORM_BLD_2014_103384	Homo sapiens	2019	Norway	DAGNFG000000000.1	ERR2866471	GCA_022320625.1	PRJEB27256	SAMEA5063298
ST-15	Homo sapiens	2022	USA	DAIIEH000000000.1	SRR18729549	GCA_024430235.1	PRJNA825705	SAMN27533571
M86655	Homo sapiens	2022	Australia	DAHISK000000000.1	SRR19442469	GCA_023601045.1	PRJNA797179	SAMN28743789
M91857	Homo sapiens	2022	Australia	DAHIXC000000000.1	SRR19442974	GCA_023603425.1	PRJNA797179	SAMN28744428
15		2022	Singapore	DAHEUE000000000.1	SRR16079097	GCA_023455355.1	PRJNA765801	SAMN21590631
15		2022	Singapore	DAHEUC000000000.1	SRR16079098	GCA_023455275.1	PRJNA765801	SAMN21590630
15		2022	Singapore	DAHEDX000000000.1	SRR16079220	GCA_023364795.1	PRJNA765801	SAMN21590544
2328b		2022	Spain	DAGURI000000000.1	SRR17786557	GCA_022506205.1	PRJNA800400	SAMN25244080
Klebsiella pneumoniae	Homo sapiens	2022	Spain	DAIKEW000000000.1	ERR8604371	GCA_024492695.1	PRJEB50822	SAMEA12940598
EuSCAPE_IT098		2018		DAGRRZ000000000.1	ERR1217277	GCA_022292475.1	PRJEB10018	SAMEA3515127
k2502		2017		DAGSOW000000000.1	ERR486442	GCA_022305455.1	PRJEB5065	SAMEA2273834
TUM14116	Homo sapiens	2019	Japan	BIKP00000000.1		GCA_004313125.1	PRJDB7163	SAMD00129624
Klebsiella pneumoniae	Homo sapiens	2022	Spain	DAIKAO000000000.1	ERR8604176	GCA_024490235.1	PRJEB50822	SAMEA12940403
Klebsiella pneumoniae	Homo sapiens	2022	Spain	DAIJYF000000000.1	ERR8604180	GCA_024488705.1	PRJEB50822	SAMEA12940407
Klebsiella pneumoniae	Homo sapiens	2022	Spain	DAIKAK000000000.1	ERR8604182	GCA_024490155.1	PRJEB50822	SAMEA12940409
Klebsiella pneumoniae	Homo sapiens	2022	Spain	DAIKKL000000000.1	ERR8604174	GCA_024586055.1	PRJEB50822	SAMEA12940401
HICF412	Homo sapiens	2016	United Kingdom	DAGTBI000000000.1	SRR3051239	GCA_022313055.1	PRJNA306133	SAMN04357407
EuSCAPE_HR072	Homo sapiens	2018	Croatia	UJMO00000000.1		GCA_900506155.1	PRJEB10018	SAMEA3721104
EuSCAPE_HR097		2018		DAGRNN000000000.1	ERR1374893	GCA_022288935.1	PRJEB10018	SAMEA3721127
EuSCAPE_HR004		2018		DAGRMS000000000.1	ERR1415664	GCA_022288065.1	PRJEB10018	SAMEA3721073
EuSCAPE_HR037		2018		DAGRMR000000000.1	ERR1415691	GCA_022288045.1	PRJEB10018	SAMEA3721056
KP_NORM_BLD_2012_86987	Homo sapiens	2019	Norway	DAGNFI000000000.1	ERR2866469	GCA_022320665.1	PRJEB27256	SAMEA5063296
KP_NORM_URN_2013_95579	Homo sapiens	2019	Norway	DAGNFD000000000.1	ERR2866476	GCA_022320565.1	PRJEB27256	SAMEA5063303
SPARK_2495_C1		2021		DAGBEF000000000.1	ERR3967793	GCA_021980855.1	PRJEB27342	SAMEA5049683
NRZ-02623	Homo sapiens	2022	Germany	DAGXVJ000000000.1	SRR17255228	GCA_022984665.1	PRJNA789142	SAMN24059713
NRZ-31157	Homo sapiens	2022	Germany	DAGXZV000000000.1	SRR17255222	GCA_022987585.1	PRJNA789142	SAMN24059723
PF_KPN13	Homo sapiens	2022	Spain	DAGXZN000000000.1	SRR17883832	GCA_022987425.1	PRJNA803387	SAMN25649716
PF_KPN09	Homo sapiens	2022	Spain	DAGXZK000000000.1	SRR17883841	GCA_022987385.1	PRJNA803387	SAMN25649708
bacteria	Homo sapiens	2022	Germany	DAHDRQ000000000.1	ERR8288539	GCA_023340175.1	PRJEB50554	SAMEA12790298
bacteria	Homo sapiens	2022	Germany	DAHDUY000000000.1	ERR8288556	GCA_023343575.1	PRJEB50554	SAMEA12790315
ITU3868		2018	Germany	PZMN00000000.1		GCA_003062765.1	PRJNA437224	SAMN08644143
M96702_2	Homo sapiens	2022	Australia	DAHJEJ000000000.1	SRR19441532	GCA_023617105.1	PRJNA797179	SAMN28743299
PN114	Chrysomya sp. (blowfly)	2018	Thailand	RHNH00000000.1		GCA_003830545.1	PRJNA503337	SAMN10358812
PN106	Chrysomya sp. (blowfly)	2018	Thailand	RHNK00000000.1		GCA_003830595.1	PRJNA503337	SAMN10358809
KPPUTH04	Homo sapiens	2017	Thailand	NQED00000000.1		GCA_002248485.1	PRJNA389557	SAMN07450702
QJJ51	Homo sapiens	2018		POWJ00000000.1		GCA_002894935.1	PRJNA429760	SAMN08358921
K280	Homo sapiens	2018		QRCD00000000.1		GCA_003363315.1	PRJNA483410	SAMN09738040
K287	Homo sapiens	2018		QRCE00000000.1		GCA_003363345.1	PRJNA483418	SAMN09738089
K293	Homo sapiens	2018		QRCF00000000.1		GCA_003363395.1	PRJNA483436	SAMN09738094
KP18-3-8	Homo sapiens male	2020	China			GCA_010450855.1	PRJNA604666	SAMN13978114
KLP00350	Homo sapiens	2020	USA	JADRQE000000000.1		GCA_015718345.1	PRJNA475751	SAMN16340227
Ghana_Iso01080		2020		DAGCSN000000000.1	ERR4852859	GCA_022030895.1	PRJEB27342	SAMEA5996155
Ghana_Iso01612		2020		DAGCSD000000000.1	ERR4852872	GCA_022030715.1	PRJEB27342	SAMEA5996167
2485STDY5438238	Homo sapiens	2019	United Kingdom	UNZY00000000.1		GCA_900559695.1	PRJEB28457	SAMEA1713131
2485STDY5438241	Homo sapiens	2019	United Kingdom	UOBC00000000.1		GCA_900560005.1	PRJEB28457	SAMEA1713047
2485STDY5438244	Homo sapiens	2019	United Kingdom	UOBL00000000.1		GCA_900560105.1	PRJEB28457	SAMEA1713109
2485STDY5438384	Homo sapiens	2019	United Kingdom	UOBX00000000.1		GCA_900560215.1	PRJEB28457	SAMEA2053995
2485STDY5477999	Homo sapiens	2019	United Kingdom	UODJ00000000.1		GCA_900560585.1	PRJEB28457	SAMEA2053949
F4	Homo sapiens	2022	China			GCA_021432005.1	PRJNA793726	SAMN24579953
KPN159	Homo sapiens	2022	China	JAJQLT000000000.1		GCA_021519895.1	PRJNA785065	SAMN23526233
5422	Homo sapiens	2014	China	JGYH00000000.1		GCA_000710075.1	PRJNA241287	SAMN02689125
DX120E		2016	China			GCA_000812205.2	PRJNA259590	SAMN03018135
k2135	Homo sapiens	2016	United Kingdom	FLJR00000000.1		GCA_900086485.1	PRJEB5065	SAMEA2273773
e1602	Homo sapiens	2016	United Kingdom	FLHZ00000000.1		GCA_900086025.1	PRJEB5065	SAMEA2273886
k1679	Homo sapiens	2016	United Kingdom	FLJL00000000.1		GCA_900086395.1	PRJEB5065	SAMEA2273731
k2708	Homo sapiens	2016	United Kingdom	FLGS00000000.1		GCA_900085695.1	PRJEB5065	SAMEA2273847
k1786	Homo sapiens	2016	United Kingdom	FLJT00000000.1		GCA_900086475.1	PRJEB5065	SAMEA2273746
HICF272	Homo sapiens	2016	United Kingdom	DAGTET000000000.1	SRR3051180	GCA_022314915.1	PRJNA306133	SAMN04357329
HICF756	Homo sapiens	2016	United Kingdom	DAGTCS000000000.1	SRR3051127	GCA_022313835.1	PRJNA306133	SAMN04357472
PB466	Homo sapiens	2016	Thailand	FLWP00000000.1		GCA_900092985.1	PRJEB11403	SAMEA3531850
W2-4-ERG4	Environment	2016	Thailand	FLVK00000000.1		GCA_900093275.1	PRJEB11403	SAMEA3531878
MD-CRE0054	Homo sapiens	2016	USA	ABFCXC000000000.1	SRR4414027	GCA_022309215.1	PRJNA329105	SAMN05861010
k1100	Homo sapiens	2016	United Kingdom	FLAN00000000.1		GCA_900084165.1	PRJEB5065	SAMEA2273653
k1654	Homo sapiens	2016	United Kingdom	FLBQ00000000.1		GCA_900084515.1	PRJEB5065	SAMEA2273724
k1264	Homo sapiens	2016	United Kingdom	FLBL00000000.1		GCA_900084415.1	PRJEB5065	SAMEA2273669
143500513		2016		FBRA00000000.1		GCA_001511015.1	PRJEB10561	SAMEA3515299
		2016		FBRI00000000.1		GCA_001511035.1	PRJEB10561	SAMEA3515294
143500552		2016		FBSW00000000.1		GCA_001511195.1	PRJEB10561	SAMEA3515324
143500554		2016		FBSU00000000.1		GCA_001511215.1	PRJEB10561	SAMEA3515325
10271	Homo sapiens	2016	Mexico	FKKF00000000.1		GCA_900079675.1	PRJEB13452	SAMEA3931432
KpMx1	Sugar cane	2016	Mexico	FLLB00000000.1		GCA_900087895.1	PRJEB13452	SAMEA3993664
KvMx2	Sugar cane	2016	Mexico	FLLH00000000.1		GCA_900087855.1	PRJEB7831	SAMEA3993663
YMC2011/11/B7578	Homo sapiens	2016	South Korea	LYPT00000000.1		GCA_001901855.1	PRJNA323393	SAMN05178490
k1609		2017		DAGSRO000000000.1	ERR474528	GCA_022306915.1	PRJEB5065	SAMEA2273717
k2624		2017		DAGSOM000000000.1	ERR486451	GCA_022305295.1	PRJEB5065	SAMEA2273843
eae	Homo sapiens	2017	China	MOAA00000000.1		GCA_001939895.1	PRJNA350242	SAMN05935553
MRY10-848	Homo sapiens	2017	Japan	BDLG00000000.1		GCA_001950655.1	PRJDB5371	SAMD00069267
US-CA-2007b	Homo sapiens	2017	USA	DQKM00000000.1	SRR1561296	GCA_004005825.1	PRJNA252957	SAMN02927806
3189STDY5864813	Homo sapiens	2017	Pakistan	FXRX00000000.1		GCA_900182045.1	PRJEB6574	SAMEA2609542
3189STDY5864858	Homo sapiens	2017	Pakistan	FXPE00000000.1		GCA_900181235.1	PRJEB6574	SAMEA2609434
UCI120	Homo sapiens	2017	USA	NGRI00000000.1		GCA_002152925.1	PRJNA271899	SAMN04521870
402	Homo sapiens	2017	China	MOSJ00000000.1		GCA_002173825.1	PRJNA350744	SAMN05945901
759	Homo sapiens	2017	China	MOSM00000000.1		GCA_002173875.1	PRJNA350747	SAMN05945909
HB_Z_2591	Homo sapiens	2017	Nigeria	NFWK00000000.1		GCA_002186995.1	PRJNA351846	SAMN05960962
KPPSTH02	Homo sapiens	2017	Thailand	NQEJ00000000.1		GCA_002248585.1	PRJNA389557	SAMN07450696
LKP817909	Canis lupus familiaris	2017	Greece	PHFH00000000.1		GCA_002795755.1	PRJNA418928	SAMN08039069
D39	cow	2018	USA	PIDT00000000.1		GCA_002856415.1	PRJNA414542	SAMN07793280
A3	cow	2018	USA	PIBS00000000.1		GCA_002856765.1	PRJNA414542	SAMN07793214
TUM14681	Homo sapiens	2018	Japan	BFER00000000.1		GCA_003115655.1	PRJDB6872	SAMD00114681
SCPM-O-B-8397		2018		QIUC00000000.1		GCA_003194975.1	PRJNA269675	SAMN09064353
SCPM-O-B-8394		2018		QIUE00000000.1		GCA_003195075.1	PRJNA269675	SAMN09064355
SCPM-O-B-8391		2018		QIUH00000000.1		GCA_003195115.1	PRJNA269675	SAMN09064358
WUSM_KP_113	Homo sapiens	2018	USA	QIUN00000000.1		GCA_003195145.1	PRJNA473122	SAMN09266914
WUSM_KV_45	Homo sapiens	2018	USA	QIXD00000000.1		GCA_003196995.1	PRJNA473122	SAMN09266846
WUSM_KV_46	Homo sapiens	2018	USA	QIXC00000000.1		GCA_003197015.1	PRJNA473122	SAMN09266847
CRE03	Homo sapiens	2018	USA	PXLS00000000.1		GCA_003401085.1	PRJNA436373	SAMN08623779
CRE09	Homo sapiens	2018	USA	PXLN00000000.1		GCA_003401475.1	PRJNA436373	SAMN08623785
EuSCAPE_FR002	Homo sapiens	2018	France	UKCR00000000.1		GCA_900510375.1	PRJEB10018	SAMEA3499971
EuSCAPE_DE086	Homo sapiens	2019	Germany	UKLW00000000.2		GCA_900512715.2	PRJEB10018	SAMEA3512114
EuSCAPE_IT089	Homo sapiens	2018	Italy	UKRL00000000.1		GCA_900514205.1	PRJEB10018	SAMEA3515118
EuSCAPE_IT207	Homo sapiens	2018	Italy	UKRY00000000.1		GCA_900514315.1	PRJEB10018	SAMEA3515235
EuSCAPE_MT012	Homo sapiens	2019	Malta	UKIX00000000.2		GCA_900511955.2	PRJEB10018	SAMEA3538439
EuSCAPE_HU014	Homo sapiens	2018	Hungary	ULBL00000000.1		GCA_900516765.1	PRJEB10018	SAMEA3538767
EuSCAPE_IT399	Homo sapiens	2018	Italy	UKWZ00000000.1		GCA_900515625.1	PRJEB10018	SAMEA3538835
EuSCAPE_ES273	Homo sapiens	2018	Spain	ULDT00000000.1		GCA_900517395.1	PRJEB10018	SAMEA3649607
EuSCAPE_PT049	Homo sapiens	2018	Portugal	UIVV00000000.1		GCA_900501785.1	PRJEB10018	SAMEA3649863
EuSCAPE_PT088	Homo sapiens	2018	Portugal	UIXB00000000.1		GCA_900502135.1	PRJEB10018	SAMEA3649902
EuSCAPE_BE013	Homo sapiens	2018	Belgium	UJNW00000000.1		GCA_900506515.1	PRJEB10018	SAMEA3727603
EuSCAPE_TR175	Homo sapiens	2018	Turkey	UJXX00000000.1		GCA_900509105.1	PRJEB10018	SAMEA3729732
4300STDY6636980	Homo sapiens	2018	Thailand	UIQY00000000.1		GCA_900493225.1	PRJEB19226	SAMEA24018418
QMP B2-170	Bovine	2018	USA			GCA_003432265.1	PRJNA486877	SAMEA882196
OM02-11LB	Homo sapiens	2018	China	QSVR00000000.1		GCA_003439475.1	PRJNA482748	SAMN09736745
KpWDB		2018	Austria	QWVZ00000000.1		GCA_003584045.1	PRJNA488173	SAMN09926237
13ARS_VSM0796		2018	Philippines	DAGSCJ000000000.1	ERR1852825	GCA_022297955.1	PRJEB17615	SAMEA4531941
14ARS_BGH0199		2018	Philippines	DAGSCK000000000.1	ERR1852830	GCA_022297915.1	PRJEB17615	SAMEA4531946
14ARS_VSM0309		2018	Philippines	DAGSAP000000000.1	ERR1852876	GCA_022297035.1	PRJEB17615	SAMEA4531992
13ARS_STU0051		2018	Philippines	DAGRYR000000000.1	ERR1852938	GCA_022296015.1	PRJEB17615	SAMEA4532054
EuSCAPE_HU020a		2018		DAGRQQ000000000.1	ERR1228267	GCA_022291815.1	PRJEB10018	SAMEA3538776
EuSCAPE_ES118		2018		DAGROK000000000.1	ERR1334520	GCA_022289835.1	PRJEB10018	SAMEA3649434
EuSCAPE_RO104		2018		DAGRMN000000000.1	ERR1415641	GCA_022288145.1	PRJEB10018	SAMEA3721023
EuSCAPE_BE056		2018		DAGRMB000000000.1	ERR1514880	GCA_022287525.1	PRJEB10018	SAMEA3727646
EuSCAPE_TR108		2018		DAGRLU000000000.1	ERR1541369	GCA_022287675.1	PRJEB10018	SAMEA3729810
KPN3289	Homo sapiens	2019	USA	DAGRKX000000000.1	SRR5973238	GCA_022287075.1	PRJNA396774	SAMN07525499
MER-164	Homo sapiens	2019	Singapore	DAGQGH000000000.1	SRR7828690	GCA_022270635.1	PRJNA398288	SAMN10058880
Kpn_0011		2019	USA	DAGQBA000000000.1	SRR2098684	GCA_022267835.1	PRJNA289272	SAMN03853192
ST15	Homo sapiens	2019	China	DAGPQK000000000.1	SRR8286493	GCA_022261855.1	PRJNA508760	SAMN10527476
U 12567	Homo sapiens	2019	Laos	DAGPKM000000000.1	ERR025527	GCA_022258775.1	PRJEB2111	SAMEA882007
ST 752	Homo sapiens	2019	Laos	DAGPIW000000000.1	ERR025589	GCA_022257955.1	PRJEB2111	SAMEA882222
Klebsiella pneumoniae		2019		DAGOYE000000000.1	ERR2854225	GCA_022250095.1	PRJEB21605	SAMEA104208341
Kpn_06_37		2019	Spain	DAGOTO000000000.1	ERR1516185	GCA_022247975.1	PRJEB12699	SAMEA3886740
Kpn_06_66		2019	Spain	DAGOSS000000000.1	ERR1516214	GCA_022247465.1	PRJEB12699	SAMEA3886769
Klebsiella pneumoniae	Homo sapiens	2019	Viet Nam	DAGOAA000000000.1	ERR2586387	GCA_022233425.1	PRJEB26814	SAMEA4668432
Klebsiella pneumoniae	Homo sapiens	2019	Viet Nam	DAGNZL000000000.1	ERR2586405	GCA_022233125.1	PRJEB26814	SAMEA4668450
Klebsiella pneumoniae		2019		DAGNWK000000000.1	ERR1891503	GCA_022231265.1	PRJEB8666	SAMEA4547991
TUM14045	Homo sapiens	2019	Japan	BIHY00000000.1		GCA_004311745.1	PRJDB7163	SAMD00129555
TUM14100	Homo sapiens	2019	Japan	BIKB00000000.1		GCA_004312845.1	PRJDB7163	SAMD00129610
5012STDY7312707	not available	2019		CAAGUM000000000.1		GCA_900774405.1	PRJEB31361	SAMEA104567889
5012STDY7312709	not available	2019		CAAGUH000000000.1		GCA_900774425.1	PRJEB31361	SAMEA104567891
5012STDY7312727	not available	2019		CAAGUL000000000.1		GCA_900774455.1	PRJEB31361	SAMEA104567909
5012STDY7312603	not available	2019		CAAGWQ000000000.1		GCA_900775015.1	PRJEB31361	SAMEA104567818
NJLHYY66-CR	Homo sapiens	2019	China	RZLK00000000.1		GCA_006130445.1	PRJNA510171	SAMN10600548
F053V		2019	Myanmar	DAGNQI000000000.1	DRR165522	GCA_022329385.1	PRJDB5126	SAMD00157555
BA32726	Homo sapiens	2019	India	DAGNLB000000000.1	ERR3162595	GCA_022324605.1	PRJEB30913	SAMEA5232519
BA6115	Homo sapiens	2019	India	DAGNKK000000000.1	ERR3162613	GCA_022324225.1	PRJEB30913	SAMEA5232576
BV205	Homo sapiens	2019	India	DAGNJS000000000.1	ERR3162636	GCA_022323785.1	PRJEB30913	SAMEA5232594
GASRECK142	Homo sapiens	2019	Singapore	DAGNII000000000.1	SRR6505386	GCA_022323145.1	PRJNA431029	SAMN08382759
GASRECK25	Homo sapiens	2019	Singapore	DAGNHN000000000.1	SRR6505414	GCA_022322745.1	PRJNA431029	SAMN08382728
KP42	Homo sapiens	2019	Brazil	DAGNFM000000000.1	ERR2743757	GCA_022320745.1	PRJEB25746	SAMEA4773891
KP_NORM_BLD_2009_61895	Homo sapiens	2019	Norway	DAGNFK000000000.1	ERR2866466	GCA_022320725.1	PRJEB27256	SAMEA5063293
Klebsiella pneumoniae	Homo sapiens	2019	Nepal	DAGNBA000000000.1	ERR2561372	GCA_022319925.1	PRJEB26591	SAMEA4644029
EEITKB320	Homo sapiens	2019	Estonia	SRJQ00000000.1		GCA_006937915.1	PRJNA528606	SAMN11232607
Ka.46782	Homo sapiens	2019	China	VLOO00000000.1		GCA_007558425.1	PRJNA555744	SAMN12330842
Ka.44724	Homo sapiens	2019	China	VLOS00000000.1		GCA_007558485.1	PRJNA555744	SAMN12330838
Ka.44253	Homo sapiens	2019	China	VLOW00000000.1		GCA_007571405.1	PRJNA555744	SAMN12330834
KZN_INI_KINF_27	Homo sapiens sapiens	2019	Russia	VOOD00000000.1		GCA_007955345.1	PRJNA556398	SAMN12349652
T0181B.E-9	Homo sapiens	2019	USA	QYON00000000.1		GCA_008081755.1	PRJNA489090	SAMN09981309
N010.L-17	Homo sapiens	2019	USA	QYLW00000000.1		GCA_008083025.1	PRJNA489090	SAMN09981236
human	Homo sapiens	2022	Netherlands	DAGHBN000000000.1	SRR17883346	GCA_022115935.1	PRJNA754858	SAMN25649349
STEFF_14		2022	China			GCA_022354285.1	PRJNA603241	SAMN13925530
STEFF_2		2022	China			GCA_022354365.1	PRJNA603241	SAMN13925526
OTH-20-VL-WA-MO-0023		2022	USA	ABFGJL000000000.1	SRR18175548	GCA_022432105.1	PRJNA325243	SAMN26101602
OTH-20-VL-WA-KY-0015		2022	USA	ABFGGB000000000.1	SRR18175550	GCA_022430285.1	PRJNA325243	SAMN26101600
OTH-20-VL-OH-WA-0028		2022	USA	ABFGIN000000000.1	SRR18175614	GCA_022431645.1	PRJNA325243	SAMN26101567
ARLG-8045	Homo sapiens	2022	USA			GCA_022434315.1	PRJNA658369	SAMN17131926
K210028	Homo sapiens	2022	China	JAKLVR000000000.1		GCA_022554975.1	PRJNA801358	SAMN25343294
s66	Homo sapiens	2022	India			GCA_022605205.1	PRJNA797874	SAMN25039389
KP240		2022	Lebanon	JALHBB000000000.1		GCA_022818925.1	PRJNA820555	SAMN27015374
KP41823	Homo sapiens	2022	China	JAJIMY000000000.1		GCA_022851485.1	PRJNA778807	SAMN22998762
KP78105	Homo sapiens	2022	China	JAJLBR000000000.1		GCA_022861265.1	PRJNA778807	SAMN23224732
KP70818	Homo sapiens	2022	China	JAJLDP000000000.1		GCA_022862285.1	PRJNA778807	SAMN23224680
KP61210	Homo sapiens	2022	China	JAJLHR000000000.1		GCA_022864475.1	PRJNA778807	SAMN23224572
KP60695	Homo sapiens	2022	China	JAJLIA000000000.1		GCA_022864645.1	PRJNA778807	SAMN23224563
not applicaple	Homo sapiens	2022	Germany	DAGYFH000000000.1	SRR18344252	GCA_022995045.1	PRJNA817042	SAMN26743008
KPN1951	Homo sapiens	2022	Australia	DAGYYV000000000.1	SRR18209218	GCA_023026805.1	PRJNA777643	SAMN26368985
TR-132	Homo sapiens	2022	Turkey	DAHALN000000000.1	SRR18217286	GCA_023080775.1	PRJNA789336	SAMN26422417
ZBX-K4	Homo sapiens	2022	Lebanon	JAGEOT000000000.1		GCA_023130305.1	PRJNA713628	SAMN18255027
KP19-2796	Homo sapiens	2022	China			GCA_023205035.1	PRJNA830710	SAMN27737682
294H6	Homo sapiens	2022	France	JALXIS000000000.1		GCA_023274375.1	PRJNA832942	SAMN27926067
15		2022	Singapore	DAHEUH000000000.1	SRR16079083	GCA_023455495.1	PRJNA765801	SAMN21590642
1999		2022	Singapore	DAHESJ000000000.1	SRR16079247	GCA_023450705.1	PRJNA765801	SAMN21590844
kp75	Homo sapiens	2022	China	JAKGHS000000000.1		GCA_023506905.1	PRJNA778007	SAMN25041057
MVK-05F595		2022	Austria	DAHHMJ000000000.1	ERR7975715	GCA_023528495.1	PRJEB34643	SAMEA11291402
M911160	Homo sapiens	2022	Australia	DAHHOQ000000000.1	SRR19442483	GCA_023581045.1	PRJNA797179	SAMN28744237
M92517	Homo sapiens	2022	Australia	DAHIGB000000000.1	SRR19442692	GCA_023592945.1	PRJNA797179	SAMN28744506
	Homo sapiens	2022	Australia	DAHIUR000000000.1	SRR19442780	GCA_023602265.1	PRJNA797179	SAMN28744236
S01	Homo sapiens	2022	Australia			GCA_023612215.1	PRJNA604394	SAMN13968567
M06246	Homo sapiens	2022	Australia	DAHKHH000000000.1	SRR19561494	GCA_023760675.1	PRJNA797179	SAMN28668548
Microbial	Homo sapiens	2022	Thailand	DAHLZK000000000.1	SRR18919313	GCA_023830155.1	PRJNA814829	SAMN27773185
kpn351	Homo sapiens	2022	China	JAMRPB000000000.1		GCA_023740175.1	PRJNA833902	SAMN28101975
kp61	Homo sapiens	2022	China	JAKRRP000000000.1		GCA_023757365.1	PRJNA807050	SAMN25949246
11482	Homo sapiens	2022	Spain	DAHPNF000000000.1	ERR9301382	GCA_023981615.1	PRJEB51676	SAMEA13443892
A1718	Homo sapiens	2022	China			GCA_023920025.1	PRJNA757562	SAMN20967641
2022HL-01402	Homo sapiens	2022	USA	ABGYLF000000000.1	SRR19986941	GCA_024167005.1	PRJNA288601	SAMN29507159
21111747	Homo sapiens	2022	China	JAMZEY000000000.1		GCA_024159615.1	PRJNA823907	SAMN27363278
21091253	Homo sapiens	2022	China	JAMZFE000000000.1		GCA_024159705.1	PRJNA823907	SAMN27363272
2BF020	Homo sapiens	2022	China	JANBIC000000000.1		GCA_024238495.1	PRJNA833746	SAMN28016494
microbial	Homo sapiens	2022	USA	ABHCUG000000000.1	SRR20227903	GCA_024293495.1	PRJNA288601	SAMN29767744
KP204	Homo sapiens	2022	Guadeloupe	DAIILI000000000.1	SRR17644227	GCA_024435235.1	PRJNA778230	SAMN25041695
ST-15	Homo sapiens	2022	USA	DAIHUK000000000.1	SRR18729498	GCA_024374935.1	PRJNA825705	SAMN27533747
ST-15	Homo sapiens	2022	USA	DAIHVY000000000.1	SRR18729824	GCA_024378395.1	PRJNA825705	SAMN27533582
Klebsiella pneumoniae	Homo sapiens	2022	Spain	DAIKQB000000000.1	ERR8604157	GCA_024527835.1	PRJEB50822	SAMEA12940384
	Homo sapiens	2022	Spain	DAIJXS000000000.1	ERR8604160	GCA_024488485.1	PRJEB50822	SAMEA12940387
Klebsiella pneumoniae	Homo sapiens	2022	Spain	DAIKQG000000000.1	ERR8604228	GCA_024527935.1	PRJEB50822	SAMEA12940455
Klebsiella pneumoniae	Homo sapiens	2022	Spain	DAIKGK000000000.1	ERR8604183	GCA_024493515.1	PRJEB50822	SAMEA12940410
Klebsiella pneumoniae	Homo sapiens	2022	Spain	DAIKCU000000000.1	ERR8604326	GCA_024491575.1	PRJEB50822	SAMEA12940553
Klebsiella pneumoniae	Homo sapiens	2022	Spain	DAIKEX000000000.1	ERR8604370	GCA_024492715.1	PRJEB50822	SAMEA12940597
whole organism	Homo sapiens	2022	USA	ABHHXX000000000.1	SRR20700881	GCA_024484205.1	PRJNA288601	SAMN30031162
Klebsiella pneumoniae	Homo sapiens	2022	Spain	DAIKJM000000000.1	ERR8604178	GCA_024510905.1	PRJEB50822	SAMEA12940405
Klebsiella pneumoniae	Homo sapiens	2022	Spain	DAIKJX000000000.1	ERR8604412	GCA_024512875.1	PRJEB50822	SAMEA12940639
Klebsiella pneumoniae	Homo sapiens	2022	Spain	DAIKKR000000000.1	ERR8604452	GCA_024513965.1	PRJEB50822	SAMEA12940679
Klebsiella pneumoniae	Homo sapiens	2022	Spain	DAIKKP000000000.1	ERR8604490	GCA_024513905.1	PRJEB50822	SAMEA12940717
71631	Homo sapiens	2019	Canada	DAGMWF000000000.1	SRR10442772	GCA_022212545.1	PRJNA564992	SAMN12731930
104075	Homo sapiens	2019	Canada	DAGMUZ000000000.1	SRR10490438	GCA_022211945.1	PRJNA564992	SAMN12731982
	Homo sapiens	2019	Canada	DAGMPK000000000.1	SRR10532840	GCA_022208805.1	PRJNA564992	SAMN12732023
E8	homo	2019	China	CABWOM000000000.1		GCA_902506955.1	PRJEB34922	SAMEA6099373
SPARK_2045_C1		2020		DAGKWH000000000.1	ERR4022893	GCA_022183985.1	PRJEB27342	SAMEA5049108
unkown	Homo sapiens	2020	USA	DAGKTM000000000.1	SRR10383452	GCA_022182405.1	PRJNA587095	SAMN13176244
BS54-A	Homo sapiens	2020	Switzerland	JAAEHP000000000.1		GCA_013392205.1	PRJNA603881	SAMN13943462
BS76-A	Homo sapiens	2020	Switzerland	JAAEHN000000000.1		GCA_013392195.1	PRJNA603881	SAMN13943464
kleb_pneumo_E06	Homo sapiens	2020		DAGKHR000000000.1	SRR10541794	GCA_022171845.1	PRJNA592157	SAMN13412851
kleb_pneumo_A06	Homo sapiens	2020		DAGKHA000000000.1	SRR10541810	GCA_022171565.1	PRJNA592157	SAMN13412837
BS68R-1-A	Homo sapiens	2020	Tanzania	JAAFAQ000000000.1		GCA_013395165.1	PRJNA603904	SAMN13944203
112-17		2020	Italy			GCA_013407495.1	PRJNA550175	SAMN12109803
RHB38-C06		2020	United Kingdom			GCA_013813035.1	PRJNA605147	SAMN15148385
WCHKP090376	Homo sapiens	2020	China	JACEYP000000000.1		GCA_014041465.1	PRJNA648810	SAMN15649166
CRE723	Homo sapiens	2020	USA	JABKLQ000000000.1		GCA_014833635.1	PRJNA633565	SAMN14967644
CRE64	Homo sapiens	2020	USA	JABKMH000000000.1		GCA_014833965.1	PRJNA633565	SAMN14967627
Klebsiella pneumoniae ARLG-4356	Homo sapiens	2020	USA	DAGJSC000000000.1	SRR12508936	GCA_022163205.1	PRJNA658369	SAMN15868470
KPN371	Homo sapiens	2020	USA	DAGEUW000000000.1	SRR5386240	GCA_022077945.1	PRJNA376414	SAMN06437364
KPN1861	Homo sapiens	2020	USA	DAGDOX000000000.1	SRR5387405	GCA_022058705.1	PRJNA376414	SAMN06438764
M63-1		2020	China			GCA_015277975.1	PRJNA671640	SAMN16539445
BSI194		2021		VHTF00000000.1		GCA_016613745.1	PRJNA550041	SAMN12109488
BSI180		2021		VHZN00000000.1		GCA_016614045.1	PRJNA550041	SAMN12109474
BSI134		2021		VHVC00000000.1		GCA_016614865.1	PRJNA550041	SAMN12109429
BSI122		2021		VHVN00000000.1		GCA_016615155.1	PRJNA550041	SAMN12109418
KP129_C	Homo sapiens	2021	Australia	WMLO00000000.1		GCA_016634505.1	PRJNA480723	SAMN13301699
KP121_H	Homo sapiens	2021	Australia	WMLS00000000.1		GCA_016634635.1	PRJNA480723	SAMN13301691
KP95_C	Homo sapiens	2021	Australia	WMME00000000.1		GCA_016634905.1	PRJNA480723	SAMN13301673
KP58	Homo sapiens	2021	Australia	WMMY00000000.1		GCA_016635425.1	PRJNA480723	SAMN13301652
4-38	Homo sapiens	2021	Portugal	JAAFED000000000.1		GCA_016643265.1	PRJNA602991	SAMN13915687
6-32	Homo sapiens	2021	Portugal	JAAFDG000000000.1		GCA_016643285.1	PRJNA602991	SAMN13915710
4-138	Homo sapiens	2021	Portugal	JAAFEF000000000.1		GCA_016643365.1	PRJNA602991	SAMN13915685
44989	Homo sapiens	2021	Portugal	JAAFEL000000000.1		GCA_016643415.1	PRJNA602991	SAMN13915679
45005	Homo sapiens	2021	Portugal	JAAFER000000000.1		GCA_016643405.1	PRJNA602991	SAMN13915673
GCKp3	Homo sapiens	2021	Bangladesh	JACSGM000000000.1		GCA_016762595.1	PRJNA659108	SAMN15898395
YX6P94K		2021		JAFKAG000000000.1		GCA_017255425.1	PRJNA703815	SAMN18024496
C054	Homo sapiens	2021	Thailand	DAGBXV000000000.1	DRR122489	GCA_022002155.1	PRJDB5929	SAMD00108806
CRE605	Homo sapiens	2021	Malaysia	VAAT00000000.1		GCA_018108805.1	PRJNA541194	SAMN11579523
45KXXI	Homo sapiens	2021	Mexico	JAAHBJ000000000.1		GCA_018136995.1	PRJNA605025	SAMN14008708
Klebsiella pneumoniae ARLG-6490	Homo sapiens	2021	Lebanon	DAFZVW000000000.1	SRR14449789	GCA_021961725.1	PRJNA658369	SAMN19015808
2021QW-00027	Homo sapiens	2021	USA	ABEYMX000000000.2	SRR15061194	GCA_021935915.2	PRJNA288601	SAMN20104175
KP0023	Homo sapiens	2021	China	JAHTJL000000000.1		GCA_019165965.1	PRJNA736556	SAMN19700759
KP_NORM_BLD_13375	Homo sapiens	2021	Norway	DAFXLL000000000.1	ERR6293754	GCA_021925285.1	PRJEB27256	SAMEA8948324
KP_NORM_BLD_2493	Homo sapiens	2021	Norway	DAFXFF000000000.1	ERR6293980	GCA_021921385.1	PRJEB27256	SAMEA8948247
KP_NORM_BLD_3085	Homo sapiens	2021	Norway	DAFXEL000000000.1	ERR6294009	GCA_021920965.1	PRJEB27256	SAMEA8948276
KP_NORM_BLD_52	Homo sapiens	2021	Norway	DAFXEC000000000.1	ERR6294024	GCA_021920765.1	PRJEB27256	SAMEA8948141
KP_NORM_BLD_60560	Homo sapiens	2021	Norway	DAFXDS000000000.1	ERR6294043	GCA_021920565.1	PRJEB27256	SAMEA8948423
Colony348		2021	Thailand			GCA_019285055.1	PRJNA668870	SAMN17825490
45PM1	Sus scrofa domesticus	2021	Thailand	DAFWSC000000000.1	ERR4367572	GCA_021910845.1	PRJEB38540	SAMEA7077243
KE1508	Homo sapiens	2021	Germany	VSSH00000000.1		GCA_019731895.1	PRJNA546126	SAMN12349726
MRSN28880	Homo sapiens	2021	USA	JAGYDS000000000.1		GCA_019928485.1	PRJNA717739	SAMN18874719
A214	Homo sapiens	2021	China	DAFWKK000000000.1	SRR15858612	GCA_022011495.1	PRJNA762527	SAMN21397450
	Homo sapiens	2022	Spain			GCA_905323025.2	PRJEB42440	SAMEA8065695
	Homo sapiens	2022	Spain			GCA_905329815.2	PRJEB42440	SAMEA8065670
	Homo sapiens	2022	Spain			GCA_905330605.2	PRJEB42440	SAMEA8065744
	Homo sapiens	2022	Spain			GCA_905331385.2	PRJEB42440	SAMEA8065678
	Homo sapiens	2022	Spain			GCA_905331405.2	PRJEB42440	SAMEA8065722
	Homo sapiens	2022	Spain			GCA_905331395.2	PRJEB42440	SAMEA8065727
	Homo sapiens	2022	Spain			GCA_905335755.2	PRJEB42440	SAMEA8158496
	Homo sapiens	2022	Spain			GCA_905335765.2	PRJEB42440	SAMEA8158495
PS436	Homo sapiens	2021	Pakistan	DAFVXX000000000.1	ERR5751880	GCA_021896775.1	PRJEB40861	SAMEA8581644
IW411	Homo sapiens	2021	Pakistan	DAFVWO000000000.1	ERR5752062	GCA_021896095.1	PRJEB40861	SAMEA8581462
URMC_559	Homo sapiens	2022	USA	DAFUAY000000000.1	SRR17431337	GCA_021822445.1	PRJNA673499	SAMN16614910
URMC_473	Homo sapiens	2022	USA	DAFUAR000000000.1	SRR17431351	GCA_021821345.1	PRJNA673499	SAMN16614889
KpH224		2021	China	JAJQVD000000000.1		GCA_021229825.1	PRJNA788058	SAMN23895799
KPN70	Homo sapiens	2021	USA	JAJRIZ000000000.1		GCA_021261845.1	PRJNA788509	SAMN24009801
KPN69	Homo sapiens	2021	USA	JAJRJB000000000.1		GCA_021261885.1	PRJNA788509	SAMN24009799
KPN39	Homo sapiens	2021	USA	JAJRJT000000000.1		GCA_021262265.1	PRJNA788509	SAMN24009781
KPN095	Homo sapiens	2021	USA	JAJRNN000000000.1		GCA_021264685.1	PRJNA788509	SAMN24009683
KP94274	Homo sapiens	2022	China	JAJKVW000000000.1		GCA_022858145.1	PRJNA778807	SAMN23224888
Kp132	dog	2022	China	JAJVRI000000000.1		GCA_021395335.1	PRJNA685900	SAMN24529872
2703	Homo sapiens	2019	Nepal	DAGNMF000000000.1	ERR3162547	GCA_022325965.1	PRJEB30913	SAMEA5232505
KPN20	Homo sapiens	2022	China			GCA_022354525.1	PRJNA807088	SAMN25953952
T238-2	Homo sapiens	2022	China	JAKLUC000000000.1		GCA_022554145.1	PRJNA801358	SAMN25343335
T256	Homo sapiens	2022	China	JAKLUB000000000.1		GCA_022554135.1	PRJNA801358	SAMN25343336
T238-1	Homo sapiens	2022	China	JAKLUD000000000.1		GCA_022554175.1	PRJNA801358	SAMN25343334
R610-1	Homo sapiens	2022	China	JAKLUE000000000.1		GCA_022554195.1	PRJNA801358	SAMN25343333
R607-1	Homo sapiens	2022	China	JAKLUF000000000.1		GCA_022554215.1	PRJNA801358	SAMN25343332
R256-2	Homo sapiens	2022	China	JAKLUG000000000.1		GCA_022554235.1	PRJNA801358	SAMN25343331
R184-2	Homo sapiens	2022	China	JAKLUI000000000.1		GCA_022554255.1	PRJNA801358	SAMN25343329
R176-1	Homo sapiens	2022	China	JAKLUJ000000000.1		GCA_022554275.1	PRJNA801358	SAMN25343328
CYW-1	Homo sapiens	2022	China	JAKLUK000000000.1		GCA_022554285.1	PRJNA801358	SAMN25343327
K210334	Homo sapiens	2022	China	JAKLUL000000000.1		GCA_022554315.1	PRJNA801358	SAMN25343326
R250	Homo sapiens	2022	China	JAKLUH000000000.1		GCA_022554325.1	PRJNA801358	SAMN25343330
K210317	Homo sapiens	2022	China	JAKLUN000000000.1		GCA_022554355.1	PRJNA801358	SAMN25343324
K210327	Homo sapiens	2022	China	JAKLUM000000000.1		GCA_022554365.1	PRJNA801358	SAMN25343325
K210309	Homo sapiens	2022	China	JAKLUO000000000.1		GCA_022554395.1	PRJNA801358	SAMN25343323
K210284	Homo sapiens	2022	China	JAKLUP000000000.1		GCA_022554415.1	PRJNA801358	SAMN25343322
K210282	Homo sapiens	2022	China	JAKLUQ000000000.1		GCA_022554435.1	PRJNA801358	SAMN25343321
K210281	Homo sapiens	2022	China	JAKLUR000000000.1		GCA_022554455.1	PRJNA801358	SAMN25343320
K210279	Homo sapiens	2022	China	JAKLUS000000000.1		GCA_022554465.1	PRJNA801358	SAMN25343319
K210276	Homo sapiens	2022	China	JAKLUT000000000.1		GCA_022554495.1	PRJNA801358	SAMN25343318
K210269	Homo sapiens	2022	China	JAKLUU000000000.1		GCA_022554515.1	PRJNA801358	SAMN25343317
K210265	Homo sapiens	2022	China	JAKLUV000000000.1		GCA_022554535.1	PRJNA801358	SAMN25343316
K210263	Homo sapiens	2022	China	JAKLUW000000000.1		GCA_022554555.1	PRJNA801358	SAMN25343315
K210261	Homo sapiens	2022	China	JAKLUX000000000.1		GCA_022554575.1	PRJNA801358	SAMN25343314
K210259	Homo sapiens	2022	China	JAKLUY000000000.1		GCA_022554595.1	PRJNA801358	SAMN25343313
K210187	Homo sapiens	2022	China	JAKLVA000000000.1		GCA_022554615.1	PRJNA801358	SAMN25343311
K210188	Homo sapiens	2022	China	JAKLUZ000000000.1		GCA_022554625.1	PRJNA801358	SAMN25343312
K210186	Homo sapiens	2022	China	JAKLVB000000000.1		GCA_022554655.1	PRJNA801358	SAMN25343310
K210185	Homo sapiens	2022	China	JAKLVC000000000.1		GCA_022554685.1	PRJNA801358	SAMN25343309
K210183	Homo sapiens	2022	China	JAKLVE000000000.1		GCA_022554715.1	PRJNA801358	SAMN25343307
K210181	Homo sapiens	2022	China	JAKLVG000000000.1		GCA_022554735.1	PRJNA801358	SAMN25343305
K210050	Homo sapiens	2022	China	JAKLVI000000000.1		GCA_022554755.1	PRJNA801358	SAMN25343303
K210180	Homo sapiens	2022	China	JAKLVH000000000.1		GCA_022554775.1	PRJNA801358	SAMN25343304
K210049	Homo sapiens	2022	China	JAKLVJ000000000.1		GCA_022554795.1	PRJNA801358	SAMN25343302
K210182	Homo sapiens	2022	China	JAKLVF000000000.1		GCA_022554815.1	PRJNA801358	SAMN25343306
K210048	Homo sapiens	2022	China	JAKLVK000000000.1		GCA_022554835.1	PRJNA801358	SAMN25343301
K210047	Homo sapiens	2022	China	JAKLVL000000000.1		GCA_022554855.1	PRJNA801358	SAMN25343300
K210044	Homo sapiens	2022	China	JAKLVM000000000.1		GCA_022554875.1	PRJNA801358	SAMN25343299
K210042	Homo sapiens	2022	China	JAKLVN000000000.1		GCA_022554895.1	PRJNA801358	SAMN25343298
K210038	Homo sapiens	2022	China	JAKLVO000000000.1		GCA_022554915.1	PRJNA801358	SAMN25343297
K210037	Homo sapiens	2022	China	JAKLVP000000000.1		GCA_022554935.1	PRJNA801358	SAMN25343296
K210032	Homo sapiens	2022	China	JAKLVQ000000000.1		GCA_022554955.1	PRJNA801358	SAMN25343295
K210022	Homo sapiens	2022	China	JAKLVU000000000.1		GCA_022554995.1	PRJNA801358	SAMN25343291
K210024	Homo sapiens	2022	China	JAKLVT000000000.1		GCA_022555005.1	PRJNA801358	SAMN25343292
K210017	Homo sapiens	2022	China	JAKLVV000000000.1		GCA_022555035.1	PRJNA801358	SAMN25343290
K210013	Homo sapiens	2022	China	JAKLVW000000000.1		GCA_022555055.1	PRJNA801358	SAMN25343289
K210010	Homo sapiens	2022	China	JAKLVX000000000.1		GCA_022555075.1	PRJNA801358	SAMN25343288
K210008	Homo sapiens	2022	China	JAKLVY000000000.1		GCA_022555095.1	PRJNA801358	SAMN25343287
K210005	Homo sapiens	2022	China	JAKLWA000000000.1		GCA_022555115.1	PRJNA801358	SAMN25343285
K210025	Homo sapiens	2022	China	JAKLVS000000000.1		GCA_022555135.1	PRJNA801358	SAMN25343293
K210006	Homo sapiens	2022	China	JAKLVZ000000000.1		GCA_022555155.1	PRJNA801358	SAMN25343286
K210003	Homo sapiens	2022	China	JAKLWB000000000.1		GCA_022555175.1	PRJNA801358	SAMN25343284
K210061	Homo sapiens	2022	China	JAKLWF000000000.1		GCA_022555215.1	PRJNA801358	SAMN25343280
K210064	Homo sapiens	2022	China	JAKLWD000000000.1		GCA_022555225.1	PRJNA801358	SAMN25343282
K210063	Homo sapiens	2022	China	JAKLWE000000000.1		GCA_022555255.1	PRJNA801358	SAMN25343281
K210060	Homo sapiens	2022	China	JAKLWG000000000.1		GCA_022555275.1	PRJNA801358	SAMN25343279
K210059	Homo sapiens	2022	China	JAKLWH000000000.1		GCA_022555295.1	PRJNA801358	SAMN25343278
K210057	Homo sapiens	2022	China	JAKLWJ000000000.1		GCA_022555305.1	PRJNA801358	SAMN25343276
K210056	Homo sapiens	2022	China	JAKLWK000000000.1		GCA_022555345.1	PRJNA801358	SAMN25343275
K210058	Homo sapiens	2022	China	JAKLWI000000000.1		GCA_022555335.1	PRJNA801358	SAMN25343277
K210055	Homo sapiens	2022	China	JAKLWL000000000.1		GCA_022555375.1	PRJNA801358	SAMN25343274
K210054	Homo sapiens	2022	China	JAKLWM000000000.1		GCA_022555395.1	PRJNA801358	SAMN25343273
K210052	Homo sapiens	2022	China	JAKLWO000000000.1		GCA_022555415.1	PRJNA801358	SAMN25343271
K210051	Homo sapiens	2022	China	JAKLWP000000000.1		GCA_022555425.1	PRJNA801358	SAMN25343270
K210053	Homo sapiens	2022	China	JAKLWN000000000.1		GCA_022555475.1	PRJNA801358	SAMN25343272
KP105	Homo sapiens	2022	China	JALGAV000000000.1		GCA_022808195.1	PRJNA818898	SAMN26891693
KP3	Homo sapiens	2022	China	JALGAX000000000.1		GCA_022808205.1	PRJNA818898	SAMN26891691
KP306	Homo sapiens	2022	China	JALGAT000000000.1		GCA_022808275.1	PRJNA818898	SAMN26891695
KP232	Homo sapiens	2022	China	JALGAU000000000.1		GCA_022808315.1	PRJNA818898	SAMN26891694
KP41	Homo sapiens	2022	China	JALGAW000000000.1		GCA_022808395.1	PRJNA818898	SAMN26891692
KP106903	Homo sapiens	2022	China	JAJIEF000000000.1		GCA_022856045.1	PRJNA778807	SAMN22998532
CF503	Homo sapiens	2022	China	JALNMD000000000.1		GCA_023156355.1	PRJNA823947	SAMN27378612
RS503	Homo sapiens	2022	China	JALNMC000000000.1		GCA_023156375.1	PRJNA823947	SAMN27378613
WS420	Homo sapiens	2022	China	JALNMF000000000.1		GCA_023156465.1	PRJNA823947	SAMN27378610
1847	Homo sapiens	2022	China	JALNTE000000000.1		GCA_023159985.1	PRJNA819578	SAMN26935322
EK45	Homo sapiens	2022	China	JALNTD000000000.1		GCA_023160005.1	PRJNA819578	SAMN26935321
ET88	Homo sapiens	2022	China	JALNTB000000000.1		GCA_023159995.1	PRJNA819578	SAMN26935319
EK32	Homo sapiens	2022	China	JALNTC000000000.1		GCA_023160145.1	PRJNA819578	SAMN26935320
ET55	Homo sapiens	2022	China	JALNSZ000000000.1		GCA_023160225.1	PRJNA819578	SAMN26935317
ET53	Homo sapiens	2022	China	JALNSX000000000.1		GCA_023160235.1	PRJNA819578	SAMN26935315
ET51	Homo sapiens	2022	China	JALNSW000000000.1		GCA_023160245.1	PRJNA819578	SAMN26935313
ET54	Homo sapiens	2022	China	JALNSY000000000.1		GCA_023160305.1	PRJNA819578	SAMN26935316
ET50	Homo sapiens	2022	China	JALNSV000000000.1		GCA_023160385.1	PRJNA819578	SAMN26935312
ET49	Homo sapiens	2022	China	JALNSU000000000.1		GCA_023160405.1	PRJNA819578	SAMN26935311
ET46	Homo sapiens	2022	China	JALNSR000000000.1		GCA_023160425.1	PRJNA819578	SAMN26935308
ET48	Homo sapiens	2022	China	JALNST000000000.1		GCA_023160435.1	PRJNA819578	SAMN26935310
ET47	Homo sapiens	2022	China	JALNSS000000000.1		GCA_023160465.1	PRJNA819578	SAMN26935309
ET44	Homo sapiens	2022	China	JALNSP000000000.1		GCA_023160485.1	PRJNA819578	SAMN26935306
ET42	Homo sapiens	2022	China	JALNSN000000000.1		GCA_023160505.1	PRJNA819578	SAMN26935304
ET43	Homo sapiens	2022	China	JALNSO000000000.1		GCA_023160525.1	PRJNA819578	SAMN26935305
ET41	Homo sapiens	2022	China	JALNSM000000000.1		GCA_023160535.1	PRJNA819578	SAMN26935303
ET40	Homo sapiens	2022	China	JALNSL000000000.1		GCA_023160565.1	PRJNA819578	SAMN26935302
ET45	Homo sapiens	2022	China	JALNSQ000000000.1		GCA_023160585.1	PRJNA819578	SAMN26935307
ET39	Homo sapiens	2022	China	JALNSK000000000.1		GCA_023160605.1	PRJNA819578	SAMN26935301
ET36	Homo sapiens	2022	China	JALNSI000000000.1		GCA_023160625.1	PRJNA819578	SAMN26935298
ET37	Homo sapiens	2022	China	JALNSJ000000000.1		GCA_023160645.1	PRJNA819578	SAMN26935299
ET34	Homo sapiens	2022	China	JALNSG000000000.1		GCA_023160665.1	PRJNA819578	SAMN26935296
ET31	Homo sapiens	2022	China	JALNSE000000000.1		GCA_023160685.1	PRJNA819578	SAMN26935293
ET32	Homo sapiens	2022	China	JALNSF000000000.1		GCA_023160715.1	PRJNA819578	SAMN26935294
ET29	Homo sapiens	2022	China	JALNSD000000000.1		GCA_023160705.1	PRJNA819578	SAMN26935292
ET28	Homo sapiens	2022	China	JALNSC000000000.1		GCA_023160745.1	PRJNA819578	SAMN26935291
ET35	Homo sapiens	2022	China	JALNSH000000000.1		GCA_023160765.1	PRJNA819578	SAMN26935297
ET25	Homo sapiens	2022	China	JALNRZ000000000.1		GCA_023160785.1	PRJNA819578	SAMN26935288
ET27	Homo sapiens	2022	China	JALNSB000000000.1		GCA_023160795.1	PRJNA819578	SAMN26935290
ET20	Homo sapiens	2022	China	JALNRY000000000.1		GCA_023160825.1	PRJNA819578	SAMN26935286
ET17	Homo sapiens	2022	China	JALNRX000000000.1		GCA_023160845.1	PRJNA819578	SAMN26935285
ET16	Homo sapiens	2022	China	JALNRW000000000.1		GCA_023160865.1	PRJNA819578	SAMN26935284
ET26	Homo sapiens	2022	China	JALNSA000000000.1		GCA_023160885.1	PRJNA819578	SAMN26935289
ET13	Homo sapiens	2022	China	JALNRT000000000.1		GCA_023160905.1	PRJNA819578	SAMN26935281
ET14	Homo sapiens	2022	China	JALNRU000000000.1		GCA_023160915.1	PRJNA819578	SAMN26935282
ET12	Homo sapiens	2022	China	JALNRS000000000.1		GCA_023160945.1	PRJNA819578	SAMN26935280
ET9	Homo sapiens	2022	China	JALNRP000000000.1		GCA_023160965.1	PRJNA819578	SAMN26935277
ET11	Homo sapiens	2022	China	JALNRR000000000.1		GCA_023160975.1	PRJNA819578	SAMN26935279
ET10	Homo sapiens	2022	China	JALNRQ000000000.1		GCA_023161005.1	PRJNA819578	SAMN26935278
ET8	Homo sapiens	2022	China	JALNRO000000000.1		GCA_023161025.1	PRJNA819578	SAMN26935276
ET15	Homo sapiens	2022	China	JALNRV000000000.1		GCA_023161015.1	PRJNA819578	SAMN26935283
ET7	Homo sapiens	2022	China	JALNRN000000000.1		GCA_023161065.1	PRJNA819578	SAMN26935275
ET6	Homo sapiens	2022	China	JALNRM000000000.1		GCA_023161075.1	PRJNA819578	SAMN26935274
ET4	Homo sapiens	2022	China	JALNRK000000000.1		GCA_023161085.1	PRJNA819578	SAMN26935272
ET3	Homo sapiens	2022	China	JALNRJ000000000.1		GCA_023161105.1	PRJNA819578	SAMN26935271
ET5	Homo sapiens	2022	China	JALNRL000000000.1		GCA_023161145.1	PRJNA819578	SAMN26935273
ET2	Homo sapiens	2022	China	JALNRI000000000.1		GCA_023161165.1	PRJNA819578	SAMN26935270
16-462	Homo sapiens	2022	China	JALNRG000000000.1		GCA_023161185.1	PRJNA819578	SAMN26935268
16-459	Homo sapiens	2022	China	JALNRE000000000.1		GCA_023161215.1	PRJNA819578	SAMN26935266
16-460	Homo sapiens	2022	China	JALNRF000000000.1		GCA_023161225.1	PRJNA819578	SAMN26935267
ET1	Homo sapiens	2022	China	JALNRH000000000.1		GCA_023161195.1	PRJNA819578	SAMN26935269
16-458	Homo sapiens	2022	China	JALNRD000000000.1		GCA_023161265.1	PRJNA819578	SAMN26935265
16-457	Homo sapiens	2022	China	JALNRC000000000.1		GCA_023161285.1	PRJNA819578	SAMN26935264
16-425	Homo sapiens	2022	China	JALNQZ000000000.1		GCA_023161295.1	PRJNA819578	SAMN26935261
16-427	Homo sapiens	2022	China	JALNRB000000000.1		GCA_023161305.1	PRJNA819578	SAMN26935263
16-426	Homo sapiens	2022	China	JALNRA000000000.1		GCA_023161345.1	PRJNA819578	SAMN26935262
16-424	Homo sapiens	2022	China	JALNQY000000000.1		GCA_023161365.1	PRJNA819578	SAMN26935260
16-423	Homo sapiens	2022	China	JALNQX000000000.1		GCA_023161385.1	PRJNA819578	SAMN26935259
16-422	Homo sapiens	2022	China	JALNQW000000000.1		GCA_023161405.1	PRJNA819578	SAMN26935258
16-419	Homo sapiens	2022	China	JALNQV000000000.1		GCA_023161425.1	PRJNA819578	SAMN26935257
kp269	Homo sapiens	2022	China	JAKGLW000000000.1		GCA_023504485.1	PRJNA778007	SAMN25041165
411	Homo sapiens	2022	China	JAKGLU000000000.1		GCA_023504505.1	PRJNA778007	SAMN25041163
1128-150	Homo sapiens	2022	China	JAKGLV000000000.1		GCA_023504545.1	PRJNA778007	SAMN25041164
ZLQ6	Homo sapiens	2022	China	JAKGLT000000000.1		GCA_023504565.1	PRJNA778007	SAMN25041162
YHY1	Homo sapiens	2022	China	JAKGLR000000000.1		GCA_023504585.1	PRJNA778007	SAMN25041160
ZLQ5	Homo sapiens	2022	China	JAKGLS000000000.1		GCA_023504595.1	PRJNA778007	SAMN25041161
XGH2	Homo sapiens	2022	China	JAKGLQ000000000.1		GCA_023504605.1	PRJNA778007	SAMN25041159
XGH1	Homo sapiens	2022	China	JAKGLP000000000.1		GCA_023504635.1	PRJNA778007	SAMN25041158
LYD1	Homo sapiens	2022	China	JAKGLO000000000.1		GCA_023504665.1	PRJNA778007	SAMN25041157
CYL3	Homo sapiens	2022	China	JAKGLK000000000.1		GCA_023504685.1	PRJNA778007	SAMN25041153
LF6	Homo sapiens	2022	China	JAKGLN000000000.1		GCA_023504705.1	PRJNA778007	SAMN25041156
LF5	Homo sapiens	2022	China	JAKGLM000000000.1		GCA_023504715.1	PRJNA778007	SAMN25041155
CYL1	Homo sapiens	2022	China	JAKGLJ000000000.1		GCA_023504745.1	PRJNA778007	SAMN25041152
kp441	Homo sapiens	2022	China	JAKGLH000000000.1		GCA_023504765.1	PRJNA778007	SAMN25041150
kp444		2022	China	JAKGLI000000000.1		GCA_023504785.1	PRJNA778007	SAMN25041151
kp429		2022	China	JAKGLF000000000.1		GCA_023504825.1	PRJNA778007	SAMN25041148
kp427		2022	China	JAKGLE000000000.1		GCA_023504845.1	PRJNA778007	SAMN25041147
kp425	Homo sapiens	2022	China	JAKGLD000000000.1		GCA_023504855.1	PRJNA778007	SAMN25041146
kp423		2022	China	JAKGLC000000000.1		GCA_023504885.1	PRJNA778007	SAMN25041145
kp420	Homo sapiens	2022	China	JAKGLA000000000.1		GCA_023504905.1	PRJNA778007	SAMN25041143
kp422	Homo sapiens	2022	China	JAKGLB000000000.1		GCA_023504925.1	PRJNA778007	SAMN25041144
kp417	Homo sapiens	2022	China	JAKGKZ000000000.1		GCA_023504945.1	PRJNA778007	SAMN25041142
kp416	Homo sapiens	2022	China	JAKGKY000000000.1		GCA_023504965.1	PRJNA778007	SAMN25041141
CYL4	Homo sapiens	2022	China	JAKGLL000000000.1		GCA_023504985.1	PRJNA778007	SAMN25041154
kp415	Homo sapiens	2022	China	JAKGKX000000000.1		GCA_023505005.1	PRJNA778007	SAMN25041140
kp414	Homo sapiens	2022	China	JAKGKW000000000.1		GCA_023505025.1	PRJNA778007	SAMN25041139
kp409		2022	China	JAKGKV000000000.1		GCA_023505045.1	PRJNA778007	SAMN25041138
kp407		2022	China	JAKGKT000000000.1		GCA_023505065.1	PRJNA778007	SAMN25041136
kp405		2022	China	JAKGKS000000000.1		GCA_023505095.1	PRJNA778007	SAMN25041135
kp408		2022	China	JAKGKU000000000.1		GCA_023505085.1	PRJNA778007	SAMN25041137
kp404		2022	China	JAKGKR000000000.1		GCA_023505125.1	PRJNA778007	SAMN25041134
kp402		2022	China	JAKGKQ000000000.1		GCA_023505145.1	PRJNA778007	SAMN25041133
[truncated: 122 more rows]

## Sheet: Appendix 2 Table 2
Appendix 2 Table 2. Metadata of the global blaOXA-232-carrying K. pneumoniae ST15 isolates included in this study.
Strain	Host	Collection date	Location	Accession number	BioSample	BioProject
HD6655	Homo sapiens	2018-10-02	China	JABMLS000000000.1	SAMN14883934	PRJNA631564
HD6665	Homo sapiens	2018-12-01	China	JABMLR000000000.1	SAMN14883937	PRJNA631564
HD6703	Homo sapiens	2019-03-07	China	JABMLQ000000000.1	SAMN14883939	PRJNA631564
SHK012	Homo sapiens	2015-10-25	China	SIZK00000000.1	SAMN10979492	PRJNA523565
SHK032	Homo sapiens	2016-01-05	China	SIZM00000000.1	SAMN10979494	PRJNA523565
SHK038	Homo sapiens	2016-10-04	China	SIZN00000000.1	SAMN10979495	PRJNA523565
SHK051	Homo sapiens	2016-02-27	China	SIZO00000000.1	SAMN10979496	PRJNA523565
SHK022	Homo sapiens	2015-12-20	China	SIZL00000000.1	SAMN10979493	PRJNA523565
SHK059	Homo sapiens	2016-05-06	China	SIZP00000000.1	SAMN10979497	PRJNA523565
SHK072	Homo sapiens	2016-07-26	China	SIZQ00000000.1	SAMN10979498	PRJNA523565
SHK128	Homo sapiens	2017-06-14	China	SIZT00000000.1	SAMN10979501	PRJNA523565
SHK140	Homo sapiens	2017-09-29	China	SIZU00000000.1	SAMN10979502	PRJNA523565
SHK096	Homo sapiens	2017-10-23	China	SIZR00000000.1	SAMN10979499	PRJNA523565
SHK103	Homo sapiens	2017-10-27	China	SIZS00000000.1	SAMN10979500	PRJNA523565
E111-1	Homo sapiens	2018	China	QRGL00000000.1	SAMN09759643	PRJNA484098
H401-2	Homo sapiens	2018	China	QRGH00000000.1	SAMN09759647	PRJNA484098
G415-1	Homo sapiens	2018	China	QRGI00000000.1	SAMN09759646	PRJNA484098
H420-4	Homo sapiens	2018	China	QRGE00000000.1	SAMN09759650	PRJNA484098
H415-1	Homo sapiens	2018	China	QRGG00000000.1	SAMN09759648	PRJNA484098
H415-2	Homo sapiens	2018	China	QRGF00000000.1	SAMN09759649	PRJNA484098
E104-1	Homo sapiens	2018	China	QRGM00000000.1	SAMN09759642	PRJNA484098
E109-1	Homo sapiens	2018	China	QRGN00000000.1	SAMN09759342	PRJNA484079
G407-2	Homo sapiens	2018	China	QRGK00000000.1	SAMN09759644	PRJNA484098
G412-2	Homo sapiens	2018	China	QRGJ00000000.1	SAMN09759645	PRJNA484098
4300STDY6470482	Homo sapiens	2016	Thailand	UFGH00000000.1	SAMEA4364663	PRJEB19226
4300STDY6470407	Homo sapiens	2016	Thailand	UFDS00000000.1	SAMEA4364588	PRJEB19226
JNKPN32	Homo sapiens	2019-03-20	China	SRR16242792	SAMN22136670	PRJNA769451
2019KU-00160	Homo sapiens	2019-06-09	USA	SRR16610130	SAMN22568384	PRJNA288601
2021GO-0155	Homo sapiens	2021	USA	SRR16506211	SAMN22442190	PRJNA288601
AUSMDU00035798	Homo sapiens	2019	Australia	SRR15098068	SAMN20033600	PRJNA529744
ARLG-7075	Homo sapiens	2018	China	SRR14449517	SAMN19016231	PRJNA658369
ARLG-7079	Homo sapiens	2018	China	SRR14449516	SAMN19016232	PRJNA658369
ARLG-7083	Homo sapiens	2018	China	SRR14449512	SAMN19016235	PRJNA658369
G18256171	Homo sapiens	2020	United Kingdom	ERR4784795	SAMEA6507263	PRJEB29740
2725	Homo sapiens	2016	Nepal	ERR3162548	SAMEA5232506	PRJEB30913
2579	Homo sapiens	2016	Nepal	ERR3162542	SAMEA5232501	PRJEB30913
2455	Homo sapiens	2016	Nepal	ERR3162537	SAMEA5232496	PRJEB30913
RIVM_C017746	Homo sapiens	2018	Netherlands	ERR3713216	SAMEA6368824	PRJEB35685
RIVM_C017610	Homo sapiens	2018	Netherlands	ERR3713193	SAMEA6368801	PRJEB35685
RIVM_C017549	Homo sapiens	2018	Netherlands	ERR3713185	SAMEA6368793	PRJEB35685
OM499	Homo sapiens	2015-03-31	Oman	SRR10295026	SAMN13042109	PRJNA544438
2703	Homo sapiens	2016	Nepal	ERR3162547	SAMEA5232505	PRJEB30913
OM39	Homo sapiens	2015	Oman	SRR9122674	SAMN11853669	PRJNA544438
WSD411	Homo sapiens	2018-08-26	China	GCA_009884415.1	SAMN12877715	PRJNA575105
220461	Homo sapiens	2015-01-14	United Kingdom	DAGIPR000000000.1	SAMN24020514	PRJNA788733
95286	Homo sapiens	2015-02-17	United Kingdom	DAGJBA000000000.1	SAMN24018970	PRJNA788733
95283	Homo sapiens	2014-02-16	United Kingdom	DAGJEI000000000.1	SAMN24019419	PRJNA788733
63666	Homo sapiens	2014-09-27	United Kingdom	DAGJCY000000000.1	SAMN24019669	PRJNA788733
s17-92_sample_86	Homo sapiens	2017	China	SRR16204291	SAMN21988133	PRJNA767944
s17-96_sample_90	Homo sapiens	2017	China	SRR16204287	SAMN21988137	PRJNA767944
s17-99_sample_93	Homo sapiens	2017	China	SRR16204283	SAMN21988140	PRJNA767944
s17-166_sample_160	Homo sapiens	2017	China	SRR16204269	SAMN21988207	PRJNA767944
s17-170_sample_164	Homo sapiens	2017	China	SRR16204264	SAMN21988211	PRJNA767944
s17-27_sample_21	Homo sapiens	2017	China	SRR16204250	SAMN21988068	PRJNA767944
s17-65_sample_59	Homo sapiens	2017	China	SRR16204209	SAMN21988106	PRJNA767944
K210049	Homo sapiens	2021-03-12	China	JAKLTX000000000.1	SAMN25351502	PRJNA801358
kp7450	Homo sapiens	2020-01-01	China	GCA_021442045.1	SAMN24662597	PRJNA794878
R-11_303_19	Homo sapiens	2019-06-01	India	DAFWRY000000000.1	SAMN15908349	PRJNA658789
kp365	Bedside Table	2019-11-26	China	JAKGKA000000000.1	SAMN25041117	PRJNA778007
kp247	Homo sapiens	2019-10-15	China	JAKGIZ000000000.1	SAMN25041090	PRJNA778007
T238-2	Homo sapiens	2021-05-13	China	JAKLUC000000000.1	SAMN25343335	PRJNA801358
T256	Homo sapiens	2021-05-14	China	JAKLUB000000000.1	SAMN25343336	PRJNA801358
T238-1	Homo sapiens	2021-05-12	China	JAKLUD000000000.1	SAMN25343334	PRJNA801358
R256-2	Homo sapiens	2021-05-09	China	JAKLUG000000000.1	SAMN25343331	PRJNA801358
294H6	Homo sapiens	2021	France	JALXIS000000000.1	SAMN27926067	PRJNA832942
kp75	Homo sapiens	2019-08-27	China	JAKGHS000000000.1	SAMN25041057	PRJNA778007
KPN20	Homo sapiens	2020-07-31	China	GCA_022354525.1	SAMN25953952	PRJNA807088
R250	Homo sapiens	2021-05-08	China	JAKLUH000000000.1	SAMN25343330	PRJNA801358
kp395	Homo sapiens	2019-12-03	China	JAKGKL000000000.1	SAMN25041128	PRJNA778007
K210282	Homo sapiens	2021-04-18	China	JAKLUQ000000000.1	SAMN25343321	PRJNA801358
K210281	Homo sapiens	2021-04-17	China	JAKLUR000000000.1	SAMN25343320	PRJNA801358
K210261	Homo sapiens	2021-04-11	China	JAKLUX000000000.1	SAMN25343314	PRJNA801358
K210188	Homo sapiens	2021-04-09	China	JAKLUZ000000000.1	SAMN25343312	PRJNA801358
K210050	Homo sapiens	2021-03-13	China	JAKLVI000000000.1	SAMN25343303	PRJNA801358
K210048	Homo sapiens	2021-03-11	China	JAKLVK000000000.1	SAMN25343301	PRJNA801358
K210025	Homo sapiens	2021-03-03	China	JAKLVS000000000.1	SAMN25343293	PRJNA801358
K210064	Homo sapiens	2021-02-15	China	JAKLWD000000000.1	SAMN25343282	PRJNA801358
K210063	Homo sapiens	2021-02-14	China	JAKLWE000000000.1	SAMN25343281	PRJNA801358
K210059	Homo sapiens	2021-02-11	China	JAKLWH000000000.1	SAMN25343278	PRJNA801358
K210056	Homo sapiens	2021-02-08	China	JAKLWK000000000.1	SAMN25343275	PRJNA801358
K210058	Homo sapiens	2021-02-10	China	JAKLWI000000000.1	SAMN25343277	PRJNA801358
K210055	Homo sapiens	2021-02-07	China	JAKLWL000000000.1	SAMN25343274	PRJNA801358
K210054	Homo sapiens	2021-02-06	China	JAKLWM000000000.1	SAMN25343273	PRJNA801358
K210052	Homo sapiens	2021-02-04	China	JAKLWO000000000.1	SAMN25343271	PRJNA801358
K210051	Homo sapiens	2021-02-03	China	JAKLWP000000000.1	SAMN25343270	PRJNA801358
K210053	Homo sapiens	2021-02-05	China	JAKLWN000000000.1	SAMN25343272	PRJNA801358
16-460	Homo sapiens	2021-10-01	China	JALNRF000000000.1	SAMN26935267	PRJNA819578
LF6	Homo sapiens	2020-05-27	China	JAKGLN000000000.1	SAMN25041156	PRJNA778007
kp423	Ventilator shelf	2019-12-17	China	JAKGLC000000000.1	SAMN25041145	PRJNA778007
kp407	Ventilator	2019-12-10	China	JAKGKT000000000.1	SAMN25041136	PRJNA778007
kp330	Bedside Table	2019-11-12	China	JAKGJM000000000.1	SAMN25041103	PRJNA778007
kp321	Homo sapiens	2019-11-12	China	JAKGJI000000000.1	SAMN25041099	PRJNA778007
kp265	Homo sapiens	2019-10-22	China	JAKGJB000000000.1	SAMN25041092	PRJNA778007
kp243	Bed rail	2019-10-15	China	JAKGIX000000000.1	SAMN25041088	PRJNA778007
kp244	Inner wall of overflow	2019-10-15	China	JAKGIY000000000.1	SAMN25041089	PRJNA778007
kp102	Inner surface of drain	2019-08-27	China	JAKGIE000000000.1	SAMN25041069	PRJNA778007
kp45	Bedside Table	2019-08-20	China	JAKGHJ000000000.1	SAMN25041048	PRJNA778007
kp49	Nebuliser	2019-08-20	China	JAKGHK000000000.1	SAMN25041049	PRJNA778007
82I3	Homo sapiens	2015	France	JALXFZ000000000.1	SAMN27925991	PRJNA832942
R610-1	Homo sapiens	2021-05-11	China	JAKLUE000000000.1	SAMN25343333	PRJNA801358
R607-1	Homo sapiens	2021-05-10	China	JAKLUF000000000.1	SAMN25343332	PRJNA801358
R184-2	Homo sapiens	2021-05-07	China	JAKLUI000000000.1	SAMN25343329	PRJNA801358
R176-1	Homo sapiens	2021-05-06	China	JAKLUJ000000000.1	SAMN25343328	PRJNA801358
CYW-1	Homo sapiens	2021-05-05	China	JAKLUK000000000.1	SAMN25343327	PRJNA801358
K210334	Homo sapiens	2021-05-04	China	JAKLUL000000000.1	SAMN25343326	PRJNA801358
K210317	Homo sapiens	2021-05-02	China	JAKLUN000000000.1	SAMN25343324	PRJNA801358
K210327	Homo sapiens	2021-05-03	China	JAKLUM000000000.1	SAMN25343325	PRJNA801358
K210309	Homo sapiens	2021-05-01	China	JAKLUO000000000.1	SAMN25343323	PRJNA801358
K210279	Homo sapiens	2021-04-16	China	JAKLUS000000000.1	SAMN25343319	PRJNA801358
K210276	Homo sapiens	2021-04-15	China	JAKLUT000000000.1	SAMN25343318	PRJNA801358
K210269	Homo sapiens	2021-04-14	China	JAKLUU000000000.1	SAMN25343317	PRJNA801358
K210265	Homo sapiens	2021-04-13	China	JAKLUV000000000.1	SAMN25343316	PRJNA801358
K210263	Homo sapiens	2021-04-12	China	JAKLUW000000000.1	SAMN25343315	PRJNA801358
K210259	Homo sapiens	2021-04-10	China	JAKLUY000000000.1	SAMN25343313	PRJNA801358
K210187	Homo sapiens	2021-04-08	China	JAKLVA000000000.1	SAMN25343311	PRJNA801358
K210186	Homo sapiens	2021-04-07	China	JAKLVB000000000.1	SAMN25343310	PRJNA801358
K210185	Homo sapiens	2021-04-06	China	JAKLVC000000000.1	SAMN25343309	PRJNA801358
K210183	Homo sapiens	2021-04-04	China	JAKLVE000000000.1	SAMN25343307	PRJNA801358
K210181	Homo sapiens	2021-04-02	China	JAKLVG000000000.1	SAMN25343305	PRJNA801358
K210180	Homo sapiens	2021-04-01	China	JAKLVH000000000.1	SAMN25343304	PRJNA801358
K210182	Homo sapiens	2021-04-03	China	JAKLVF000000000.1	SAMN25343306	PRJNA801358
K210047	Homo sapiens	2021-03-10	China	JAKLVL000000000.1	SAMN25343300	PRJNA801358
K210044	Homo sapiens	2021-03-09	China	JAKLVM000000000.1	SAMN25343299	PRJNA801358
K210042	Homo sapiens	2021-03-08	China	JAKLVN000000000.1	SAMN25343298	PRJNA801358
K210038	Homo sapiens	2021-03-07	China	JAKLVO000000000.1	SAMN25343297	PRJNA801358
K210037	Homo sapiens	2021-03-06	China	JAKLVP000000000.1	SAMN25343296	PRJNA801358
K210032	Homo sapiens	2021-03-05	China	JAKLVQ000000000.1	SAMN25343295	PRJNA801358
K210022	Homo sapiens	2021-03-01	China	JAKLVU000000000.1	SAMN25343291	PRJNA801358
K210024	Homo sapiens	2021-03-02	China	JAKLVT000000000.1	SAMN25343292	PRJNA801358
K210017	Homo sapiens	2021-02-23	China	JAKLVV000000000.1	SAMN25343290	PRJNA801358
K210013	Homo sapiens	2021-02-22	China	JAKLVW000000000.1	SAMN25343289	PRJNA801358
K210010	Homo sapiens	2021-02-21	China	JAKLVX000000000.1	SAMN25343288	PRJNA801358
K210008	Homo sapiens	2021-02-20	China	JAKLVY000000000.1	SAMN25343287	PRJNA801358
K210005	Homo sapiens	2021-02-18	China	JAKLWA000000000.1	SAMN25343285	PRJNA801358
K210006	Homo sapiens	2021-02-19	China	JAKLVZ000000000.1	SAMN25343286	PRJNA801358
K210003	Homo sapiens	2021-02-17	China	JAKLWB000000000.1	SAMN25343284	PRJNA801358
K210061	Homo sapiens	2021-02-13	China	JAKLWF000000000.1	SAMN25343280	PRJNA801358
K210060	Homo sapiens	2021-02-12	China	JAKLWG000000000.1	SAMN25343279	PRJNA801358
K210057	Homo sapiens	2021-02-09	China	JAKLWJ000000000.1	SAMN25343276	PRJNA801358
KP106903	Homo sapiens	2019	China	JAJIEF000000000.1	SAMN22998532	PRJNA778807
CF503	Homo sapiens	2021	China	JALNMD000000000.1	SAMN27378612	PRJNA823947
RS503	Homo sapiens	2021	China	JALNMC000000000.1	SAMN27378613	PRJNA823947
WS420	Homo sapiens	2021	China	JALNMF000000000.1	SAMN27378610	PRJNA823947
1847	Homo sapiens	2021-10-01	China	JALNTE000000000.1	SAMN26935322	PRJNA819578
EK45	Homo sapiens	2021-10-01	China	JALNTD000000000.1	SAMN26935321	PRJNA819578
EK32	Homo sapiens	2021-10-01	China	JALNTC000000000.1	SAMN26935320	PRJNA819578
ET55	Homo sapiens	2021-10-01	China	JALNSZ000000000.1	SAMN26935317	PRJNA819578
ET46	Homo sapiens	2021-10-01	China	JALNSR000000000.1	SAMN26935308	PRJNA819578
ET47	Homo sapiens	2021-10-01	China	JALNSS000000000.1	SAMN26935309	PRJNA819578
ET41	Homo sapiens	2021-10-01	China	JALNSM000000000.1	SAMN26935303	PRJNA819578
ET36	Homo sapiens	2021-10-01	China	JALNSI000000000.1	SAMN26935298	PRJNA819578
ET37	Homo sapiens	2021-10-01	China	JALNSJ000000000.1	SAMN26935299	PRJNA819578
ET34	Homo sapiens	2021-10-01	China	JALNSG000000000.1	SAMN26935296	PRJNA819578
ET28	Homo sapiens	2021-10-01	China	JALNSC000000000.1	SAMN26935291	PRJNA819578
ET25	Homo sapiens	2021-10-01	China	JALNRZ000000000.1	SAMN26935288	PRJNA819578
ET27	Homo sapiens	2021-10-01	China	JALNSB000000000.1	SAMN26935290	PRJNA819578
ET20	Homo sapiens	2021-10-01	China	JALNRY000000000.1	SAMN26935286	PRJNA819578
ET17	Homo sapiens	2021-10-01	China	JALNRX000000000.1	SAMN26935285	PRJNA819578
ET16	Homo sapiens	2021-10-01	China	JALNRW000000000.1	SAMN26935284	PRJNA819578
ET13	Homo sapiens	2021-10-01	China	JALNRT000000000.1	SAMN26935281	PRJNA819578
ET12	Homo sapiens	2021-10-01	China	JALNRS000000000.1	SAMN26935280	PRJNA819578
ET9	Homo sapiens	2021-10-01	China	JALNRP000000000.1	SAMN26935277	PRJNA819578
ET11	Homo sapiens	2021-10-01	China	JALNRR000000000.1	SAMN26935279	PRJNA819578
ET10	Homo sapiens	2021-10-01	China	JALNRQ000000000.1	SAMN26935278	PRJNA819578
ET8	Homo sapiens	2021-10-01	China	JALNRO000000000.1	SAMN26935276	PRJNA819578
ET15	Homo sapiens	2021-10-01	China	JALNRV000000000.1	SAMN26935283	PRJNA819578
ET6	Homo sapiens	2021-10-01	China	JALNRM000000000.1	SAMN26935274	PRJNA819578
ET4	Homo sapiens	2021-10-01	China	JALNRK000000000.1	SAMN26935272	PRJNA819578
ET3	Homo sapiens	2021-10-01	China	JALNRJ000000000.1	SAMN26935271	PRJNA819578
ET5	Homo sapiens	2021-10-01	China	JALNRL000000000.1	SAMN26935273	PRJNA819578
16-462	Homo sapiens	2021-10-01	China	JALNRG000000000.1	SAMN26935268	PRJNA819578
16-459	Homo sapiens	2021-10-01	China	JALNRE000000000.1	SAMN26935266	PRJNA819578
ET1	Homo sapiens	2021-10-01	China	JALNRH000000000.1	SAMN26935269	PRJNA819578
16-458	Homo sapiens	2021-10-01	China	JALNRD000000000.1	SAMN26935265	PRJNA819578
16-457	Homo sapiens	2021-10-01	China	JALNRC000000000.1	SAMN26935264	PRJNA819578
16-425	Homo sapiens	2021-10-01	China	JALNQZ000000000.1	SAMN26935261	PRJNA819578
16-427	Homo sapiens	2021-10-01	China	JALNRB000000000.1	SAMN26935263	PRJNA819578
16-426	Homo sapiens	2021-10-01	China	JALNRA000000000.1	SAMN26935262	PRJNA819578
16-424	Homo sapiens	2021-10-01	China	JALNQY000000000.1	SAMN26935260	PRJNA819578
16-423	Homo sapiens	2021-10-01	China	JALNQX000000000.1	SAMN26935259	PRJNA819578
16-422	Homo sapiens	2021-10-01	China	JALNQW000000000.1	SAMN26935258	PRJNA819578
16-419	Homo sapiens	2021-10-01	China	JALNQV000000000.1	SAMN26935257	PRJNA819578
kp269	Homo sapiens	2019-10-22	China	JAKGLW000000000.1	SAMN25041165	PRJNA778007
411	Homo sapiens	2018-08-26	China	JAKGLU000000000.1	SAMN25041163	PRJNA778007
1128-150	Homo sapiens	2018-11-10	China	JAKGLV000000000.1	SAMN25041164	PRJNA778007
ZLQ6	Homo sapiens	2020-01-11	China	JAKGLT000000000.1	SAMN25041162	PRJNA778007
YHY1	Homo sapiens	2019-08-20	China	JAKGLR000000000.1	SAMN25041160	PRJNA778007
XGH2	Homo sapiens	2019-07-31	China	JAKGLQ000000000.1	SAMN25041159	PRJNA778007
XGH1	Homo sapiens	2019-07-22	China	JAKGLP000000000.1	SAMN25041158	PRJNA778007
LYD1	Homo sapiens	2019-08-09	China	JAKGLO000000000.1	SAMN25041157	PRJNA778007
CYL3	Homo sapiens	2019-07-19	China	JAKGLK000000000.1	SAMN25041153	PRJNA778007
LF5	Homo sapiens	2020-05-27	China	JAKGLM000000000.1	SAMN25041155	PRJNA778007
CYL1	Homo sapiens	2019-05-08	China	JAKGLJ000000000.1	SAMN25041152	PRJNA778007
kp441	Homo sapiens	2019-12-31	China	JAKGLH000000000.1	SAMN25041150	PRJNA778007
kp444	Homo sapiens	2019-12-31	China	JAKGLI000000000.1	SAMN25041151	PRJNA778007
kp429	Homo sapiens	2019-12-24	China	JAKGLF000000000.1	SAMN25041148	PRJNA778007
kp427	Homo sapiens	2019-12-17	China	JAKGLE000000000.1	SAMN25041147	PRJNA778007
kp425	Homo sapiens	2019-12-17	China	JAKGLD000000000.1	SAMN25041146	PRJNA778007
kp420	Homo sapiens	2019-12-17	China	JAKGLA000000000.1	SAMN25041143	PRJNA778007
kp422	Homo sapiens	2019-12-17	China	JAKGLB000000000.1	SAMN25041144	PRJNA778007
kp417	Homo sapiens	2019-12-17	China	JAKGKZ000000000.1	SAMN25041142	PRJNA778007
kp416	Homo sapiens	2019-12-10	China	JAKGKY000000000.1	SAMN25041141	PRJNA778007
CYL4	Homo sapiens	2019-09-27	China	JAKGLL000000000.1	SAMN25041154	PRJNA778007
kp415	Homo sapiens	2019-12-10	China	JAKGKX000000000.1	SAMN25041140	PRJNA778007
kp414	Homo sapiens	2019-12-10	China	JAKGKW000000000.1	SAMN25041139	PRJNA778007
kp409	Inner surface of drain	2019-12-10	China	JAKGKV000000000.1	SAMN25041138	PRJNA778007
kp405	Switch button	2019-12-10	China	JAKGKS000000000.1	SAMN25041135	PRJNA778007
kp408	Bedside Table	2019-12-10	China	JAKGKU000000000.1	SAMN25041137	PRJNA778007
kp404	Inner wall of overflow	2019-12-10	China	JAKGKR000000000.1	SAMN25041134	PRJNA778007
kp402	Homo sapiens	2019-12-10	China	JAKGKQ000000000.1	SAMN25041133	PRJNA778007
kp401	Micropump	2019-12-10	China	JAKGKP000000000.1	SAMN25041132	PRJNA778007
kp400	Homo sapiens	2019-12-03	China	JAKGKO000000000.1	SAMN25041131	PRJNA778007
kp399	Homo sapiens	2019-12-03	China	JAKGKN000000000.1	SAMN25041130	PRJNA778007
kp396	Homo sapiens	2019-12-03	China	JAKGKM000000000.1	SAMN25041129	PRJNA778007
kp390	Ventilator	2019-12-03	China	JAKGKJ000000000.1	SAMN25041126	PRJNA778007
kp391	Micropump	2019-12-03	China	JAKGKK000000000.1	SAMN25041127	PRJNA778007
kp389	Nebuliser	2019-12-03	China	JAKGKI000000000.1	SAMN25041125	PRJNA778007
kp386	Inner surface of drain	2019-11-26	China	JAKGKH000000000.1	SAMN25041124	PRJNA778007
kp384	Infusion stand	2019-11-26	China	JAKGKG000000000.1	SAMN25041123	PRJNA778007
kp375	Micropump	2019-11-26	China	JAKGKE000000000.1	SAMN25041121	PRJNA778007
kp371	Homo sapiens	2019-11-26	China	JAKGKD000000000.1	SAMN25041120	PRJNA778007
kp370	Sink	2019-11-26	China	JAKGKC000000000.1	SAMN25041119	PRJNA778007
kp382	ECG monitor	2019-11-26	China	JAKGKF000000000.1	SAMN25041122	PRJNA778007
kp369	Infusion stand	2019-11-26	China	JAKGKB000000000.1	SAMN25041118	PRJNA778007
kp360	Homo sapiens	2019-11-26	China	JAKGJX000000000.1	SAMN25041114	PRJNA778007
kp362	Ventilator	2019-11-26	China	JAKGJY000000000.1	SAMN25041115	PRJNA778007
kp363	Ventilator shelf	2019-11-26	China	JAKGJZ000000000.1	SAMN25041116	PRJNA778007
kp358	Ventilator shelf	2019-11-19	China	JAKGJW000000000.1	SAMN25041113	PRJNA778007
kp356	Ventilator	2019-11-19	China	JAKGJV000000000.1	SAMN25041112	PRJNA778007
kp343	Homo sapiens	2019-11-19	China	JAKGJS000000000.1	SAMN25041109	PRJNA778007
kp346	Homo sapiens	2019-11-19	China	JAKGJT000000000.1	SAMN25041110	PRJNA778007
kp341	Homo sapiens	2019-11-19	China	JAKGJR000000000.1	SAMN25041108	PRJNA778007
kp352	Homo sapiens	2019-11-12	China	JAKGJU000000000.1	SAMN25041111	PRJNA778007
kp340	Homo sapiens	2019-11-19	China	JAKGJQ000000000.1	SAMN25041107	PRJNA778007
kp338	Ventilator	2019-11-12	China	JAKGJP000000000.1	SAMN25041106	PRJNA778007
kp323	Homo sapiens	2019-11-12	China	JAKGJK000000000.1	SAMN25041101	PRJNA778007
kp336	Homo sapiens	2019-11-12	China	JAKGJO000000000.1	SAMN25041105	PRJNA778007
kp324	Homo sapiens	2019-11-12	China	JAKGJL000000000.1	SAMN25041102	PRJNA778007
kp322	Homo sapiens	2019-11-12	China	JAKGJJ000000000.1	SAMN25041100	PRJNA778007
kp311	Homo sapiens	2019-11-12	China	JAKGJH000000000.1	SAMN25041098	PRJNA778007
kp334	Switch button	2019-11-12	China	JAKGJN000000000.1	SAMN25041104	PRJNA778007
kp310	Ventilator	2019-11-05	China	JAKGJG000000000.1	SAMN25041097	PRJNA778007
kp304	Homo sapiens	2019-11-05	China	JAKGJF000000000.1	SAMN25041096	PRJNA778007
kp301	Homo sapiens	2019-11-05	China	JAKGJE000000000.1	SAMN25041095	PRJNA778007
kp297	Bed regulator	2019-11-05	China	JAKGJD000000000.1	SAMN25041094	PRJNA778007
kp280	Homo sapiens	2019-10-29	China	JAKGJC000000000.1	SAMN25041093	PRJNA778007
kp224	Homo sapiens	2019-10-08	China	JAKGIV000000000.1	SAMN25041086	PRJNA778007
kp229	Homo sapiens	2019-10-08	China	JAKGIW000000000.1	SAMN25041087	PRJNA778007
kp225	Homo sapiens	2019-09-17	China	JAKGIS000000000.1	SAMN25041083	PRJNA778007
kp216	Homo sapiens	2019-10-08	China	JAKGIU000000000.1	SAMN25041085	PRJNA778007
kp170	Homo sapiens	2019-09-24	China	JAKGIT000000000.1	SAMN25041084	PRJNA778007
kp155	Homo sapiens	2019-09-10	China	JAKGIQ000000000.1	SAMN25041081	PRJNA778007
kp157	Homo sapiens	2019-09-10	China	JAKGIR000000000.1	SAMN25041082	PRJNA778007
kp141	Homo sapiens	2019-09-03	China	JAKGIN000000000.1	SAMN25041078	PRJNA778007
kp147	Homo sapiens	2019-09-10	China	JAKGIP000000000.1	SAMN25041080	PRJNA778007
kp145	Homo sapiens	2019-09-03	China	JAKGIO000000000.1	SAMN25041079	PRJNA778007
kp134	Homo sapiens	2019-09-03	China	JAKGIL000000000.1	SAMN25041076	PRJNA778007
kp137	Homo sapiens	2019-09-03	China	JAKGIM000000000.1	SAMN25041077	PRJNA778007
kp129	Homo sapiens	2019-09-03	China	JAKGIJ000000000.1	SAMN25041074	PRJNA778007
kp133	Homo sapiens	2019-09-03	China	JAKGIK000000000.1	SAMN25041075	PRJNA778007
kp113	Homo sapiens	2019-08-27	China	JAKGIH000000000.1	SAMN25041072	PRJNA778007
kp112	Homo sapiens	2019-08-27	China	JAKGIG000000000.1	SAMN25041071	PRJNA778007
kp105	Homo sapiens	2019-08-27	China	JAKGIF000000000.1	SAMN25041070	PRJNA778007
kp99	Nebuliser	2019-08-27	China	JAKGIC000000000.1	SAMN25041067	PRJNA778007
kp101	Ventilator	2019-08-27	China	JAKGID000000000.1	SAMN25041068	PRJNA778007
kp96	Bed regulator	2019-08-27	China	JAKGIB000000000.1	SAMN25041066	PRJNA778007
kp90	Micropump	2019-08-27	China	JAKGHY000000000.1	SAMN25041063	PRJNA778007
kp95	Ventilator	2019-08-27	China	JAKGIA000000000.1	SAMN25041065	PRJNA778007
kp128	Homo sapiens	2019-09-03	China	JAKGII000000000.1	SAMN25041073	PRJNA778007
kp85	Homo sapiens	2019-08-27	China	JAKGHX000000000.1	SAMN25041062	PRJNA778007
kp92	Bedside Table	2019-08-27	China	JAKGHZ000000000.1	SAMN25041064	PRJNA778007
kp76	Homo sapiens	2019-08-27	China	JAKGHT000000000.1	SAMN25041058	PRJNA778007
kp81	Homo sapiens	2019-08-27	China	JAKGHW000000000.1	SAMN25041061	PRJNA778007
kp79	Homo sapiens	2019-08-27	China	JAKGHV000000000.1	SAMN25041060	PRJNA778007
kp77	Homo sapiens	2019-08-27	China	JAKGHU000000000.1	SAMN25041059	PRJNA778007
kp74	ECG monitor	2019-08-20	China	JAKGHR000000000.1	SAMN25041056	PRJNA778007
kp68	Bedside Table	2019-08-20	China	JAKGHQ000000000.1	SAMN25041055	PRJNA778007
kp64	Homo sapiens	2019-08-20	China	JAKGHN000000000.1	SAMN25041052	PRJNA778007
kp67	Ventilator	2019-08-20	China	JAKGHP000000000.1	SAMN25041054	PRJNA778007
kp65	Homo sapiens	2019-08-20	China	JAKGHO000000000.1	SAMN25041053	PRJNA778007
kp62	Homo sapiens	2019-08-20	China	JAKGHM000000000.1	SAMN25041051	PRJNA778007
kp52	Homo sapiens	2019-08-20	China	JAKGHL000000000.1	SAMN25041050	PRJNA778007
kp44	Stethoscope	2019-08-20	China	JAKGHI000000000.1	SAMN25041047	PRJNA778007
K210284	Homo sapiens	2021-04-19	China	JAKLUP000000000.1	SAMN25343322	PRJNA801358
ET88	Homo sapiens	2021-10-01	China	JALNTB000000000.1	SAMN26935319	PRJNA819578
ET53	Homo sapiens	2021-10-01	China	JALNSX000000000.1	SAMN26935315	PRJNA819578
ET51	Homo sapiens	2021-10-01	China	JALNSW000000000.1	SAMN26935313	PRJNA819578
ET54	Homo sapiens	2021-10-01	China	JALNSY000000000.1	SAMN26935316	PRJNA819578
ET50	Homo sapiens	2021-10-01	China	JALNSV000000000.1	SAMN26935312	PRJNA819578
ET49	Homo sapiens	2021-10-01	China	JALNSU000000000.1	SAMN26935311	PRJNA819578
ET48	Homo sapiens	2021-10-01	China	JALNST000000000.1	SAMN26935310	PRJNA819578
ET44	Homo sapiens	2021-10-01	China	JALNSP000000000.1	SAMN26935306	PRJNA819578
ET42	Homo sapiens	2021-10-01	China	JALNSN000000000.1	SAMN26935304	PRJNA819578
ET43	Homo sapiens	2021-10-01	China	JALNSO000000000.1	SAMN26935305	PRJNA819578
ET40	Homo sapiens	2021-10-01	China	JALNSL000000000.1	SAMN26935302	PRJNA819578
ET45	Homo sapiens	2021-10-01	China	JALNSQ000000000.1	SAMN26935307	PRJNA819578
ET39	Homo sapiens	2021-10-01	China	JALNSK000000000.1	SAMN26935301	PRJNA819578
ET31	Homo sapiens	2021-10-01	China	JALNSE000000000.1	SAMN26935293	PRJNA819578
ET32	Homo sapiens	2021-10-01	China	JALNSF000000000.1	SAMN26935294	PRJNA819578
ET29	Homo sapiens	2021-10-01	China	JALNSD000000000.1	SAMN26935292	PRJNA819578
ET35	Homo sapiens	2021-10-01	China	JALNSH000000000.1	SAMN26935297	PRJNA819578
ET26	Homo sapiens	2021-10-01	China	JALNSA000000000.1	SAMN26935289	PRJNA819578
ET14	Homo sapiens	2021-10-01	China	JALNRU000000000.1	SAMN26935282	PRJNA819578
ET7	Homo sapiens	2021-10-01	China	JALNRN000000000.1	SAMN26935275	PRJNA819578
ET2	Homo sapiens	2021-10-01	China	JALNRI000000000.1	SAMN26935270	PRJNA819578
ZLQ5	Homo sapiens	2019-12-16	China	JAKGLS000000000.1	SAMN25041161	PRJNA778007
kp260	Homo sapiens	2019-10-22	China	JAKGJA000000000.1	SAMN25041091	PRJNA778007
K210049-2	Homo sapiens	2021-03-12	China	JAKLVJ000000000.1	SAMN25343302	PRJNA801358
K210028	Homo sapiens	2021-03-04	China	JAKLVR000000000.1	SAMN25343294	PRJNA801358
KP105	Homo sapiens	2020-11-27	China	JALGAV000000000.1	SAMN26891693	PRJNA818898
KP232	Homo sapiens	2020-12-18	China	JALGAU000000000.1	SAMN26891694	PRJNA818898
KP306	Homo sapiens	2021-01-04	China	JALGAT000000000.1	SAMN26891695	PRJNA818898
KP3	Homo sapiens	2020-11-07	China	JALGAW000000000.1	SAMN26891692	PRJNA818898
KP41	Homo sapiens	2020-11-24	China	JALGAX000000000.1	SAMN26891691	PRJNA818898
KP5	Homo sapiens	2021-01-12	China	GCA_026410795.1	SAMN30440834	PRJNA818898
KP441	Homo sapiens	2021-06-06	China	GCA_026410765.1	SAMN30440835	PRJNA818898
KP68	Homo sapiens	2021-09-01	China	GCA_026410745.1	SAMN30440836	PRJNA818898
KP76	Homo sapiens	2021-09-19	China	GCA_026410825.1	SAMN30440837	PRJNA818898
KP77	Homo sapiens	2021-09-25	China	GCA_026410525.1	SAMN30440838	PRJNA818898
KP79	Homo sapiens	2021-09-27	China	GCA_026410685.1	SAMN30440839	PRJNA818898
KP81	Homo sapiens	2020-08-29	China	GCA_026410665.1	SAMN30440840	PRJNA818898
KP85	Homo sapiens	2021-10-16	China	GCA_026410695.1	SAMN30440841	PRJNA818898
KP89	Homo sapiens	2021-11-06	China	GCA_026410665.1	SAMN30440842	PRJNA818898
KP91	Homo sapiens	2020-12-03	China	GCA_026410605.1	SAMN30440843	PRJNA818898
KP97	Homo sapiens	2021-12-13	China	GCA_026410585.1	SAMN30440844	PRJNA818898
KP9112	Homo sapiens	2020-09-10	China	GCA_026410625.1	SAMN30440845	PRJNA818898
KP135	Homo sapiens	2022-01-10	China	GCA_026410685.1	SAMN30440846	PRJNA818898
KP8474	Homo sapiens	2020-07-04	China	GCA_026410665.1	SAMN30440847	PRJNA818898
KP12339	Homo sapiens	2019-01-12	China	GCA_026410525.1	SAMN30440848	PRJNA818898
KP3295	Homo sapiens	2018-08-21	China	GCA_019334545.1	SAMN20170224	PRJNA745926
